# Supplementary material for: Expanding standards in viromics: in silico evaluation of dsDNA viral genome identification, classification, and auxiliary metabolic gene curation
Source: PeerJ. 2021 Jun 14;9:e11447. doi: 10.7717/peerj.11447 (PMC8210812; doi:10.7717/peerj.11447)
Supplement: Supplemental Information 9 [file peerj-09-11447-s009.xlsx]

## Sheet: Sheet1
SUPPLEMENTARY TABLE 1. VIRUS GENOMES USED IN THIS STUDY.
Accession	SRA_Accession	Release_Date	Species	Genus	Family	Length	Sequence_Type	Nuc_Completeness	Genotype	Segment	Authors	Publications	Geo_Location	USA	Host	Isolation_Source	Collection_Date	BioSample	GenBank_Title
NC_051632		2020-11-29T00:00:00Z	Mycobacterium phage Alexphander	Cheoctovirus	Siphoviridae	57734	RefSeq	complete			Sevier,P., Murphy,M., Wu,D., Shen,D., Vanderwall,E., Odelson,A., Johnson,A., Ha,K., Lund,A.J., Reddi,K., Freise,A., Moberg-Parker,J., Garlena,R.A., Russell,D.A., Pope,W.H., Jacobs-Sera,D., Hendrix,R.W., Hatfull,G.F.		USA: Los Angeles, CA	CA	Mycolicibacterium smegmatis MC2 155		2016-10-03		Mycobacterium phage Alexphander, complete genome
NC_051633		2020-11-29T00:00:00Z	Mycobacterium phage ArcusAngelus	Cheoctovirus	Siphoviridae	58569	RefSeq	complete			Aguilera,M., Argaez Licea,L., Bal,P., Belles-Elsea,T., Bennett,C., Blanton,K., Britt,K., Busk,T., Cash,C., Dang,T., Dillard,A., Eickhoff,A., Gallardo,J., Gragg,C., Gunkel,S., Gutierrez,D., Hunt,A., Kohanek,J., Lachance,B., Laqui,K., Lindsey,L., Nukala,N., O'Malley,M., Pena,Z., Porras,F., Quiroz,D., Riggs,C., Rollins,J., Vang,M., Woliver,C., Yeh,Y., Valle-Rivera,A., Gurney,S.M.R., Garlena,R.A., Ru…		USA: Austin, TX	TX	Mycobacterium		2016-10-01		Mycobacterium phage ArcusAngelus, complete genome
NC_051634		2020-11-29T00:00:00Z	Mycobacterium phage Batiatus	Cheoctovirus	Siphoviridae	57737	RefSeq	complete			Renner,D., Zackowski,J., Maksoud,A., Raftari,S., Padolina,A., Johnson,A., Bowman,C.A., Russell,D.A., Pope,W.H., Jacobs-Sera,D., Hatfull,G.F.		USA: Chesapeake, VA	VA	Mycolicibacterium smegmatis MC2 155		2010-10-01		Mycobacterium phage Batiatus, complete genome
NC_051635		2020-11-29T00:00:00Z	Mycobacterium phage Blexus	Cheoctovirus	Siphoviridae	58824	RefSeq	complete			Alvarez,R.V., Connors,B., Pierrette,L., Alex,D.G., Dorilas,I.P., Gruca,P.T., Newman,M.R., Sullivan,G., Gurney,S.M.R., Garlena,R.A., Russell,D.A., Pope,W.H., Jacobs-Sera,D., Hatfull,G.F.		USA: Elmsford, NY	NY	Mycolicibacterium smegmatis		2018-08-01		Mycobacterium phage Blexus, complete genome
NC_051636		2020-11-29T00:00:00Z	Mycobacterium phage BobaPhett	Cheoctovirus	Siphoviridae	59815	RefSeq	complete			Kang,A.K., Dalia,R., Little,J.L., Gurney,S.M., Garlena,R.A., Russell,D.A., Pope,W.H., Jacobs-Sera,D., Hatfull,G.F.		USA: Philadelphia, PA	PA	Mycolicibacterium smegmatis MC2 155		2016-10-01		Mycobacterium phage BobaPhett, complete genome
NC_051637		2020-11-29T00:00:00Z	Mycobacterium phage BodEinwohner17	Cheoctovirus	Siphoviridae	60222	RefSeq	complete			Anders,K.R., Asai,D.J., Barmoy,M.A., Bates,T.C., Biederman,W.H., Breakwell,D.P., Bullock,S.K., Butela,K.A., Chan,K., Chaudhary,S., Chien,P., Church,J.C., Clifton,K.B., Crane,A.E., Cresawn,S.G., Davila-Aguer,C., Elwess,N.L., Gallagher,C.J., GarciaCostas,A., Garlena,R.A., Gibb,B.P., Gleichsner,A.M., Grasis,J.A., Gusky,S.B., Heller,D.M., Heninger,S.G., Holloway,J.R., Jacobs-Sera,D., Joshi,G.S., Kant…		USA: Lower Oxford Township, PA	PA	Mycolicibacterium smegmatis MC2 155		2017-10-01		Mycobacterium phage BodEinwohner17, complete genome
NC_051638		2020-11-29T00:00:00Z	Mycobacterium phage Bubbles123	Cheoctovirus	Siphoviridae	57647	RefSeq	complete			Torres,S.E., Merlau,P.R., Brawley,C.E., Rahhal,A.S., Whitaker,P.M., Simon,S.E., Nayek,S., Donegan-Quick,R.H., Lamson-Kim,T., Visi,D.H., Allen,M.S., Benjamin,R.C., Hughes,L.E., Garlena,R.A., Russell,D.A., Pope,W.H., Jacobs-Sera,D., Hendrix,R.W., Hatfull,G.F.		USA: Grand Prairie, TX	TX	Mycolicibacterium smegmatis MC2 155		2012-10-01		Mycobacterium phage Bubbles123, complete genome
NC_051639		2020-11-29T00:00:00Z	Mycobacterium phage Burwell21	Cheoctovirus	Siphoviridae	58098	RefSeq	complete			Katsanos,J.M., Ngene,C.N., Bentley,M.J., Brown,C., Floronesc,S.D., Garcia-Franquiz,A., Jibriel,M.H., Kojima,J.K., McFarlane,L.G., Mercado,L.S., Moxie,M.N., Pitts,K.L., Tubolino,S.A., Williams,A.B., Williams,R.T., Zakhem,L.M., Garlena,R.A., Russell,D.A., Pope,W.H., Jacobs-Se,D., Hatfull,G.F.		USA: Charlotte, NC	NC	Mycolicibacterium smegmatis MC2 155		2017-08-01		Mycobacterium phage Burwell21, complete genome
NC_051640		2020-11-29T00:00:00Z	Mycobacterium phage ByChance	Cheoctovirus	Siphoviridae	53123	RefSeq	complete			Kawatra,P.D., Lai,I., Nguyen,J.T., Pangilinan,A.L., Phan,T.H., Promi,N.A., Schnoke,N.L., Sell,K.J., Varnum,J.M., Chamala,R.K., Dar,M., Falconio,R., Beshay,M.H., Fultang,N., Weaver,A.J., Khakhina,S., Garlena,R.A., Russell,D.A., Pope,W.H., Jacobs-Sera,D., Hatfull,G.F.		USA: Philadelphia, PA	PA	Mycolicibacterium smegmatis MC2 155		2017-09-01		Mycobacterium phage ByChance, complete genome
NC_051641		2020-11-29T00:00:00Z	Mycobacterium phage Byougenkin	Cheoctovirus	Siphoviridae	54685	RefSeq	complete			Aquino,B.C.D., Colombo,M., Iglesias,A., Lopez,L.M., Rodriguez-Lanetty,M., Brown,T., Garlena,R.A., Russell,D.A., Pope,W.H., Jacobs-Sera,D., Hatfull,G.F.		USA: Miami, FL	FL	Mycolicibacterium smegmatis MC2 155		2015-10-01		Mycobacterium phage Byougenkin, complete genome
NC_051642		2020-11-29T00:00:00Z	Mycobacterium phage Chuckly	Cheoctovirus	Siphoviridae	55189	RefSeq	complete			Omolade,E.I., Aderolu,H.A., Omolere,B.M., Akinyemi,O.P., Ogunfile,T.O., Ekpunobi,N.I., Saliu,M.O., Razaaq,K.T., Kade,A.E., Odunsi,A., Nsa,I.Y., Egwuatu,T.O.G., Oyetibo,G.O., Ilori,M.O., Zack,K.M., Garlena,R.A., Russell,D.A., Pope,W.H., Jacobs-Sera,D., Hatfull,G.F.		USA: Milbridge, ME	ME	Mycolicibacterium smegmatis MC2 155		2016-10-01		Mycobacterium phage Chuckly, complete genome
NC_051643		2020-11-29T00:00:00Z	Mycobacterium phage Clifton	Cheoctovirus	Siphoviridae	55727	RefSeq	complete			Fan,C., Govani,R., Hong,C., Kadakia,K., Kundur,V., Sam,R., Singh,L., Koyfman,P., Miah,F., Ohl,H., Sunnen,C.N., Garlena,R.A., Russell,D.A., Pope,W.H., Jacobs-Sera,D., Hatfull,G.F.		USA: Clifton, NJ	NJ	Mycolicibacterium smegmatis MC2 155		2017-09-01		Mycobacterium phage Clifton, complete genome
NC_051644		2020-11-29T00:00:00Z	Mycobacterium phage Coco12	Cheoctovirus	Siphoviridae	57693	RefSeq	complete			Jones,J., Bates,R., Cardinale,D., Cook,D., Gunelson,A., Harder,B., Jimenez,S., Lindsey,T., Lubisich,J., Mudge,J., Pendilla,L., Ramos,M., Reisch,L., Steinhilber,E., Urbanek,K., Zaragoza,V., Poxleitner,M.K., Ettinger,A.-S.H., Ettinger,W.F., Schaff,J.E., Dashiell,C.L., Macialek,J.A., Anders,K.R., Bradley,K.W., Asai,D.J., Bowman,C.A., Russell,D.A., Pope,W.H., Jacobs-Sera,D., Hendrix,R.W., Hatfull,G.F.		USA: Spokane, WA	WA	Mycolicibacterium smegmatis MC2 155		2012-10-01		Mycobacterium phage Coco12, complete genome
NC_051645		2020-11-29T00:00:00Z	Mycobacterium phage Cornucopia	Cheoctovirus	Siphoviridae	55422	RefSeq	complete			Rae,K.M., Coscia,J.E., LeBlanc-Straceski,J.M., Rjedkin,D., Brillantes,D.M., Rivera,D.I., Rohmann,M., Levesque,J.M., Jennifer,P., Hollins,Z.B., Dempster,O.F., Kiami,C.E., Cannistraro,J., Shannon,R., Ronai,M.J., Curtis,N., Garlena,R.A., Russell,D.A., Pope,W.H., Jacobs-Sera,D., Hatfull,G.F.		USA: Melrose, MA	MA	Mycolicibacterium smegmatis		2016-10-01		Mycobacterium phage Cornucopia, complete genome
NC_051646		2020-11-29T00:00:00Z	Mycobacterium phage DaWorst	Cheoctovirus	Siphoviridae	56827	RefSeq	complete			Abubakkar,D., Chau,B.T., Collora,J.A., Corrao,A.R., Perez,I., Ramirez,M., Ross,J., Zhu,J., Ibarra,X., Lund,A.J., Reddi,K., Moberg-Parker,J., Garlena,R.A., Russell,D.A., Pope,W.H., Jacobs-Sera,D., Hendrix,R.W., Hatfull,G.F.		USA: Los Angeles, CA	CA	Mycolicibacterium smegmatis MC2 155		2016-10-01		Mycobacterium phage DaWorst, complete genome
NC_051647		2020-11-29T00:00:00Z	Mycobacterium phage DillTech15	Cheoctovirus	Siphoviridae	57797	RefSeq	complete			Delaney,D.W., Andriolo,J.M., Pedulla,M.L., Garlena,R.A., Russell,D.A., Pope,W.H., Jacobs-Sera,D., Hatfull,G.F.		USA: Butte, MT	MN	Mycolicibacterium smegmatis MC2 155		2015-10-01		Mycobacterium phage DillTech15, complete genome
NC_051648		2020-11-29T00:00:00Z	Mycobacterium phage Donkeykong	Cheoctovirus	Siphoviridae	59478	RefSeq	complete			Bowling-Charles,T.M., Brooks,R.H., Dang,K.T., Darby,A.T., Goings,P.A., Johnson,M.N., Knowles,K.A., Mason,M.A., Nguyen,A., Tabassum,A., Tran,T., Webb,C.J., Ross,J.F., Zack,K.M., Garlena,R.A., Russell,D.A., Pope,W.H., Jacobs-Sera,D., Hatfull,G.F.				Mycolicibacterium smegmatis MC2 155				Mycobacterium phage Donkeykong, complete genome
NC_051649		2020-11-29T00:00:00Z	Mycobacterium phage Doug	Cheoctovirus	Siphoviridae	58397	RefSeq	complete			Boehm,C.M., Ahlbrecht,B.C., Bau,H.M., Bodnar,H.M., Craven,C.R., Fath,Z.K., Holm,M.B., Lula,M.B., Pastian,K.J., Popiel,J.K., Postl,L.C., Weisbrod,J.M., Whitman,F.C., Angstman,J.M., Grace,B.P., Zimmerman,M.D., Fleischacker,C.L., Gurney,S.M.R., Garlena,R.A., Russell,D.A., Pope,W.H., Jacobs-Sera,D., Hatfull,G.F.		USA: Bismarck, ND	ND	Mycolicibacterium smegmatis		2018-08-01		Mycobacterium phage Doug, complete genome
NC_051650		2020-11-29T00:00:00Z	Mycobacterium phage DRBy19	Cheoctovirus	Siphoviridae	58368	RefSeq	complete			Wenzel,M., Cresawn,S., Alcantara,J.D., Arambulo,J.M.L., Bernardino,A.C., Bojorquez,D.A., Briseno,E., Budzinski,C.A., Campbell,G.A., Cayabyab,B.C.S., Demo,S.M., Dosanjh,M.K., Farag,E.M., Fett,S.N., Gallardo,M.A., Guardino,K.C., Hoh,K.J., Huang,C., Lee,E., Liu,H., Mendez,M.A., Min,A.S., Nakashima,L.G., Nguyen,N., Omholt,L., Ortiz,E.S., Rahman,M.U., Saldivar,L.S.V., Shannon,J.A., Smith,R.M., Sridhar…		USA: Harrisonburg, VA	VA	Mycolicibacterium smegmatis		2015-09-01		Mycobacterium phage DRBy19, complete genome
NC_051651		2020-11-29T00:00:00Z	Mycobacterium phage Eish	Cheoctovirus	Siphoviridae	58150	RefSeq	complete			Zack,K.M., Garlena,R.A., Russell,D.A., Pope,W.H., Jacobs-Sera,D., Hatfull,G.F.		South Africa: Empangeni		Mycolicibacterium smegmatis MC2 155		2018-07-01		Mycobacterium phage Eish, complete genome
NC_051652		2020-11-29T00:00:00Z	Mycobacterium phage EleanorGeorge	Cheoctovirus	Siphoviridae	59482	RefSeq	complete			Connors,B.J., Scrudato,M., Alvarez,Y., Drake,L., Cabrera,M., Arno,R., Gurney,S.M.R., Garlena,R.A., Russell,D.A., Pope,W.H., Jacobs-Sera,D., Hatfull,G.F.		USA: Orangeburg, NY	NY	Mycolicibacterium smegmatis		2016-10-01		Mycobacterium phage EleanorGeorge, complete genome
NC_051653		2020-11-29T00:00:00Z	Mycobacterium phage Emma	Cheoctovirus	Siphoviridae	56418	RefSeq	complete			Lee,J.T., Rodriguez,B.O., Araradian,C.A., Abele,A.N., Bradvica,D., Santopoalo,S.R., Estandian,L.G., Nelson,W.B., Goodwin,E.C., Reddi,K., Moberg-Parker,J., Garlena,R.A., Russell,D.A., Pope,W.H., Jacobs-Sera,D., Hendrix,R.W., Hatfull,G.F.		USA: Los Angeles, CA	CA	Mycolicibacterium smegmatis MC2 155		2015-04-01		Mycobacterium phage Emma, complete genome
NC_051654		2020-11-29T00:00:00Z	Mycobacterium phage Empress	Cheoctovirus	Siphoviridae	57155	RefSeq	complete			Schroeder,G., Jukic,S.E., Stoner,T.H., Bowman,C.A., Russell,D.A., Pope,W.H., Jacobs-Sera,D., Hatfull,G.F.		USA: Pittsburgh PA	PA	Mycolicibacterium smegmatis MC2 155		2012-10-01		Mycobacterium phage Empress, complete genome
NC_051655		2020-11-29T00:00:00Z	Mycobacterium phage Enby	Cheoctovirus	Siphoviridae	54687	RefSeq	complete			Zack,K.M., Garlena,R.A., Russell,D.A., Pope,W.H., Jacobs-Sera,D., Hatfull,G.F.		USA: Pittsburgh, PA	PA	Mycolicibacterium smegmatis MC2 155		2017-06-01		Mycobacterium phage Enby, complete genome
NC_051656		2020-11-29T00:00:00Z	Mycobacterium phage Fancypants	Cheoctovirus	Siphoviridae	60228	RefSeq	complete			Elder,J., Baxter,A., Borrie,Z., Massey,O., Wallace,C.J., Wong,A., Freed,N.E., Hendrickson,H.L., Garlena,R.A., Russell,D.A., Pope,W.H., Jacobs-Sera,D., Hatfull,G.F.		New Zealand: Auckland		Mycolicibacterium smegmatis MC2 155		2018-05-01		Mycobacterium phage Fancypants, complete genome
NC_051657		2020-11-29T00:00:00Z	Mycobacterium phage Filuzino	Cheoctovirus	Siphoviridae	59306	RefSeq	complete			Garlena,R.A., Russell,D.A., Pope,W.H., Jacobs-Sera,D., Hatfull,G.F.		South Africa: Pietermaritzburg		Mycolicibacterium smegmatis MC2 155		2014-07-05		Mycobacterium phage Filuzino, complete genome
NC_051658		2020-11-29T00:00:00Z	Mycobacterium phage Firehouse51	Cheoctovirus	Siphoviridae	58166	RefSeq	complete			Akinwunmi,A.M., Tonade,O.A., Bolade,S.K., Markjonathan,C.I., Olanrewaju,O.J., Mustapha,O.A., Dauda,A.O., Ejiofor,E., Adebola,I.O., Ajose,A.O., Lewis,G.S., Odunsi,A., Nsa,I.Y., Egwuatu,T.O.G., Oyetibo,G.O., Ilori,M.O., Gurney,S.M.R., Garlena,R.A., Russell,D.A., Pope,W.H., Jacobs-Sera,D., Hatfull,G.F.		USA: Kenosha, WI	WI	Mycolicibacterium smegmatis		2013-09-09		Mycobacterium phage Firehouse51, complete genome
NC_051659		2020-11-29T00:00:00Z	Mycobacterium phage Flathead	Cheoctovirus	Siphoviridae	57663	RefSeq	complete			Silva,M.P., Gonzalez,K., Koka,A.K., Cabrera,L., Cambron,D.A., Diaz-Ariza,A.M., Escobar,S.L., Gali,A.E., Garcia,A., Gonzalez,K.S., Mejia,V.A., Morales,N.J., Puente,P.E., Ramos,S.M., Rivera,A.M., Ruas,A.M., Ruiz,E.O., Rustin,G.O., Santana,P.N., Alonso,A., Arias,E., Boaretto,D., Casey,G.B., Fernandez,S.D., Flores,B.C., Gonzalez,C.A., Hernandez,L.A., Lormand,T.I., Oro,J.D., Pineiro,L., Quintana,A.E.,…		USA: Bigfork, MT	MT	Mycolicibacterium smegmatis MC2 155		2015-10-01		Mycobacterium phage Flathead, complete genome
NC_051660		2020-11-29T00:00:00Z	Mycobacterium phage Frankie	Cheoctovirus	Siphoviridae	57036	RefSeq	complete			Antosh,A., Cancino,R., Checo,C., Cruz,A., Decastro,L., Douthitt,C., Flyod,E., Gough,C., Holmes,S., Newman,K., Sewelson,S., Thompson,A., Holland,C., McMahon,J., Wiersma-Koch,H., D'Elia,T., Garlena,R.A., Russell,D.A., Pope,W.H., Jacobs-Sera,D., Hatfull,G.F.		USA: Port St. Lucie, FL	FL	Mycolicibacterium phlei		2016-10-01		Mycobacterium phage Frankie, complete genome
NC_051661		2020-11-29T00:00:00Z	Mycobacterium phage Galactic	Cheoctovirus	Siphoviridae	57861	RefSeq	complete			Bray,K.S., Carr,Z.A., Cox,A., Croney,S.M., Francisco,T.J., Gragg,K.N., Gress-Byrd,C.M., Holcomb,E.R., Johnson,C., Justice,T.A., Latham,E.D., Lovell,F.C., Miller,H.N., Quesada,C., Radey,J., Robinson,P.M., Scott,K.N., Smith,C.E., Stamey,B.D., Stanley,G.P., Suchonic,E.A., Taylor,K.N., Weindel,N.A., Wiseman,B.T., Eckardt,M.A., Gainey,M.D., Wallen,J.R., Garlena,R.A., Russell,D.A., Pope,W.H., Jacobs-Se…		USA: Cullowhee, NC	NC	Mycolicibacterium smegmatis MC2 155		2016-09-01		Mycobacterium phage Galactic, complete genome
NC_051662		2020-11-29T00:00:00Z	Mycobacterium phage Gandalph	Cheoctovirus	Siphoviridae	54974	RefSeq	complete			Carlson,E., Bamesberger,N., Battaglia,Z., Budnack,T., Cardinale,D., Chung,C., Diesslin,M.T., Fenner,I., Goligoski,M., Lumsden,M., Murray,C., Schwander,K., Poxleitner,M.K., Ettinger,A.-S.H., Ettinger,W.F., Anders,K.R., Schaff,J.E., Dashiell,C.L., Macialek,J.A., Bradley,K.W., Asai,D.J., Bowman,C.A., Russell,D.A., Pope,W.H., Jacobs-Sera,D., Hendrix,R.W., Hatfull,G.F.		USA: Spokane, WA	WA	Mycolicibacterium smegmatis MC2 155		2011-09-02		Mycobacterium phage Gandalph, complete genome
NC_051663		2020-11-29T00:00:00Z	Mycobacterium phage Girr	Cheoctovirus	Siphoviridae	57754	RefSeq	complete			Bailey,A., Bass,S., Davis,M., Ertel,C., Grzech,H., Heuler,J., Jenkins,M., Myrick,J., Nunez,D., Patel,S., Prieto,F., Reid,T., Saldoriga,A., Schlosser,S., Sciandra,O., Sheppard,H., Smallin,M., Strickland,D., Weber,M., Pollenz,R.S., Bollivar,D.W., Garlena,R.A., Russell,D.A., Pope,W.H., Jacobs-Sera,D., Hatfull,G.F.		USA: St. Louis, MO	MO	Mycolicibacterium smegmatis MC2 155		2012-09-01		Mycobacterium phage Girr, complete genome
NC_051664		2020-11-29T00:00:00Z	Mycobacterium phage Gorge	Cheoctovirus	Siphoviridae	57955	RefSeq	complete			Paudel,S., Belay,S., Andersen,M.E., Ayala,Y.B., Costello,A., Cottrill,M.S., Diaz-Ramos,J.T., Do,E.N., Fontaine-Rasaiah,S., Forbes-Jackson,L.N., Hartman-Cabellero,K.L., Hill,J.I., Huang-Queiroz,A., Johnson,A.M., Jones,D., Lauzardo,R.L., Martinez,S.E., Modlin,S.E., Nathan,O., Okonkwo,C., Palomino,T.V., Peteraf,L.P., Prioleau,T.M., Russell,K.T., Shipman,R.T., Thompson,S.H., Zerihun,H., Zahn,M., Fors…		USA: Williamsburg, VA	VA	Mycolicibacterium smegmatis		2017-10-01		Mycobacterium phage Gorge, complete genome
NC_051665		2020-11-29T00:00:00Z	Mycobacterium phage Harley	Cheoctovirus	Siphoviridae	58731	RefSeq	complete			Ludidi,A., Mchunu,S.N., Simelane,Ts., Mbili,M., April,M.D., Makholwa,A., Msutu,A., Gauthier,C.H., Guerrero,C.A., Larsen,M.H., Garlena,R.A., Russell,D.A., Pope,W.H., Jacobs-Sera,D., Hatfull,G.F.		South Africa: Durban		Mycolicibacterium smegmatis MC2 155		2015-07-04		Mycobacterium phage Harley, complete genome
NC_051666		2020-11-29T00:00:00Z	Mycobacterium phage Hegedechwinu	Cheoctovirus	Siphoviridae	57346	RefSeq	complete			Odunsi,A., Nsa,I.Y., Egwuatu,T.O.G., Oyetibo,G.O., Ilori,M.O., Curtis,N., Garlena,R.A., Russell,D.A., Pope,W.H., Jacobs-Sera,D., Hatfull,G.F.		USA: Gorham, ME	ME	Mycolicibacterium smegmatis MC2 155		2011-10-01		Mycobacterium phage Hegedechwinu, complete genome
NC_051667		2020-11-29T00:00:00Z	Mycobacterium phage Henu3 PeY-2017	Cheoctovirus	Siphoviridae	61276	RefSeq	complete			Yang,P., Teng,T.		China		Mycolicibacterium smegmatis MC2 155		2017-07-01		UNVERIFIED: Mycobacterium phage Henu3 PeY-2017, complete genome
NC_051668		2020-11-29T00:00:00Z	Mycobacterium phage Hlubikazi	Cheoctovirus	Siphoviridae	55471	RefSeq	complete			Kovalski,J.M., Abad,L.A., Curtis,N., Garlena,R.A., Russell,D.A., Pope,W.H., Jacobs-Sera,D., Hatfull,G.F.		Egypt		Mycolicibacterium smegmatis		2018-06-02		Mycobacterium phage Hlubikazi, complete genome
NC_051669		2020-11-29T00:00:00Z	Mycobacterium phage JoeyJr	Cheoctovirus	Siphoviridae	58962	RefSeq	complete			Olson,C.J., Bockol,M.R., Cataline,Z.A., Chakraborty,U., Chen,A.C., DePiano,C.L., Dobossy,L.M., Driscoll,S.N., Eom,J., Gandhi,R., Harkins,A.L., Johnson,H.S., Kamat,S.V., Kuang,Z., Lodato,A.R., Lu,R., Park,C., Patel,D.J., Quiros,A.D., Truxon,A.S., Yoloye,K., Tang,C.A., Dalia,R., Moyer,A.E., Gurney,S.M.R., Garlena,R.A., Russell,D.A., Pope,W.H., Jacobs-Sera,D., Hatfull,G.F.		USA: Philadelphia, PA	PA	Mycobacterium		2017-10-01		Mycobacterium phage JoeyJr, complete genome
NC_051670		2020-11-29T00:00:00Z	Mycobacterium phage Juice456	Cheoctovirus	Siphoviridae	56726	RefSeq	complete			Alvarez,R.V., Connors,B., Jenkins,J., Bandura,A.J., Lazo,A.N., Lorang,A.C., Mazariego,B.E., Mendez,P.D., Myrthil,G.D., Wright,J., Gurney,S.M.R., Garlena,R.A., Russell,D.A., Pope,W.H., Jacobs-Sera,D., Hatfull,G.F.		USA: Orangeburg, NY	NY	Mycolicibacterium smegmatis		2018-08-01		Mycobacterium phage Juice456, complete genome
NC_051671		2020-11-29T00:00:00Z	Mycobacterium phage Kenuha5	Cheoctovirus	Siphoviridae	56502	RefSeq	complete			Carter,J.L., Deschamps,L.R., Feeny,D., Grout,S., Haberman,A.G., Hanson,C.J., Kassanoff,J.L., Nabb,S.A., Nicke,D.S., Petito,D.A., Prahl,G.T., Rotblatt,Z.I., Uprety,O., Wild,J.A., Fillman,C.L., Guild,N.A., Delesalle,V.A., Garlena,R.A., Russell,D.A., Pope,W.H., Jacobs-Sera,D., Hatfull,G.F.		USA: Boulder, CO	CO	Mycolicibacterium smegmatis MC2 155		2017-10-01		Mycobacterium phage Kenuha5, complete genome
NC_051672		2020-11-29T00:00:00Z	Mycobacterium phage Kersh	Cheoctovirus	Siphoviridae	60190	RefSeq	complete			Ambulkar,S., Bapat,J.P., Board,N.L., Bracha,T.W., Byeon,E., Chang,J., Couzens,C.K., Dorsey,D.M., Eghbali,A., Escueta,D.P., Fanton,A.G., Fernandez,L.A., Guy,S.E., Harman,T.S., Hawkins,B.L., Hollingsworth,D.R., Hu,A.S., Knight,E.A., Lum,G.R., Modi,R.N., Narala,R.V., Park,J.Y., Parkhurst,M.J., Tahami,K., Tjitro,A.M., Westeinde,E.A., Yu,M.E., Cohen,L.B., Riley,E., Pogliano,K., Pogliano,J., Butler,M.,…		USA: La Jolla, CA	CA	Mycolicibacterium smegmatis MC2 155				Mycobacterium phage Kersh, complete genome
NC_051673		2020-11-29T00:00:00Z	Mycobacterium phage Kingsley	Cheoctovirus	Siphoviridae	60300	RefSeq	complete			Black,S.D., Castaneda,A.N., Dziarnowski,N., Feste,N.T., Fu,Y., Hale,C.A., Holland,N.E., Horn,G.I., Humes,E.L., Mackey,C.A., Mann,S.E., Martin,D.M., Peterson,R.L., Rodman,L.C., Schneider,K.L., Senchyshyn,T.F., Thomson,K.R., Williams,S.L., Wright,D.A., Voshell,S.M., Zamani,F., Washington,J.M., Garlena,R.A., Russell,D.A., Pope,W.H., Jacobs-Sera,D., Hendrix,R.W., Hatfull,G.F.		USA: Blacksburg, VA	VA	Mycolicibacterium smegmatis MC2 155		2015-10-01		Mycobacterium phage Kingsley, complete genome
NC_051674		2020-11-29T00:00:00Z	Mycobacterium phage Koella	Cheoctovirus	Siphoviridae	54118	RefSeq	complete			PonceReyes,S.N., Felix,G., Findley,G.-A., Fofana,K., Park,P.J., Washington,J.M., Garlena,R.A., Russell,D.A., Pope,W.H., Jacobs-Sera,D., Hendrix,R.W., Hatfull,G.F.		USA: Nyack, NY	NY	Mycolicibacterium smegmatis MC2 155		2015-10-01		Mycobacterium phage Koella, complete genome
NC_051675		2020-11-29T00:00:00Z	Mycobacterium phage Krakatau	Cheoctovirus	Siphoviridae	53058	RefSeq	complete			Hartzog,G.A., Garlena,R.A., Russell,D.A., Pope,W.H., Jacobs-Sera,D., Hatfull,G.F.		USA: Santa Cruz, CA	CA	Mycolicibacterium smegmatis MC2 155		2012-10-01		Mycobacterium phage Krakatau, complete genome
NC_051676		2020-11-29T00:00:00Z	Mycobacterium phage KristaRAM	Cheoctovirus	Siphoviridae	58701	RefSeq	complete			Marker,K.J., Johnson,R.A., Jones,B.A., Hensley,O.B., Delamare,B.J., Bricker,A.D., Gaffney,B.L., Staples,A.K., King,R.A., Rinehart,C.A., Rowland,N.S., Garlena,R.A., Russell,D.A., Pope,W.H., Jacobs-Sera,D., Hendrix,R.W., Hatfull,G.F.		USA: Columbia, KY	KY	Mycolicibacterium smegmatis MC2 155		2016-01-18		Mycobacterium phage KristaRAM, complete genome
NC_051677		2020-11-29T00:00:00Z	Mycobacterium phage LastJedi	Cheoctovirus	Siphoviridae	55149	RefSeq	complete			Byrum,C.A., Blankenship,K.D., Davis,M.E., Good,J.T., Grant,D.P., Kroenke,C.M., Kuba,G.M., Sweeney,S.P., Delesalle,V.A., Garlena,R.A., Russell,D.A., Pope,W.H., Jacobs-Sera,D., Hatfull,G.F.		USA: Old Westbury, NY	NY	Mycolicibacterium smegmatis MC2 155		2018-10-01		Mycobacterium phage LastJedi, complete genome
NC_051678		2020-11-29T00:00:00Z	Mycobacterium phage Lizziana	Cheoctovirus	Siphoviridae	58423	RefSeq	complete			Abasin,M., Acevedo,C., Beuttell,H., Braziel,B., Cianne,J., Civana,A., Cortez,C., Desai,A., Fetter,K., Fortunato,C., Hayes,C., Leyva,D., Moreno,J., Morgan,J., Nicholas,D., Penrose,T., Sabuji,R., Saffomilla,W., Sweeney,G., Wiggins,K., Wilse,K., Wyrostek,V., McMahon,J., Douthitt,C., Wiersma-Koch,H., D'Elia,T., Garlena,R.A., Russell,D.A., Pope,W.H., Jacobs-Sera,D., Hatfull,G.F.		USA: Port St. Lucie, FL	FL	Mycolicibacterium smegmatis MC2 155		2017-08-25		Mycobacterium phage Lizziana, complete genome
NC_051679		2020-11-29T00:00:00Z	Mycobacterium phage Mahavrat	Cheoctovirus	Siphoviridae	55945	RefSeq	complete			Patel,D., Jones,M.J., Williams,H.E., Harmon,A.N., Tarter,E.D., Gaekle,K.N., Maryyam,S., Gaffney,B.L., Staples,A.K., King,R.A., Rinehart,C.A., Rowland,N.S., Garlena,R.A., Russell,D.A., Pope,W.H., Jacobs-Sera,D., Hendrix,R.W., Hatfull,G.F.		USA: Hopkinsville, KY	KY	Mycolicibacterium smegmatis MC2 155		2016-09-01		Mycobacterium phage Mahavrat, complete genome
NC_051680		2020-11-29T00:00:00Z	Mycobacterium phage Mantra	Cheoctovirus	Siphoviridae	57001	RefSeq	complete			Hartzog,G.A., Garlena,R.A., Russell,D.A., Pope,W.H., Jacobs-Sera,D., Hatfull,G.F.		USA: Santa Cruz, CA	CA	Mycolicibacterium smegmatis MC2 155		2008-10-01		Mycobacterium phage Mantra, complete genome
NC_051681		2020-11-29T00:00:00Z	Mycobacterium phage Mattes	Cheoctovirus	Siphoviridae	58074	RefSeq	complete			Connors,B.J., Scrudato,M.A., Dantico,L.A., Joseph,C., Rosario,L., Louis,M., Lora,D., Carney,T.E., Birmingham,R.L., Segura,A.J., Alvarez,Y.P., Castro,C.R., Johnson,K.T., Rosario,A., Panis,M.J., Arno,R., Ledgerwood,A.M., Koza,A.M., Pierce,M., Hyde,S., Mendoza,M., Martinez,M.L., Garlena,R.A., Russell,D.A., Pope,W.H., Jacobs-Sera,D., Hatfull,G.F.		USA: Orangeburg, NY	NY	Mycolicibacterium smegmatis MC2 155		2016-10-01		Mycobacterium phage Mattes, complete genome
NC_051682		2020-11-29T00:00:00Z	Mycobacterium phage Melissauren88	Cheoctovirus	Siphoviridae	54356	RefSeq	complete			Britton,M.L., Chase,S.M., Crego,D.B., Walsh,G.A., Restivo,J.L., Reich,M.J., Ertman,M.C., Bondi,L.C., Bowman,C.A., Russell,D.A., Pope,W.H., Jacobs-Sera,D., Hatfull,G.F.		USA: Northhampton, MA	MA	Mycolicibacterium smegmatis MC2 155		2015-10-01		Mycobacterium phage Melissauren88, complete genome
NC_051683		2020-11-29T00:00:00Z	Mycobacterium phage MilleniumForce	Cheoctovirus	Siphoviridae	58106	RefSeq	complete			Arabshahi,J., Bell,S., Carrithers,M., Chan,J., Gao,Z., Haskins,E., Hong,Y., Kerstiens,E., Lang,E., Larson,A., Novak,L., Otero,A., Park,A., Ravichandran,V., Shank,E., Smith,G., Yu,Z., Zhang,Z., Zakaria,P., Li,Y., Clase,K.L., Garlena,R.A., Russell,D.A., Pope,W.H., Jacobs-Sera,D., Hatfull,G.F.		USA: West Lafayette, IN	IN	Mycolicibacterium smegmatis MC2 155		2012-01-01		Mycobacterium phage MilleniumForce, complete genome
NC_051684		2020-11-29T00:00:00Z	Mycobacterium phage MinionDave	Cheoctovirus	Siphoviridae	58027	RefSeq	complete			Berkes,C., Buraczynski,W.P., Carney,M.N., Ciuffo,K.E., DeCola,I.F., DeGon,J.S., DesRosiers,K.A., Dovi,K.R., Fernandes,A.M., Fernandes,A.R., Flanders,J.E., Guerin,A.R., Hammel,H., Hartery,B.M., Hashem,C., Horowitz,N.R., Howe,E.M., Iacovella,N., Jaynes,A., Kaszahook,K., Lahens,J., LeBlanc-Straceski,J.M., Magner,M.J., Martin,J.W., McKeever,H.M., McNamara,J.M., McNeill,C., Murray,M.A., Nolan,A., Papp…		USA: Woodville, AL	AL	Mycolicibacterium smegmatis MC2 155		2013-10-01		Mycobacterium phage MinionDave, complete genome
NC_051685		2020-11-29T00:00:00Z	Mycobacterium phage Minnie	Cheoctovirus	Siphoviridae	59268	RefSeq	complete			Silva,M.P., Gonzalez,K., Koka,A.K., Cabrera,L., Cambron,D.A., Diaz-Ariza,A.M., Escobar,S.L., Gali,A.E., Garcia,A., Gonzalez,K.S., Mejia,V.A., Morales,N.J., Puente,P.E., Ramos,S.M., Rivera,A.M., Ruas,A.M., Ruiz,E.O., Rustin,G.O., Santana,P.N., Alonso,A., Arias,E., Boaretto,D., Casey,G.B., Fernandez,S.D., Flores,B.C., Gonzalez,C.A., Hernandez,L.A., Lormand,T.I., Oro,J.D., Pineiro,L., Quintana,A.E.,…		USA: Holland, MI	MI	Mycolicibacterium smegmatis MC2 155		2013-10-01		Mycobacterium phage Minnie, complete genome
NC_051686		2020-11-29T00:00:00Z	Mycobacterium phage Misha28	Cheoctovirus	Siphoviridae	57455	RefSeq	complete			Manfra-Levitt,M.G., O'Connell,E.J., Whitefleet-Smith,J.L., Vargas-Blanco,D.A., Warner,M.H., Garlena,R.A., Russell,D.A., Pope,W.H., Jacobs-Sera,D., Hatfull,G.F.		USA: Chalton, MA	MA	Mycolicibacterium smegmatis MC2 155		2016-09-01		Mycobacterium phage Misha28, complete genome
NC_051687		2020-11-29T00:00:00Z	Mycobacterium phage Moonbeam	Cheoctovirus	Siphoviridae	57984	RefSeq	complete			Sparks,H.E., George,A.K., Indreland,O.J., Schmitt,L.E., Pedulla,M.L., Kovalski,J.M., Abad,L.A., Curtis,N., Garlena,R.A., Russell,D.A., Pope,W.H., Jacobs-Sera,D., Hatfull,G.F.		USA: Montana	MT	Mycolicibacterium smegmatis		2017-06-02		Mycobacterium phage Moonbeam, complete genome
NC_051688		2020-11-29T00:00:00Z	Mycobacterium phage Mova	Cheoctovirus	Siphoviridae	57599	RefSeq	complete			Le,J.T., Mahalingam,V.A., Curtis,N., Garlena,R.A., Russell,D.A., Pope,W.H., Jacobs-Sera,D., Hatfull,G.F.		South Africa		Mycolicibacterium smegmatis		2018-06-02		Mycobacterium phage Mova, complete genome
NC_051689		2020-11-29T00:00:00Z	Mycobacterium phage Nimbo	Cheoctovirus	Siphoviridae	55767	RefSeq	complete			Palochik,V.L., Chase,J.N., Gulgule,Z.V., Gundling,N.A., Helgren,L.J., Jambhekar,S., Joshi,R.S., Khoo,J.W., Kostan,H.E., Krapp,K.M., Lawrence,S.J.S., Li,K.J., Patel,R., Puttagunta,N., Rosenberg,J.R., Silvestri,A.D., Sims,M.F., Uddin,N.A., Varughese,S.L., Young,E.L., Yuen,J.B., Tang,C.A., Dalia,R., Moyer,A.E., Gurney,S.M.R., Garlena,R.A., Russell,D.A., Pope,W.H., Jacobs-Sera,D., Hatfull,G.F.		USA: Philadelphia,PA	PA	Mycobacterium		2017-10-01		Mycobacterium phage Nimbo, complete genome
NC_051690		2020-11-29T00:00:00Z	Mycobacterium phage Nitzel	Cheoctovirus	Siphoviridae	54857	RefSeq	complete			Garza,N., Spicak,I., Bhardwaj,A., Birdinc,S., Bormett,K., Burke,B., Callin,M., Chagpar,M., Cline,E., Crank,I., Damge,R., Dejoie,J., Delisi,D., Everett,N., Fu,C., Garimella,S., Georgiev,A.N., Hand,M., Harris,A., Howard,B., Ischinger,J., Jaeger,M., Jammer,K., Jang,J., Jiang,C., Johnson,L., Jones,C., Joseph,G., Kim,E.B., Lietzke,E., Liu,S., Liu,M., Martinez,E., Martinez,M., Mavrenovic,B., Mccrea,K.,…		USA: Corpus Christi, TX	TX	Mycolicibacterium smegmatis		2018-08-01		Mycobacterium phage Nitzel, complete genome
NC_051691		2020-11-29T00:00:00Z	Mycobacterium phage Nivrat	Cheoctovirus	Siphoviridae	58009	RefSeq	complete			Easterwood,J.C., Cruz-Martinez,M.E., Dunbar,F.A., Fountain,S.R., Gray,H.N., Hill,K., Horn,D.T., Jerez,O., Lloyd,J.N., Okoroji,S., Poole,A.J., Pruitt,C.T., Reamy,S.L., Roberts,R.J., Spencer,H.L., Wild,D.K., Garlena,R.A., Russell,D.A., Pope,W.H., Jacobs-Se,D., Hatfull,G.F.		USA: Charlotte, NC	NC	Mycolicibacterium smegmatis MC2 155		2017-08-01		Mycobacterium phage Nivrat, complete genome
NC_051692		2020-11-29T00:00:00Z	Mycobacterium phage Ogopogo	Cheoctovirus	Siphoviridae	56867	RefSeq	complete			Ekanem,K., El Khatib,K., Luis,M., Nicholson,K., Ruby,J., Donohue,J.-P., Ares,M. Jr., Hartzog,G.A., Stoner,T.H., Russell,D.A., Pope,W., Jacobs-Sera,D., Hatfull,G.F.		USA: Santa Cruz, CA	CA	Mycolicibacterium smegmatis MC2 155		2008-10-01		Mycobacterium phage Ogopogo, complete genome
NC_051693		2020-11-29T00:00:00Z	Mycobacterium phage OldBen	Cheoctovirus	Siphoviridae	57159	RefSeq	complete			Keller,L.M., Burns,G.P., Zimmerman,M.D., Kerney,M.C., Heinert,M.D., Navarrete,S.E., Gagen,J.K., Hecker,K.A., Egging,V.R., Furchner,M., Keller,E.B., Stariha,I.J., Kuznia,M.A., Boehne,G.K., Iwuchukwu,M.A., Jennings,S.M., Nordlie,M.A., Dojs,M.A., Ronderos,D.S., Furchner,A.R., Fleischacker,C.L., Garlena,R.A., Russell,D.A., Pope,W.H., Jacobs-Sera,D., Hatfull,G.F.		USA: Bismarck, ND	ND	Mycolicibacterium smegmatis MC2 155		2016-09-26		Mycobacterium phage OldBen, complete genome
NC_051694		2020-11-29T00:00:00Z	Mycobacterium phage OlympiaSaint	Cheoctovirus	Siphoviridae	58297	RefSeq	complete			Akhtar,H., Baugh,C., Broytman,D., Kawatra,P., Pajollari-Kreka,X., Riley,C., Thampi,S., Zeng,L., Koyfman,P., Miah,F., Ohl,H., Sunnen,C.N., Garlena,R.A., Russell,D.A., Pope,W.H., Jacobs-Sera,D., Hatfull,G.F.		USA: Provo, UT	UT	Mycobacterium		2011-01-01		Mycobacterium phage OlympiaSaint, complete genome
NC_051695		2020-11-29T00:00:00Z	Mycobacterium phage OwlsT2W	Cheoctovirus	Siphoviridae	56515	RefSeq	complete			Andriolo,J.M., Brinkworth,A.P., Parko,K.S., Pedulla,M.L., Tabaracci,K.M., Weinheimer,A.S., Bowman,C.A., Russell,D.A., Pope,W.H., Jacobs-Sera,D., Hatfull,G.F.		USA: Butte, MT	MN	Mycolicibacterium smegmatis MC2 155		2014-10-01		Mycobacterium phage OwlsT2W, complete genome
NC_051696		2020-11-29T00:00:00Z	Mycobacterium phage Phasih	Cheoctovirus	Siphoviridae	56125	RefSeq	complete			Chernobylsky,D.J., Laiola,S.M., Law,G.X., Ordas,K.S., Paguntalan,J.L., Ramirez,J.F., Shvartsur,A., Trevare,J.K., Ahsan,F., Pirino,G., Reddi,K., Moberg-Parker,J., Garlena,R.A., Russell,D.A., Pope,W.H., Jacobs-Sera,D., Hendrix,R.W., Hatfull,G.F.		USA: Los Angeles, CA	CA	Mycolicibacterium smegmatis MC2 155		2015-09-29		Mycobacterium phage Phasih, complete genome
NC_051697		2020-11-29T00:00:00Z	Mycobacterium phage Piper2020	Cheoctovirus	Siphoviridae	57703	RefSeq	complete			LeBlanc-Straceski,J.M., Levesque,J.M., Curtis,N., Garlena,R.A., Russell,D.A., Pope,W.H., Jacobs-Sera,D., Hatfull,G.F.		USA: Melrose, MA	MA	Mycolicibacterium smegmatis		2016-10-01		Mycobacterium phage Piper2020, complete genome
NC_051698		2020-11-29T00:00:00Z	Mycobacterium phage Pippy	Cheoctovirus	Siphoviridae	56663	RefSeq	complete			DeBlasio,R., Kaminsky,J., Kast,J.F., Kim,S., Stoner,T., Young,S., Russell,D.A., Garlena,R.A., Pope,W.H., Jacobs-Sera,D., Hatfull,G.F.		USA: Northhampton, MA	MA	Mycolicibacterium smegmatis MC2 155		2012-10-01		Mycobacterium phage Pippy, complete genome
NC_051699		2020-11-29T00:00:00Z	Mycobacterium phage Poenanya	Cheoctovirus	Siphoviridae	58666	RefSeq	complete			Angstman,J.M., Jones,M.R., Litchfield,W.R., Frappier,M., Goblirsch,A.J., Gagen,J.K., Hecker,K.A., Burns,G.P., Zimmerman,M.D., Fleischacker,C.L., Ball,S.L., Garlena,R.A., Russell,D.A., Pope,W.H., Jacobs-Sera,D., Hatfull,G.F.		USA: Bismark, ND	ND	Mycolicibacterium smegmatis MC2 155		2017-09-01		Mycobacterium phage Poenanya, complete genome
NC_051700		2020-11-29T00:00:00Z	Mycobacterium phage Polka14	Cheoctovirus	Siphoviridae	58758	RefSeq	complete			Wilson,K.M., Suderman,E.M., Ward,R.E., Garlena,R.A., Russell,D.A., Pope,W.H., Jacobs-Sera,D., Hatfull,G.F.		USA: Lawrence, KS	KS	Mycolicibacterium smegmatis MC2 155		2014-09-06		Mycobacterium phage Polka14, complete genome
NC_051701		2020-11-29T00:00:00Z	Mycobacterium phage Pollywog	Cheoctovirus	Siphoviridae	58397	RefSeq	complete			Herren,C.D., Smith-Caldas,M., Castro-Ross,A.M., Dorman,V.D., Ernzen,L.G., Horn,C.M., Hughes,G.R., Hulsing,B.D., Martinez,A.C., Pohl,A.E., Ball,S.L., Garlena,R.A., Russell,D.A., Pope,W.H., Jacobs-Sera,D., Hatfull,G.F.		USA: Manhattan, KS	KS	Mycolicibacterium smegmatis MC2 155		2017-09-01		Mycobacterium phage Pollywog, complete genome
NC_051702		2020-11-29T00:00:00Z	Mycobacterium phage Priscilla	Cheoctovirus	Siphoviridae	58230	RefSeq	complete			Emanuel,K.E., Kaluka,D., Yan,W., Park,P.J., Lillis,M.F., Washington,J.M., Garlena,R.A., Russell,D.A., Pope,W.H., Jacobs-Sera,D., Hendrix,R.W., Hatfull,G.F.		USA: Nyack, NY	NY	Mycolicibacterium smegmatis MC2 155		2015-10-01		Mycobacterium phage Priscilla, complete genome
NC_051703		2020-11-29T00:00:00Z	Mycobacterium phage QuickMath	Cheoctovirus	Siphoviridae	57526	RefSeq	complete			Khoo,J.W., Chase,J.N., Gulgule,Z.V., Gundling,N.A., Helgren,L.J., Jambhekar,S., Joshi,R.S., Kostan,H.E., Krapp,K.M., Lawrence,S.J.S., Li,K.J., Palochik,V.L., Patel,R., Puttagunta,N., Rosenberg,J.R., Silvestri,A.D., Sims,M.F., Uddin,N.A., Varughese,S.L., Young,E.L., Yuen,J.B., Tang,C.A., Dalia,R., Moyer,A.E., Gurney,S.M.R., Garlena,R.A., Russell,D.A., Pope,W.H., Jacobs-Sera,D., Hatfull,G.F.		USA: Philadelphia, PA	PA	Mycobacterium		2017-10-01		Mycobacterium phage QuickMath, complete genome
NC_051704		2020-11-29T00:00:00Z	Mycobacterium phage RitaG	Cheoctovirus	Siphoviridae	57789	RefSeq	complete			Brighter,K.A., Artiles-Hunter,O.C., Baez-Marengo,X., Bergman,F.A., Bowers,A.K., Bowes,R.V., Bright-Dorman,L., Colligon,J.M., Davis,B.R., Hagerty,J.T., Harkins,B.G., Li,T., Melendez,S., Mercanti,M., Pemberton,C., Perry,K., Reynolds,A.R., Ung,C.A., Riddick,T.A., Timmerman,M.W., Jones,N.L., Warner,M.H., Garlena,R.A., Russell,D.A., Pope,W.H., Jacobs-Sera,D., Hendrix,R.W., Hatfull,G.F.		USA: Bensalem, PA	PA	Mycolicibacterium smegmatis MC2 155		2015-09-01		Mycobacterium phage RitaG, complete genome
NC_051705		2020-11-29T00:00:00Z	Mycobacterium phage Royals2015	Cheoctovirus	Siphoviridae	57356	RefSeq	complete			Alfieri,S., Ashwill,K., Asthana,M., Bauer,J., Bebar,X., Biddinger,S., Burns,N., Chan,J., Chan,M., Choi,J., Clark,S., Damge,R., Dervishian,S., Dextre,A., Didat,O., Dyvik,A., Easton,A., Ettestad,S., Fields,J., Fitzgerald,B., Fleck,G., Forkpah,E., Garimella,S., Geer,N., Gin,A., Gopalrathnam,A., Granat,V., Heffner,S., Hegarty,A., Jensen,M., Kerstiens,E., Kmetz,C., Krampen,I., Lee,G., Leland,M., Levin…		USA: Greensboro, NC	NC	Mycolicibacterium smegmatis MC2 155		2015-11-01		Mycobacterium phage Royals2015, complete genome
NC_051706		2020-11-29T00:00:00Z	Mycobacterium phage Sandalphon	Cheoctovirus	Siphoviridae	59540	RefSeq	complete			Chinkers,M.A., Middlebrook,N.L., Law,E.J., Peden,E.P., Dillard,C.P., Dames,A.K., Crider,K.E., Moreman,J.K., Gaffney,B.L., Staples,A.K., King,R.A., Rinehart,C.A., Rowland,N.S., Garlena,R.A., Russell,D.A., Pope,W.H., Jacobs-Sera,D., Hendrix,R.W., Hatfull,G.F.		USA: Bowling Green, KY	KY	Mycolicibacterium smegmatis MC2 155		2017-08-29		Mycobacterium phage Sandalphon, complete genome
NC_051707		2020-11-29T00:00:00Z	Mycobacterium phage SassyB	Cheoctovirus	Siphoviridae	55094	RefSeq	complete			Govender,S., Guerrero,C.A., Bowman,C.A., Larsen,M.H., Russell,D.A., Jacobs-Sera,D., Hatfull,G.F.		South Africa: Hazelwood, Umzinto		Mycolicibacterium smegmatis MC2 155		2012-07-04		Mycobacterium phage SassyB, complete genome
NC_051708		2020-11-29T00:00:00Z	Mycobacterium phage Seabastian	Cheoctovirus	Siphoviridae	58618	RefSeq	complete			Cyrus,K.R., Hare,J.M., Peyton,D.K., Gearner,G.W., Gaffney,B.L., Staples,A.K., King,R.A., Rinehart,C.A., Garlena,R.A., Russell,D.A., Pope,W.H., Jacobs-Sera,D., Hatfull,G.F.		USA: Louisa, KY	KY	Mycolicibacterium smegmatis MC2 155		2016-09-01		Mycobacterium phage Seabastian, complete genome
NC_051709		2020-11-29T00:00:00Z	Mycobacterium phage SimranZ1	Cheoctovirus	Siphoviridae	56335	RefSeq	complete			Bajpai,U., Sinha,A., Garlena,R.A., Russell,D.A., Jacobs-Sera,D., Hatfull,G.F.		India		Mycolicibacterium smegmatis MC2 155				Mycobacterium phage SimranZ1, complete genome
NC_051710		2020-11-29T00:00:00Z	Mycobacterium phage Spikelee	Cheoctovirus	Siphoviridae	58604	RefSeq	complete			Connors,B.J., Cejas,K., Brizan,C., Clarke,K., Robinson,M., Garlena,R.A., Russell,D.A., Pope,W.H., Jacobs-Sera,D., Hatfull,G.F.		USA: Orangeburg, NY	NY	Mycobacterium		2017-10-01		Mycobacterium phage Spikelee, complete genome
NC_051711		2020-11-29T00:00:00Z	Mycobacterium phage Spoonbill	Cheoctovirus	Siphoviridae	55735	RefSeq	complete			Ko,K., Bostrom,V., Baird,M., Mahmoud,A.R., Lee,A.Y., Shaffer,C.D., Weston-Hafer,K.A., Elgin,S.C.R., Russell,D.A., Pope,W.H., Jacobs-Sera,D., Hendrix,R.W., Hatfull,G.F.		USA: St. Louis, MO	MO	Mycolicibacterium smegmatis MC2 155		2010-09-05		Mycobacterium phage Spoonbill, complete genome
NC_051712		2020-11-29T00:00:00Z	Mycobacterium phage StAnnes	Cheoctovirus	Siphoviridae	59357	RefSeq	complete			Zack,K.M., Garlena,R.A., Russell,D.A., Pope,W.H., Jacobs-Sera,D., Hatfull,G.F.		South Africa: Durban		Mycolicibacterium smegmatis MC2 155		2018-07-06		Mycobacterium phage StAnnes, complete genome
NC_051713		2020-11-29T00:00:00Z	Mycobacterium phage SuperGrey	Cheoctovirus	Siphoviridae	59346	RefSeq	complete			DeLong,Z., DeVault,B., Washington,J.M., Schaff,J.E., Dashiell,C.L., Macialek,J.A., Klyczek,K., Bradley,K.W., Asai,D.J., Bowman,C.A., Russell,D.A., Pope,W.H., Jacobs-Sera,D., Hendrix,R.W., Hatfull,G.F.		USA: Nyack, NY	NY	Mycolicibacterium smegmatis MC2 155		2013-10-01		Mycobacterium phage SuperGrey, complete genome
NC_051714		2020-11-29T00:00:00Z	Mycobacterium phage SwagPigglett	Cheoctovirus	Siphoviridae	58930	RefSeq	complete			Adusei,M., Benson,E.L., Broder,R.E., Bruner,T.L., Chilel,M.S., Colon,E., Giovanelli,J.S., Goodman,D.J., He,Y., Kamiyasu,R.A., Lampon,M.J., Ospina-Giraldo,M.D., Randall,A.N., Tarapata,L.R., Xu,X., Zhang,C., Curtis,N., Garlena,R.A., Russell,D.A., Pope,W.H., Jacobs-Sera,D., Hatfull,G.F.		USA: Easton, PA	PA	Mycolicibacterium smegmatis		2016-10-01		Mycobacterium phage SwagPigglett, complete genome
NC_051715		2020-11-29T00:00:00Z	Mycobacterium phage TDanisky	Cheoctovirus	Siphoviridae	56275	RefSeq	complete			Ahmedova,M., Chen,B., Pirtle,M., Golebiewska,U.P., Delesalle,V.A., Garlena,R.A., Russell,D.A., Pope,W.H., Jacobs-Sera,D., Hatfull,G.F.		USA: Harrisonburg, VA	VA	Mycolicibacterium smegmatis MC2 155		2015-10-01		Mycobacterium phage TDanisky, complete genome
NC_051716		2020-11-29T00:00:00Z	Mycobacterium phage Veteran	Cheoctovirus	Siphoviridae	56147	RefSeq	complete			Shellooe,L., Bartley,R., Buttafoco,A., Evard,R., Fellin,M., Poisson,J., Schneller,A., Poxleitner,M., Ettinger,W.F., Ettinger,A.-S.H., Anders,K.R., Schaff,J.E., Dashiell,C.L., Macialek,J.A., Bradley,K.W., Asai,D.J., Bowman,C.A., Russell,D.A., Pope,W.H., Jacobs-Sera,D., Hendrix,R.W., Hatfull,G.F.		USA		Mycolicibacterium smegmatis MC2 155		2012-09-14		Mycobacterium phage Veteran, complete genome
NC_051717		2020-11-29T00:00:00Z	Mycobacterium phage Wachhund	Cheoctovirus	Siphoviridae	54513	RefSeq	complete			Shelton,D.A., Gearner,C.V., Holt,M.O., Rinehart,C.A., Dillingham,M.E., Edds,A.C., Kitchens,C., Gaffney,B.L., King,R.A., Rowland,N.S., Staples,A.K., Garlena,R.A., Russell,D.A., Pope,W.H., Jacobs-Sera,D., Hendrix,R.W., Hatfull,G.F.		USA: Cromwell, KY	KY	Mycolicibacterium smegmatis MC2 155		2016-09-06		Mycobacterium phage Wachhund, complete genome
NC_051718		2020-11-29T00:00:00Z	Mycobacterium phage Whouxphf	Cheoctovirus	Siphoviridae	59093	RefSeq	complete			Garlena,R.A., Russell,D.A., Pope,W.H., Jacobs-Sera,D., Hatfull,G.F.		South Africa: Durban		Mycolicibacterium smegmatis MC2 155		2014-07-06		Mycobacterium phage Whouxphf, complete genome
NC_051719		2020-11-29T00:00:00Z	Mycobacterium phage WillSterrel	Cheoctovirus	Siphoviridae	58608	RefSeq	complete			Bukstein,J., Cassidy,M., Criswell,C., Gilliland,M.F., Hastings,S., Moore,A., Pristera,M.A., Mehta,S., Breitenberger,C.A., Ball,S.L., Garlena,R.A., Russell,D.A., Pope,W.H., Jacobs-Sera,D., Hendrix,R.W., Hatfull,G.F.		USA: Columbus, OH	OH	Mycolicibacterium smegmatis MC2 155		2015-08-01		Mycobacterium phage WillSterrel, complete genome
NC_051720		2020-11-29T00:00:00Z	Mycobacterium phage Zerg	Cheoctovirus	Siphoviridae	58079	RefSeq	complete			Foster,K.J., Bartholomay,K.L., Lowery,A.C., Guild,N.A., Fillman,C.L., Ball,S.L., Garlena,R.A., Russell,D.A., Pope,W.H., Jacobs-Sera,D., Hatfull,G.F.		USA: Boulder, CO	CO	Mycolicibacterium smegmatis MC2 155		2013-09-01		Mycobacterium phage Zerg, complete genome
NC_051721		2020-11-29T00:00:00Z	Mycobacterium phage MooMoo	Cheoctovirus	Siphoviridae	55178	RefSeq	complete			Blair,B.C., Blankenship,B.C., Crafton,J.E., Gaffney,B.L., Kearns,A.W., King,R.A., Porter,L.R., Rinehart,C.A., Staples,A.K., Thayer,D.C., Tirumala,V., Garlena,R.A., Russell,D.A., Pope,W.H., Jacobs-Sera,D., Hatfull,G.F.		USA: Sandy Hook, KY	KY	Mycolicibacterium smegmatis MC2 155		2011-10-01		Mycobacterium phage MooMoo, complete genome
NC_051722		2020-11-29T00:00:00Z	Mycobacterium phage Demsculpinboyz	Cheoctovirus	Siphoviridae	57437	RefSeq	complete			Sandel,M.W., Keener,T., Fast,K.M., Ali,R., Butcher,B.M., Millwood,J.D., Odom,T., Schellhammer,P.K., Ufomadu,E., Delesalle,V.A., Garlena,R.A., Russell,D.A., Pope,W.H., Jacobs-Sera,D., Hendrix,R.W., Hatfull,G.F.		USA: Livingston, AL	AL	Mycolicibacterium smegmatis MC2 155		2016-10-01		Mycobacterium phage Demsculpinboyz, complete genome
NC_051723		2020-11-29T00:00:00Z	Mycobacterium phage Soul22	Cheoctovirus	Siphoviridae	54814	RefSeq	complete			Koehl,A.J., Koorndyk,N.D., Lockett,T., Paluch,K.V., Petouhoff,A.M., Riebschleger,D.L., Stalions,G.A., Stephan,M.R., Tucker,A.R., Vorhees,N., Beck,A.M., Bartz,C., Bilisko,A., Bojanowski,S.E., Covert,A., Currier,J.K., Hood,S.A., Johnson,H.K., Stukey,J., Garlena,R.A., Russell,D.A., Pope,W.H., Jacobs-Sera,D., Hatfull,G.F.		USA: Holland, MI	MI	Mycolicibacterium smegmatis MC2 155		2019-09-01		Mycobacterium phage Soul22, complete genome
NC_051724		2020-11-29T00:00:00Z	Mycobacterium phage Zapner	Cheoctovirus	Siphoviridae	55307	RefSeq	complete			Kramer,Z.J., Fasoranti,T.O., Abrahim,M.R., Adkins,N.L., Burke,K.A., Churilla,B.M., Cohen,K.L., Colicchio,M.A., Genkil,J.S., Prout,A.K., Schafer,C.E., Schwarz,A.G., Tish,M., Vispute,N., Wilkes,K.E., Williams,C.R., Xiao,X., Yoder,B.A., Yu,V.J., Lapin,J.S., Ott,C.T., Walburn,T.D., Bradley,K.W., Clarke,D.Q., Lewis,M.F., Barker,L.P., Bailey,C., Asai,D.J., Bowman,C.A., Russell,D.A., Pope,W.H., Jacobs-S…		USA: Pittsburgh, PA	PA	Mycolicibacterium smegmatis MC2 155		2013-09-15		Mycobacterium phage Zapner, complete genome
NC_051725		2020-11-29T00:00:00Z	Mycobacterium phage Rem711	Trigintaduovirus	Siphoviridae	50832	RefSeq	complete			Gatt,S.M., Isern,S., Jenkins,M., Tan,A.L., Michael,S.F., Moore,R.E., Ware,V.C., Garlena,R.A., Russell,D.A., Pope,W.H., Jacobs-Sera,D., Hendrix,R.W., Hatfull,G.F.		USA: St. Petersburg, FL Pinellas	FL	Mycolicibacterium smegmatis MC2 155		2013-09-01		Mycobacterium phage Rem711, complete genome
NC_051726		2020-11-29T00:00:00Z	Mycobacterium phage Mendokysei	Bernalvirus	Siphoviridae	43511	RefSeq	complete			Yee,B., Bell,B., Donohue,J.-P., Ares,M. Jr., Hartzog,G.A., Dargyte,M., DeMattos,M., Divekar,N., Farooq,S., Hardison,E., Peracchi,L., Phillips,A., Sennef,S., Fridland,S., Valenzuela-Sanchez,M., Stoner,T.H., Russell,D.A., Pope,W.H., Jacobs-Sera,D., Hatfull,G.F.		USA: Santa Cruz, CA	CA	Mycolicibacterium smegmatis MC2 155		2008-10-01		Mycobacterium phage Mendokysei, complete genome
NC_051727		2020-11-29T00:00:00Z	Mycobacterium phage Willsammy	Fishburnevirus	Siphoviridae	48399	RefSeq	complete			Frederick,G.D., Baliraine,F.N., Mccormick,C.R., Molidor,A.C., Parrish,A.W., Williams,K., Moonsammy,C., Garlena,R.A., Russell,D.A., Pope,W.H., Jacobs-Sera,D., Hatfull,G.F.		USA: Longview, TX	TX	Mycolicibacterium smegmatis MC2 155		2016-09-30		Mycobacterium phage Willsammy, complete genome
NC_051728		2020-11-29T00:00:00Z	Mycobacterium phage Megiddo	Fishburnevirus	Siphoviridae	48783	RefSeq	complete			Frederick,G.D., Baliraine,F.N., Gutierrez,K.S., Hester,M.E., Zimmermann,T.R., Claterbaugh,H.B., Garlena,R.A., Russell,D.A., Pope,W.H., Jacobs-Sera,D., Hatfull,G.F.		USA: Longview, TX	TX	Mycolicibacterium smegmatis MC2 155		2018-10-04		Mycobacterium phage Megiddo, complete genome
NC_051729		2020-11-29T00:00:00Z	Mycobacterium phage Atcoo	Fishburnevirus	Siphoviridae	49075	RefSeq	complete			Athavale,M., Cook,T., Haberman,A.G., Ponder,J.K., Guild,N.A., Fillman,C.L., Kistler,A.L., Garlena,R.A., Russell,D.A., Pope,W.H., Jacobs-Sera,D., Hatfull,G.F.		USA: Parker, CO	CO	Mycolicibacterium smegmatis MC2 155		2017-10-01		Mycobacterium phage Atcoo, complete genome
NC_051730	SRR11928954	2020-11-29T00:00:00Z	Mycobacterium phage Jung	Fishburnevirus	Siphoviridae	46561	RefSeq	complete			Abdela,F., Strong,C., Regner,K., Tsourkas,P.K., Garlena,R.A., Russell,D.A., Pope,W.H., Jacobs-Sera,D., Hatfull,G.F.		USA: Las Vegas, NV	NV	Mycolicibacterium smegmatis		2019-09-03	SAMN15095402	Mycobacterium phage Jung, complete genome
NC_051731		2020-11-29T00:00:00Z	Mycobacterium phage GreaseLightnin	Fishburnevirus	Siphoviridae	48424	RefSeq	complete			Dunn,K., Gucwa,M., Mullan,M., Nykyforuk,J., Lewer,O.J., Tobiason,D.M., Garlena,R.A., Russell,D.A., Pope,W.H., Jacobs-Sera,D., Hatfull,G.F.		USA: Kenosha, WI	WI	Mycolicibacterium smegmatis MC2 155		2013-08-01		Mycobacterium phage GreaseLightnin, complete genome
NC_051732		2020-11-29T00:00:00Z	Mycobacterium phage Ksquared	Fishburnevirus	Siphoviridae	48699	RefSeq	complete			Doyle,E.L., Baker,A.C., Carlstedt,H., Hurd,A., Iwata,N., Kepler,C.R., Lewis,J., Luekens,K., McEntee,C., Prochaska,J., Snyder,K., Ulrich,K., Stoner,T.H., Garlena,R.A., Russell,D.A., Pope,W.H., Jacobs-Sera,D., Hatfull,G.F.		USA: Crete, NE	NE	Mycolicibacterium smegmatis MC2 155		2016-10-01		Mycobacterium phage Ksquared, complete genome
NC_051733		2020-11-29T00:00:00Z	Mycobacterium phage Phineas	Fishburnevirus	Siphoviridae	47229	RefSeq	complete			Heeg,E.Y., Carlson,K., Furlong,L., Noordewier,B., Tolsma,S., Garlena,R.A., Russell,D.A., Pope,W.H., Jacobs-Sera,D., Hatfull,G.F.		USA: Holland, MI	MI	Mycolicibacterium smegmatis MC2 155		2011-08-01		Mycobacterium phage Phineas, complete genome
NC_051734		2020-11-29T00:00:00Z	Mycobacterium phage Bartholomew	Fishburnevirus	Siphoviridae	46484	RefSeq	complete			Lastname,F.X., Crosby,A.J., Fallert,M.J., Grams,T.R., Krenzke,L.R., Steffen,A.M., Wenta,M.D., Young,C.F., Stauffer,R., Byrnes,D., Tobiason,D.M., Stoner,T.H., Garlena,R.A., Russell,D.A., Pope,W.H., Jacobs-Sera,D., Hatfull,G.F.		USA: Kenosha, WI	WI	Mycolicibacterium smegmatis MC2 155		2014-10-01		Mycobacterium phage Bartholomew, complete genome
NC_051735		2020-11-29T00:00:00Z	Mycobacterium phage FirstPlacePfu	Fishburnevirus	Siphoviridae	45680	RefSeq	complete			Washington,J.M., Garlena,R.A., Russell,D.A., Pope,W.H., Jacobs-Sera,D., Hatfull,G.F.		USA: Lincoln University, PA	PA	Mycolicibacterium smegmatis		2014-10-01		Mycobacterium phage FirstPlacePfu, complete genome
NC_051736		2020-11-29T00:00:00Z	Mycobacterium phage Arib1	Fishburnevirus	Siphoviridae	46732	RefSeq	complete			Blow,M.A., DeLestry,D.J., Iteghete,S.O., Reese,M., Reiffer,A.E., Ribich,A.F., Westholm,D.E., Delesalle,V.A., Garlena,R.A., Russell,D.A., Pope,W.H., Jacobs-Sera,D., Hendrix,R.W., Hatfull,G.F.		USA: Duluth, MN	MN	Mycolicibacterium smegmatis MC2 155		2016-09-13		Mycobacterium phage Arib1, complete genome
NC_051737		2020-11-29T00:00:00Z	Mycobacterium phage Majeke	Fishburnevirus	Siphoviridae	47612	RefSeq	complete			Hlophe,Z., Ntuli,M.Z., Moopanar,K., Mzimela,N.C., Maloney,S.E.K., Ndwandwe,T., Van,P.C., Maharaj,S., Gounden,S., Munsamy,V., Guerrero Bustamante,C.A., Pope,W.H., Russell,D.A., Garlena,R.A., Larsen,M.H., Jacobs-Sera,D., Hatfull,G.F.		South Africa: Durban		Mycolicibacterium smegmatis MC2 155		2015-07-01		Mycobacterium phage Majeke, complete genome
NC_051738		2020-11-29T00:00:00Z	Mycobacterium phage ThulaThula		Siphoviridae	50415	RefSeq	complete			Riley,H.L., Stoner,T.H., Garlena,R.A., Russell,D.A., Pope,W.H., Jacobs-Sera,D., Hatfull,G.F.		South Africa: Empangeni		Mycolicibacterium smegmatis MC2 155		2018-07-10		Mycobacterium phage ThulaThula, complete genome
NC_051739		2020-11-29T00:00:00Z	Mycobacterium phage Purky		Siphoviridae	50513	RefSeq	complete			English,H.B., Hanline,L.C., Salsman,M.A., Wilgus,G.V., Purks,T., Korey,C.A., Delesalle,V.A., Garlena,R.A., Russell,D.A., Pope,W.H., Jacobs-Sera,D., Hatfull,G.F.		USA: Washington DC	DC	Mycolicibacterium smegmatis		2013-10-01		Mycobacterium phage Purky, complete genome
NC_051740		2020-11-29T00:00:00Z	Mycobacterium phage Xavia		Siphoviridae	49808	RefSeq	complete			Blumer,L.S., Peister,A., Ashby,L.E., Bailey,J.T., Douglas,N.T., Edwards,J.M., Farrar,A.M., Ford,C., Frazier,A., Freeman,K.M., Hawkins,D.A., Hoover,D., Jones,M.S., Magruder,T., Phipps,S.A., Ridley,T.A., Scott,S.M., Singleton,G., Smith,C.P., White,Q.C., Wright,J.K., Garlena,R.A., Russell,D.A., Pope,W.H., Jacobs-Sera,D., Hatfull,G.F.		USA: Atlanta, GA	GA	Mycolicibacterium smegmatis MC2 155		2017-09-13		Mycobacterium phage Xavia, complete genome
NC_051580		2020-11-28T00:00:00Z	Mycobacterium phage Thonko		Siphoviridae	69471	RefSeq	complete			Naidoo,P., Moodley,A., Oodhrajh,L., Radebe,N.L., Mkhwanazi,N.P., Jiyane,S., Ndwandwe,T., Gauthier,C.H., Guerrero,C.A., Larsen,M.H., Garlena,R.A., Russell,D.A., Pope,W.H., Jacobs-Sera,D., Hatfull,G.F.		South Africa: Empangeni		Mycolicibacterium smegmatis MC2 155		2017-07-04		Mycobacterium phage Thonko, complete genome
NC_051581		2020-11-28T00:00:00Z	Mycobacterium phage BirdsNest		Siphoviridae	70668	RefSeq	complete			Lauer,M.J., Curtus,N.L., Garlena,R.A., Russell,D.A., Pope,W.H., Jacobs-Sera,D., Hatfull,G.F.		South Africa: Mpumalanga		Mycolicibacterium smegmatis MC2 155		2018-07-15		Mycobacterium phage BirdsNest, complete genome
NC_051582		2020-11-28T00:00:00Z	Mycobacterium phage LilMcDreamy		Siphoviridae	71552	RefSeq	complete			Lippold,A., Marlatt,M., Cooper,K., Frohnapfel,E., Glenski,M., Johnson,H., Johnson,K., Tjaden,E., Troeh,S., Hayes,S., Ettinger,A.-S.H., Ettinger,W.F., Haydock,J., Anders,K.R., Garlena,R.A., Russell,D.A., Pope,W.H., Jacobs-Sera,D., Hatfull,G.F.		USA: Spokane, WA	WA	Mycolicibacterium smegmatis MC2 155		2016-02-01		Mycobacterium phage LilMcDreamy, complete genome
NC_051583		2020-11-28T00:00:00Z	Mycobacterium phage Saguaro		Siphoviridae	69448	RefSeq	complete			Washington,J.M., Garlena,R.A., Russell,D.A., Pope,W.H., Jacobs-Sera,D., Hatfull,G.F.		USA: Tucson, AZ	AZ	Mycolicibacterium smegmatis		2015-10-01		Mycobacterium phage Saguaro, complete genome
NC_051584		2020-11-28T00:00:00Z	Mycobacterium phage Quesadilla		Siphoviridae	70992	RefSeq	complete			Jorgensen,H.J., Tolsma,S., Caruso,S.M., Garlena,R.A., Russell,D.A., Pope,W.H., Jacobs-Se,D., Hatfull,G.F.		USA: Mason City, IA	IA	Mycolicibacterium smegmatis MC2 155		2019-01-15		Mycobacterium phage Quesadilla, complete genome
NC_051585		2020-11-28T00:00:00Z	Mycobacterium phage CRB2		Siphoviridae	72217	RefSeq	complete			Suarez,C.A., Franceschelli,J.J., Morbidoni,H.R.	30811481			Mycolicibacterium smegmatis				Mycobacterium phage CRB2, complete genome
NC_051586		2020-11-28T00:00:00Z	Mycobacterium phage Imvubu		Siphoviridae	69897	RefSeq	complete			Garlena,R.A., Russell,D.A., Pope,W.H., Jacobs-Sera,D., Hatfull,G.F.		South Africa: Mpumalanga		Mycolicibacterium smegmatis MC2 155		2018-07-15		Mycobacterium phage Imvubu, complete genome
NC_051587		2020-11-28T00:00:00Z	Mycobacterium phage Serendipitous	Acadianvirus	Siphoviridae	69867	RefSeq	complete			Farris,L., Burns,B., Flowers,J., Harvey,A., Kent,S., Kernodle,S.A., Mcginnis,R., Sargent,R., Stanley,M., Wright,P., Wallen,J.R., Eckardt,M.A., Gainey,M.D., Garlena,R.A., Russell,D.A., Pope,W.H., Jacobs-Sera,D., Hatfull,G.F.		USA: High Shoals, NC	NC	Mycolicibacterium smegmatis MC2 155		2015-09-01		Mycobacterium phage Serendipitous, complete genome
NC_051588		2020-11-28T00:00:00Z	Mycobacterium phage Aminay	Timquatrovirus	Siphoviridae	60430	RefSeq	complete			Casillas,A., Clement,H., Gina,D., Holmes,M., Massaad,J., Massaad,P., Porter,L., Neely,M., Molloy,S.D., Garlena,R.A., Russell,D.A., Pope,W.H., Jacobs-Sera,D., Hatfull,G.F.		USA: Bangor, ME	ME	Mycolicibacterium smegmatis		2017-10-01		Mycobacterium phage Aminay, complete genome
NC_051589		2020-11-28T00:00:00Z	Mycobacterium phage Henu3	Timquatrovirus	Siphoviridae	58899	RefSeq	complete			Teng,T.		China		Mycolicibacterium smegmatis MC2 155				Mycobacterium phage Henu3, complete genome
NC_051590		2020-11-28T00:00:00Z	Mycobacterium phage Eponine	Timquatrovirus	Siphoviridae	58678	RefSeq	complete			Mansi,R., Bartek,K., Buck,J.M., Mohammed,H.T., Kenna,M.A., Ware,V.C., Garlena,R.A., Russell,D.A., Pope,W.H., Jacobs-Sera,D., Hatfull,G.F.		USA: Bethlehem, PA	PA	Mycolicibacterium smegmatis MC2 155		2018-01-15		Mycobacterium phage Eponine, complete genome
NC_051591		2020-11-28T00:00:00Z	Mycobacterium phage Taquito	Timquatrovirus	Siphoviridae	58390	RefSeq	complete			Henderson,J.H., Agbayani,G., Akanbi,A., Allen,L., Anton,T., Bauer,V., Benoit,R., Bhakta,Y., Binongcal,M.A., Bobovsky,T., Bual,H., Calley,B., Clark,M., Conahan,B., Cone,E., Dardis,C., Fangman,M., Flatgard,B., Focht,K., Geraci,K., Goodwin,B., Hanson,H., Hunt,G., Hutton,S., Illback,M., Jamsa,A., Konzek,B., Kraus,A., Kuenzi,M., Laird,K., Lieb,M., MacKenzie,A., Maurer,K., Miera,M., Mishler,B., Naughto…		USA: Spokane, WA	WA	Mycolicibacterium smegmatis MC2 155		2011-10-01		Mycobacterium phage Taquito, complete genome
NC_051592		2020-11-28T00:00:00Z	Mycobacterium phage Patt	Timquatrovirus	Siphoviridae	54611	RefSeq	complete			Connors,B.J., Alvarez,R., Jacob,C., Drake,L.M., Tomczak,P., Lauer,M.J., Garlena,R.A., Russell,D.A., Pope,W.H., Jacobs-Sera,D., Hatfull,G.F.		USA: Blauvelt, NY	NY	Mycolicibacterium smegmatis		2017-10-01		Mycobacterium phage Patt, complete genome
NC_051593		2020-11-28T00:00:00Z	Mycobacterium phage Collard	Timquatrovirus	Siphoviridae	61395	RefSeq	complete			Butch,N.M., Gantz,K.M., Lawall,C.L., Nguyen,T.P., Will,N.J., Reilly,J.C., Williams,K.C., Merlino,C.O., McCann,M.P., Lee-Soety,J.Y., Garlena,R.A., Russell,D.A., Pope,W.H., Jacobs-Se,D., Hatfull,G.F.		USA: St. Louis, MO	MO	Mycobacterium		2011-09-01		Mycobacterium phage Collard, complete genome
NC_051594		2020-11-28T00:00:00Z	Mycobacterium phage Leston	Timquatrovirus	Siphoviridae	61808	RefSeq	complete			Basco,F., Beherens,K., Boots,K., Caro,A., Chapina-Guizar,A., Devine,A., Diaz,D.L., Flores,Y., Granillo,K., Johnson,J., Llano,M., Mata,L., Mercier,L., Morales,J., Muniz,L., Munoz,S., Okwanwanne,A., Olivas,J., Ramos,A., Rangel,E., Rosas-Acosta,G., Saavedra,D., Salama,I., Shamaley,A., Tucker,I., Bowman,C.A., Russell,D.A., Pope,W.H., Jacobs-Sera,D., Hatfull,G.F.		USA: El Paso, TX	TX	Mycolicibacterium smegmatis MC2 155		2014-10-01		Mycobacterium phage Leston, complete genome
NC_051595		2020-11-28T00:00:00Z	Mycobacterium phage Paola	Timquatrovirus	Siphoviridae	61535	RefSeq	complete			Alam,S., Brenner,L., Nol-Bernardino,P., Laskow,J., Ma,X., Miikeda,A., Rojas,C., Shen,J., Sukhina,A., Walas,N., Wei,W., Wentworth,S., Freise,A., Ibarra,X., Reddi,K., Moberg-Parker,J., Garlena,R.A., Russell,D.A., Pope,W.H., Jacobs-Sera,D., Hendrix,R.W., Hatfull,G.F.		USA: Bellflower, CA	CA	Mycolicibacterium smegmatis MC2 155		2017-04-11		Mycobacterium phage Paola, complete genome
NC_051596		2020-11-28T00:00:00Z	Mycobacterium phage Rando14	Timquatrovirus	Siphoviridae	59925	RefSeq	complete			Michaels,M.J., Wallen,J.R., Eckardt,M.A., Gainey,M.D., Garlena,R.A., Russell,D.A., Pope,W.H., Jacobs-Sera,D., Hatfull,G.F.		USA: New Orleans, LA	LA	Mycolicibacterium smegmatis MC2 155		2014-09-01		Mycobacterium phage Rando14, complete genome
NC_051597		2020-11-28T00:00:00Z	Mycobacterium phage Thyatira	Timquatrovirus	Siphoviridae	63874	RefSeq	complete			Doughty,L.G., Baird,D.A., DeVore,H., Hemesath,L.A., Lein,K., Meder,A.W., Mirabelli,A., Olen,S., Oonk,E.M., Paquette,K.E., Pederson,T.M., Perecki,A.K., Smiley,C.M., Switalski,M.G., Van,W.B., Waalkes,A., Wilson,J.A., Wylie,Z.R., Stukey,J., Molloy,S.D., Garlena,R.A., Russell,D.A., Pope,W.H., Jacobs-Sera,D., Hatfull,G.F.		USA: Columbus, IN	OH	Mycolicibacterium smegmatis		2017-10-01		Mycobacterium phage Thyatira, complete genome
NC_051598		2020-11-28T00:00:00Z	Mycobacterium phage Findley	Timquatrovirus	Siphoviridae	58150	RefSeq	complete			Bazemore,A., Burrell,P., Elliott,A., Findley,P., Park,P.J., Piasecki,P., Ryoo,H.S., Shields,M., Washington,J.M., Yun,M., Stoner,T.H., Garlena,R.A., Russell,D.A., Pope,W.H., Jacobs-Sera,D., Hatfull,G.F.		USA: Nyack, NY	NY	Mycolicibacterium smegmatis MC2 155		2014-10-01		Mycobacterium phage Findley, complete genome
NC_051599		2020-11-28T00:00:00Z	Mycobacterium phage Unicorn	Timquatrovirus	Siphoviridae	61208	RefSeq	complete			Barekzi,N., Denby,H.W., Murphy,J.L., Richards,S., Womack,F.R., Stoner,T.H., Garlena,R.A., Russell,D.A., Pope,W.H., Jacobs-Sera,D., Hatfull,G.F.		USA: Suffolk, VA	VA	Mycolicibacterium smegmatis MC2 155		2016-10-01		Mycobacterium phage Unicorn, complete genome
NC_051600		2020-11-28T00:00:00Z	Mycobacterium phage Bryler	Timquatrovirus	Siphoviridae	57666	RefSeq	complete			Bianchetto,T., Ward,B., Althoff,P., Ashe,A., Boggs,D., Devereaux,C., Kar,E., Naccarato,C., Sanders,S., Haydock,J., Ettinger,A.-S.H., Ettinger,W.F., Anders,K.R., Garlena,R.A., Russell,D.A., Pope,W.H., Jacobs-Sera,D., Hatfull,G.F.		USA: Spokane, WA	WA	Mycolicibacterium smegmatis MC2 155		2014-10-01		Mycobacterium phage Bryler, complete genome
NC_051601		2020-11-28T00:00:00Z	Mycobacterium phage Krueger	Timquatrovirus	Siphoviridae	60321	RefSeq	complete			Tobias,T., Darnell,A., Downs,E., Draper,R., Fishman,F., Harders,C., Isola,J., Keiser,K., Knight,T., Lindquist,A., Mozdren,S., Obiri-Yeboah,D., Oostindie,M., Pearce,C., Pelyhes,D., Peterson,J., Smith,S., Vroom,A., Stukey,J., Best,A., Garlena,R.A., Russell,D.A., Pope,W.H., Jacobs-Sera,D., Hendrix,R.W., Hatfull,G.F.		USA: Holland, MI	MI	Mycolicibacterium smegmatis MC2 155		2015-09-01		Mycobacterium phage Krueger, complete genome
NC_051602		2020-11-28T00:00:00Z	Mycobacterium phage Shandong1	Timquatrovirus	Siphoviridae	60618	RefSeq	complete			Fan,X., Zhao,Z., Zhao,K., Song,S., Li,J., Xie,J.		China		Mycolicibacterium smegmatis MC2 155		2015-01-20		Mycobacterium phage Shandong1, complete genome
NC_051603		2020-11-28T00:00:00Z	Mycobacterium phage Ximenita	Timquatrovirus	Siphoviridae	61027	RefSeq	complete			Siegel,J., Joseph,G., McLean,J., Kistle,A.K., Garlena,R.A., Russell,D.A., Pope,W.H., Jacobs-Sera,D., Hatfull,G.F.		USA: Fort Collins, CO	CO	Mycolicibacterium smegmatis MC2 155		2014-10-01		Mycobacterium phage Ximenita, complete genome
NC_051604		2020-11-28T00:00:00Z	Mycobacterium phage Hurricane	Timquatrovirus	Siphoviridae	61318	RefSeq	complete			Anastasiadis,Z., Bhatti,R., Breslow,Z., Doerr,B., Ilyas,M., Kaiser,J., Milce,A., Monroe,S., Phan,T., Feng,G., Barbazuk,W.B., Stoner,T.H., Garlena,R.A., Russell,D.A., Pope,W.H., Jacobs-Sera,D., Hatfull,G.F.		USA: Pullman, WA	WA	Mycolicibacterium smegmatis		2016-10-01		Mycobacterium phage Hurricane, complete genome
NC_051605		2020-11-28T00:00:00Z	Mycobacterium phage Amgine	Timquatrovirus	Siphoviridae	62236	RefSeq	complete			Chamberlain,C., Harders,C., Smith,S., Stukey,J., Best,A., Garlena,R.A., Russell,D.A., Pope,W.H., Jacobs-Sera,D., Hendrix,R.W., Hatfull,G.F.		USA: Holland, MI	MI	Mycolicibacterium smegmatis MC2 155		2016-09-01		Mycobacterium phage Amgine, complete genome
NC_051606		2020-11-28T00:00:00Z	Mycobacterium phage Amohnition	Timquatrovirus	Siphoviridae	61761	RefSeq	complete			Paudel,S., Amoh,N.Y., Buchser,W.J., Forsyth,M.H., Saha,M.S., Stoner,T.H., Garlena,R.A., Russell,D.A., Pope,W.H., Jacobs-Sera,D., Hatfull,G.F.		USA: Williamsburg, VA	VA	Mycolicibacterium smegmatis MC2 155		2015-10-01		Mycobacterium phage Amohnition, complete genome
NC_051607		2020-11-28T00:00:00Z	Mycobacterium phage DarthP	Timquatrovirus	Siphoviridae	61594	RefSeq	complete			Alvarado,S., Chung,H.-M.M., Stoner,T.H., Garlena,R.A., Russell,D.A., Pope,W.H., Jacobs-Sera,D., Hatfull,G.F.		USA: Pensacola, FL	FL	Mycolicibacterium smegmatis MC2 155		2015-10-01		Mycobacterium phage DarthP, complete genome
NC_051608		2020-11-28T00:00:00Z	Mycobacterium phage Ekdilam	Timquatrovirus	Siphoviridae	61772	RefSeq	complete			Divens,A.M., Garlena,R.A., Russell,D.A., Pope,W.H., Jacobs-Sera,D., Hatfull,G.F.		Madagascar: Ranomafana		Mycolicibacterium smegmatis MC2 155		2018-05-13		Mycobacterium phage Ekdilam, complete genome
NC_051609		2020-11-28T00:00:00Z	Mycobacterium phage Ellie	Timquatrovirus	Siphoviridae	61945	RefSeq	complete			Pollenz,R.S., Bancroft,C.T., Cornely,K., Smith,L.A., Fackenthal,J.D., Perez,M.T., Gainey,M.D., Carvell,W.N., Spence,R.D., Chalal,J., Beyer,A.R., Garlena,R.A., Russell,D.A., Pope,W.H., Jacobs-Sera,D., Hatfull,G.F.		USA: Grand Haven, MI	MI	Mycobacterium		2013-10-01		Mycobacterium phage Ellie, complete genome
NC_051610		2020-11-28T00:00:00Z	Mycobacterium phage Adephagia	Timquatrovirus	Siphoviridae	59646	RefSeq	complete			Hatfull,G.F., Alferez,G.I., Bryan,W.J., Byington,E.L., Contreras,T.D., Evans,C.R., Griffin,J.A., Jalal,M.D., Lindsey,C.B., Manley,C.M., Mitchell,A.M., Mosier,J.L., O'Hara,J.M., Onoh,U.M., Padilla,E., Penrod,L.C., Regalado,M.S., Reis,K.E., Ruprecht,A.M., Slater,A.E., Staton,A.C., Tovar,I.G., Turek,A.J., Utech,N.T., Simon,S.E., Hughes,L.E., Benjamin,R.C., Zhang,X., Meincke,L.J., Goodwin,L.A., Dette…	22282335	USA: Denton, TX	TX	Mycolicibacterium smegmatis MC2 155		2009-10-01		Mycobacterium phage Adephagia, complete sequence
NC_051611		2020-11-28T00:00:00Z	Mycobacterium phage Adonis	Timquatrovirus	Siphoviridae	60031	RefSeq	complete			Morris,S.A., Pillay,I., Garlena,R.A., Russell,D.A., Pope,W.H., Hatfull,G.F.		USA: Milledgeville, GA	GA	Mycolicibacterium smegmatis MC2 155		2016-10-01		Mycobacterium phage Adonis, complete genome
NC_051612		2020-11-28T00:00:00Z	Mycobacterium phage AlishaPH	Timquatrovirus	Siphoviridae	57034	RefSeq	complete			Austin,R., Blanding,C., Kuzma,R., Livernois,E., Rokosz,L., Wan,E., Bowman,C.A., Russell,D.A., Pope,W.H., Jacobs-Sera,D., Hatfull,G.F.		USA: Northhampton, MA	MA	Mycolicibacterium smegmatis MC2 155		2015-10-01		Mycobacterium phage AlishaPH, complete genome
NC_051613		2020-11-28T00:00:00Z	Mycobacterium phage Amelie	Timquatrovirus	Siphoviridae	56439	RefSeq	complete			Grinspan,D., Erlich,J., Cui,Z.D., Khazanchi,R., Shaffer,C.D., Hafer-Weston,K.A., Elgin,S.C.R., Klyczek,K., Garlena,R.A., Russell,D.A., Pope,W.H., Jacobs-Sera,D., Hendrix,R.W., Hatfull,G.F.		USA: St. Louis, MO	MO	Mycobacterium		2012-10-01		Mycobacterium phage Amelie, complete genome
NC_051614		2020-11-28T00:00:00Z	Mycobacterium phage Apocalypse	Timquatrovirus	Siphoviridae	59947	RefSeq	complete			Loney,R.E., Wentworth,H.A., Hanna,I.R., Delesalle,V.A., Grose,J., Hope,S., Breakwell,D., Garlena,R.A., Russell,D.A., Pope,W.H., Jacobs-Sera,D., Hendrix,R.W., Hatfull,G.F.		USA: Springsville, UT	UT	Mycolicibacterium smegmatis MC2 155		2011-08-30		Mycobacterium phage Apocalypse, complete genome
NC_051615		2020-11-28T00:00:00Z	Mycobacterium phage Beezoo	Timquatrovirus	Siphoviridae	60494	RefSeq	complete			Zhu,B.Z., Cash,A.M., Martinez,Z.C., Herschberg,M.B., Vranjkovina,E., Halmadine,O.M., Moe,E., Gaffney,B.L., Staples,A.K., King,R.A., Rinehart,C.A., Rowland,N.S., Garlena,R.A., Russell,D.A., Pope,W.H., Jacobs-Sera,D., Hendrix,R.W., Hatfull,G.F.		USA: Bowling Green, KY	KY	Mycolicibacterium smegmatis MC2 155		2016-09-20		Mycobacterium phage Beezoo, complete genome
NC_051616		2020-11-28T00:00:00Z	Mycobacterium phage Bella96	Timquatrovirus	Siphoviridae	60746	RefSeq	complete			Fischman,H.D., Belyk,K.J., Conroy,J.L., Cushman,K.B., Elliott,M.P., Fifer,J.B., Gitter,S.R., Gutting,A.L., Kain,E.J., Kosiba,D.J., Lee,S.R., Nguyen,K.P., Parliament,N.D., Reitsma,H.S., Sievers,M.T., Talaga,S.L., Versluis,P., Yoon,Y.C., Stukey,J., Best,A., Garlena,R.A., Russell,D.A., Pope,W.H., Jacobs-Sera,D., Hendrix,R.W., Hatfull,G.F.		USA: Grand Ledge, MI	MI	Mycolicibacterium smegmatis MC2 155		2014-09-01		Mycobacterium phage Bella96, complete genome
NC_051617		2020-11-28T00:00:00Z	Mycobacterium phage Chris	Timquatrovirus	Siphoviridae	62067	RefSeq	complete			Davenport,L., Mcconahy,L., Chen,A., Cottrell,A., Drouin,R., Erdman,M., Goranson,S., Harrington,A., Hecht,A., Ramos,M., Schutt,J., Hayes,S.G., Haydock,J., Ettinger,A.-S.H., Anders,K.R., Garlena,R.A., Russell,D.A., Pope,W.H., Jacobs-Sera,D., Hatfull,G.F.		USA: Spokane, WA	WA	Mycolicibacterium smegmatis MC2 155		2016-02-01		Mycobacterium phage Chris, complete genome
NC_051618		2020-11-28T00:00:00Z	Mycobacterium phage Curiosium	Timquatrovirus	Siphoviridae	61222	RefSeq	complete			Divens,A.M., Garlena,R.A., Russell,D.A., Pope,W.H., Jacobs-Sera,D., Hatfull,G.F.		Madagascar: Ranomafana		Mycolicibacterium smegmatis MC2 155		2019-05-13		Mycobacterium phage Curiosium, complete genome
NC_051619		2020-11-28T00:00:00Z	Mycobacterium phage KiSi	Timquatrovirus	Siphoviridae	62558	RefSeq	complete			Kinder,M., Sitio,E., Ackerson,L., Anderson,L., Cottrell,A., Eggleston,T., Kiefer,A., Ukcamaj,A., Vendrell,P., Waytashek,C., Yeo,A., Braley,A.B., Ettinger,A.-S.H., Ettinger,W.F., Anders,K.R., Bradley,K.W., Asai,D.J., Bowman,C.A., Russell,D.A., Pope,W.H., Jacobs-Sera,D., Hendrix,R.W., Hatfull,G.F.		USA: Spokane, WA	WA	Mycolicibacterium smegmatis MC2 155		2014-10-01		Mycobacterium phage KiSi, complete genome
NC_051620		2020-11-28T00:00:00Z	Mycobacterium phage LastHope	Timquatrovirus	Siphoviridae	60934	RefSeq	complete			Gomez-Rosado,J.O., Gonzalez-Garcia,E.M., Gonzalez-Leon,M.A., Gonzalez-Rodriguez,J., Gonzalez-Santos,L.I., Goveo-Rivera,I.A., Gutierrez-Silva,J.C., Issa-Mahmud,S., Lopez-Llera,J.N., Marrero-Visalden,G., Muyet-Blasini,E., Ortiz-Torres,X.D., Palacios-Vallejo,J.G., Pichardo-Gonzalez,P.A., Pou-Acosta,P.M., Velez-Velazquez,R.M., Fernandez-Martinez,M., Maldonado-Vazquez,N., Rubin,M., Vazquez,E., Stoner,…		Puerto Rico: Juana Diaz		Mycolicibacterium smegmatis MC2 155		2015-10-01		Mycobacterium phage LastHope, complete genome
NC_051621		2020-11-28T00:00:00Z	Mycobacterium phage LaterM	Timquatrovirus	Siphoviridae	60143	RefSeq	complete			Brinck,M., Brobst,O., Fernando,R., Kim,H., McCarthy,S., Murphy,M., Sarkis,A., Sevier,P., Singh,A., Wu,D., Wu,M.-Y., Lund,A.J., Freise,A., Reddi,K., Moberg-Parker,J., Garlena,R.A., Russell,D.A., Pope,W.H., Jacobs-Sera,D., Hendrix,R.W., Hatfull,G.F.		USA: Los Angeles, CA	CA	Mycolicibacterium smegmatis MC2 155		2017-04-11		Mycobacterium phage LaterM, complete genome
NC_051622		2020-11-28T00:00:00Z	Mycobacterium phage MarkPhew	Timquatrovirus	Siphoviridae	62153	RefSeq	complete			Beauchamp,P., Lattanzi,R., Bidaburu,M., Colombini,C., Evard,R., Fitzgerald,S., Lopez,A.J., Braley,A., Ettinger,A.-S.H., Anders,K.R., Garlena,R.A., Russell,D.A., Pope,W.H., Jacobs-Sera,D., Hatfull,G.F.		USA: Spokane, WA	WA	Mycolicibacterium smegmatis MC2 155		2014-10-01		Mycobacterium phage MarkPhew, complete genome
NC_051623		2020-11-28T00:00:00Z	Mycobacterium phage Marshawn	Timquatrovirus	Siphoviridae	61464	RefSeq	complete			Tisher,V., Wilcox,J., Boggs,D., Byrne,M., Copriviza,J., deSilva,C., Devereaux,C., Hart,C., Holyfield,W., Sciammas,C., Splaine-Duchscherer,K., Bonilla,C., Ettinger,A.-S.H., Ettinger,W.F., Haydock,J., Anders,K.R., Garlena,R.A., Russell,D.A., Pope,W.H., Jacobs-Sera,D., Hatfull,G.F.		USA: Spokane, WA	WA	Mycolicibacterium smegmatis MC2 155		2014-10-01		Mycobacterium phage Marshawn, complete genome
NC_051624		2020-11-28T00:00:00Z	Mycobacterium phage Nibb	Timquatrovirus	Siphoviridae	62293	RefSeq	complete			Neitz,A., Villela,V., Anton,S., Buhyoff,S., Consani,M., Davis,D., Haas,R., Heid,C., Roop,S., Braley,A.B., Ettinger,A.-S.H., Anders,K.R., Garlena,R.A., Russell,D.A., Pope,W.H., Jacobs-Sera,D., Hendrix,R.W., Hatfull,G.F.		USA: Spokane, WA	WA	Mycolicibacterium smegmatis MC2 155		2014-09-03		Mycobacterium phage Nibb, complete genome
NC_051625		2020-11-28T00:00:00Z	Mycobacterium Phage Niklas	Timquatrovirus	Siphoviridae	60989	RefSeq	complete			Johnson,N., McClure,M.G., Christensen,M., Johnson,M., Gaffney,B.L., Staples,A.K., King,R.A., Rinehart,C.A., Rowland,N.S., Garlena,R.A., Russell,D.A., Pope,W.H., Jacobs-Sera,D., Hendrix,R.W., Hatfull,G.F.		USA: Georgetown, KY	KY	Mycolicibacterium smegmatis MC2 155		2015-09-07		Mycobacterium Phage Niklas, complete genome
NC_051626		2020-11-28T00:00:00Z	Mycobacterium phage Prithvi	Timquatrovirus	Siphoviridae	60311	RefSeq	complete			Garlena,R.A., Russell,D.A., Pope,W.H., Jacobs-Sera,D., Hatfull,G.F.		South Africa: Durban		Mycolicibacterium smegmatis MC2 155		2016-07-05		Mycobacterium phage Prithvi, complete genome
NC_051627		2020-11-28T00:00:00Z	Mycobacterium phage SirPhilip	Timquatrovirus	Siphoviridae	61882	RefSeq	complete			Held,G.J., Gress,A.J., Atkinson,C., Balentine,A., Bummer,C., Hamill,G., Herron,J.K., Kepple,J., Misslin,J., Trease,D., Ettinger,A.-S.H., Haydock,J., Anders,K.R., Garlena,R.A., Russell,D.A., Pope,W.H., Jacobs-Sera,D., Hendrix,R.W., Hatfull,G.F.		USA: Spokane, WA	WA	Mycolicibacterium smegmatis MC2 155		2013-10-01		Mycobacterium phage SirPhilip, complete genome
NC_051628		2020-11-28T00:00:00Z	Mycobacterium phage Urkel	Timquatrovirus	Siphoviridae	60526	RefSeq	complete			Yazzolino,P., Kempthorne,D., Kittridge,C., Noyes,R., Winters,C., Ziebert,K., Anton,T., MacKenzie,A., Murphy,A., Novajovsky,A., Ettinger,W.F., Ettinger,A.-S.H., Anders,K.R., Bradley,K.W., Asai,D.J., Bowman,C.A., Russell,D.A., Pope,W.H., Jacobs-Sera,D., Hendrix,R.W., Hatfull,G.F.		USA: Spokane, WA	WA	Mycolicibacterium smegmatis MC2 155		2014-10-01		Mycobacterium phage Urkel, complete genome
NC_051629		2020-11-28T00:00:00Z	Mycobacterium phage Yuna	Timquatrovirus	Siphoviridae	62192	RefSeq	complete			Divens,A.M., Garlena,R.A., Russell,D.A., Pope,W.H., Jacobs-Sera,D., Hatfull,G.F.		Madagascar: Ranomafana		Mycolicibacterium smegmatis MC2 155		2018-05-13		Mycobacterium phage Yuna, complete genome
NC_051630		2020-11-28T00:00:00Z	Mycobacterium phage Yunkel11	Timquatrovirus	Siphoviridae	60757	RefSeq	complete			Abad,L.A., Stoner,T.H., Garlena,R.A., Russell,D.A., Pope,W.H., Jacobs-Sera,D., Hatfull,G.F.		Puerto Rico: Rio Grande		Mycolicibacterium smegmatis MC2 155		2013-10-01		Mycobacterium phage Yunkel11, complete genome
NC_051631		2020-11-28T00:00:00Z	Mycobacterium phage Zavala	Timquatrovirus	Siphoviridae	59969	RefSeq	complete			Case,Z.W., Stoner,T.H., Garlena,R.A., Russell,D.A., Pope,W.H., Jacobs-Sera,D., Hatfull,G.F.		USA: Corpus Christi, TX	TX	Mycolicibacterium smegmatis MC2 155		2016-10-01		Mycobacterium phage Zavala, complete genome
NC_050152		2020-08-13T00:00:00Z	Escherichia virus P1	Punavirus	Myoviridae	101660	RefSeq	complete			Lobocka,M.B., Rusin,M., Bugajska,O., Dobruk,A., Janowicz,A., Samojedny,A.				Enterobacteriaceae				Enterobacteria phage P7, complete genome
NC_050153		2020-08-13T00:00:00Z	Escherichia phage vB_EcoM-Ro157c2YLVW	Punavirus	Myoviridae	80732	RefSeq	complete			Liao,Y.-T., Quintela,I.A., Bridges,D.F., Liu,F., Sun,X., Wu,V.C.		USA		Escherichia		2017-05-03		Escherichia phage vB_EcoM-Ro157c2YLVW, complete genome
NC_050154		2020-08-13T00:00:00Z	Escherichia phage D6		Myoviridae	91159	RefSeq	complete			Gilcrease,E.B., Casjens,S.R.				Escherichia coli				Escherichia phage D6, complete genome
NC_050143		2020-08-10T00:00:00Z	Pseudomonas phage datas	Pbunavirus	Myoviridae	60746	RefSeq	complete			Olsen,N.S., Forero-Junco,L., Kot,W., Hansen,L.H.		Denmark		Pseudomonas aeruginosa PAO1		2017		Pseudomonas phage datas, complete genome
NC_050144		2020-08-10T00:00:00Z	Pseudomonas phage Epa14	Pbunavirus	Myoviridae	65797	RefSeq	complete			Jacobs,A.C., Freyberger,H.R., Farlow,J., Watters,C.M., He,Y., Ward,A.M., Engeman,E.T., Alamneh,Y.A., Sergueev,K.V., Simons,M.P., Tyner,S.D., Nikolich,M.P., Filippov,A.				Pseudomonas sp.				Pseudomonas phage Epa14, complete genome
NC_050145		2020-08-10T00:00:00Z	Pseudomonas phage PaGU11	Pbunavirus	Myoviridae	65554	RefSeq	complete			Akiyama,T., Ando,H., Kitao,T., Shimamori,Y., Shimada,K.		Japan		Pseudomonas aeruginosa		2018-02-19	SAMD00118920	Pseudomonas phage PaGU11 DNA, complete genome
NC_050146		2020-08-10T00:00:00Z	Pseudomonas phage Epa7	Pbunavirus	Myoviridae	65629	RefSeq	complete			Jacobs,A.C., Freyberger,H.R., Farlow,J., Watters,C.M., He,Y., Ward,A.M., Engeman,E.T., Alamneh,Y.A., Sergueev,K.V., Simons,M.P., Tyner,S.D., Nikolich,M.P., Filippov,A.				Pseudomonas sp.				Pseudomonas phage Epa7, complete genome
NC_050147		2020-08-10T00:00:00Z	Pseudomonas phage Epa13	Pbunavirus	Myoviridae	65680	RefSeq	complete			Jacobs,A.C., Freyberger,H.R., Farlow,J., Watters,C.M., He,Y., Ward,A.M., Engeman,E.T., Alamneh,Y.A., Sergueev,K.V., Simons,M.P., Tyner,S.D., Nikolich,M.P., Filippov,A.				Pseudomonas sp.				Pseudomonas phage Epa13, complete genome
NC_050148		2020-08-10T00:00:00Z	Pseudomonas virus Pa193	Pbunavirus	Myoviridae	66657	RefSeq	complete			Morales,S., Lehman,S.M., Cole,R.A., Branston,S., Mearns,G., Rankin,D., Kovach,Z.				Pseudomonas aeruginosa				Pseudomonas virus Pa193, complete genome
NC_050149		2020-08-10T00:00:00Z	Pseudomonas phage vB_PaeM_USP_1	Pbunavirus	Myoviridae	65918	RefSeq	complete			Oliveira,V.C., Bim,F.L., Macedo,A.P., Monteiro,R.M., Santos,E.S., Silva-Lovato,C.H., Paranhos,H.F.O., Melo,L.D.R., Santos,S.B., Watanabe,E.		Brazil: Ribeirao Preto, Sao Paulo		Pseudomonas aeruginosa		2018-03		Pseudomonas phage vB_PaeM_USP_1, complete genome
NC_050150		2020-08-10T00:00:00Z	Pseudomonas phage antinowhere	Pbunavirus	Myoviridae	65852	RefSeq	complete			Olsen,N.S., Forero-Junco,L., Kot,W., Hansen,L.H.		Denmark		Pseudomonas aeruginosa PAO1		2017		Pseudomonas phage antinowhere, complete genome
NC_050151		2020-08-10T00:00:00Z	Pseudomonas phage crassa	Pbunavirus	Myoviridae	66295	RefSeq	complete			Olsen,N.S., Forero-Junco,L., Kot,W., Hansen,L.H.		Denmark		Pseudomonas aeruginosa PAO1		2017		Pseudomonas phage crassa, complete genome
NC_049941		2020-07-29T00:00:00Z	Stx2-converting phage Stx2a_WGPS2		Siphoviridae	58326	RefSeq	complete			Ogura,Y., Mondal,S.I., Islam,M.R., Mako,T., Arisawa,K., Katsura,K., Ooka,T., Gotoh,Y., Murase,K., Ohnishi,M., Hayashi,T.	26567959			Escherichia coli O157:H7				Stx2-converting phage Stx2a_WGPS2 proviral DNA, complete genome
NC_049942		2020-07-29T00:00:00Z	Escherichia phage JLK-2012		Siphoviridae	57198	RefSeq	complete			Kyle,J.L., Cummings,C.A., Parker,C.T., Quinones,B., Vatta,P., Newton,E., Huynh,S., Swimley,M., Degoricija,L., Barker,M., Fontanoz,S., Nguyen,K., Patel,R., Fang,R., Tebbs,R., Petrauskene,O., Furtado,M., Mandrell,R.E., Swimley,M.S.	22328665	Iran		Escherichia coli		1963		Escherichia phage JLK-2012, complete sequence
NC_049943		2020-07-29T00:00:00Z	Enterobacteria phage 2851		Siphoviridae	57248	RefSeq	complete			Strauch,E., Hammerl,J.A., Konietzny,A., Schneiker-Bekel,S., Arnold,W., Goesmann,A., Puhler,A., Beutin,L., Linke,B.	18824528	Germany		Escherichia coli		1993		Enterobacteria phage 2851, complete genome
NC_049944		2020-07-29T00:00:00Z	Stx2-converting phage Stx2a_WGPS8		Siphoviridae	55023	RefSeq	complete			Ogura,Y., Mondal,S.I., Islam,M.R., Mako,T., Arisawa,K., Katsura,K., Ooka,T., Gotoh,Y., Murase,K., Ohnishi,M., Hayashi,T.	26567959			Escherichia coli O157:H7				Stx2-converting phage Stx2a_WGPS8 proviral DNA, complete genome
NC_049945		2020-07-29T00:00:00Z	Stx2-converting phage Stx2a_WGPS6		Siphoviridae	57849	RefSeq	complete			Ogura,Y., Mondal,S.I., Islam,M.R., Mako,T., Arisawa,K., Katsura,K., Ooka,T., Gotoh,Y., Murase,K., Ohnishi,M., Hayashi,T.	26567959			Escherichia coli O157:H7				Stx2-converting phage Stx2a_WGPS6 proviral DNA, complete genome
NC_049946		2020-07-29T00:00:00Z	Escherichia virus Lambda_4A7	Lambdavirus	Siphoviridae	49168	RefSeq	complete			Petit,M.-A., Lossouarn,J.							SAMEA5552104	Escherichia virus Lambda_4A7 genome assembly, chromosome: 1
NC_049947		2020-07-29T00:00:00Z	Escherichia virus Lambda_1H12	Lambdavirus	Siphoviridae	46703	RefSeq	complete			Petit,M.-A., Lossouarn,J.							SAMEA5552098	Escherichia virus Lambda_1H12 genome assembly, chromosome: 1
NC_049948		2020-07-29T00:00:00Z	Escherichia phage Lambda_ev017	Lambdavirus	Siphoviridae	50126	RefSeq	complete			Petit,M.-A., Lossouarn,J.				Escherichia			SAMEA5612119	Escherichia phage Lambda_ev017 genome assembly, chromosome: 1
NC_049949		2020-07-29T00:00:00Z	Escherichia phage Lambda_ev207	Lambdavirus	Siphoviridae	46685	RefSeq	complete			Petit,M.-A., Lossouarn,J.				Escherichia			SAMEA5612126	Escherichia phage Lambda_ev207 genome assembly, chromosome: 1
NC_049950		2020-07-29T00:00:00Z	Escherichia virus Lambda_2H10		Siphoviridae	46288	RefSeq	complete			Petit,M.-A., Lossouarn,J.							SAMEA5552103	Escherichia virus Lambda_2H10 genome assembly, chromosome: 1
NC_049951		2020-07-29T00:00:00Z	Enterobacteria phage O276	Lambdavirus	Siphoviridae	41969	RefSeq	complete			Perez,M.T., Bowman,C.A., Russell,D.A., Jacobs-Sera,D., Hatfull,G.F., King,R.A.				Escherichia coli				Enterobacteria phage O276, complete genome
NC_049952		2020-07-29T00:00:00Z	Escherichia virus Lambda_2B8	Lambdavirus	Siphoviridae	48763	RefSeq	complete			Petit,M.-A., Lossouarn,J.							SAMEA5552099	Escherichia virus Lambda_2B8 genome assembly, chromosome: 1
NC_049953		2020-07-29T00:00:00Z	Escherichia phage Lambda_ev099	Lambdavirus	Siphoviridae	47224	RefSeq	complete			Petit,M.-A., Lossouarn,J.				Escherichia			SAMEA5612123	Escherichia phage Lambda_ev099 genome assembly, chromosome: 1
NC_049954		2020-07-29T00:00:00Z	Escherichia virus Lambda_2G7b	Lambdavirus	Siphoviridae	47142	RefSeq	complete			Petit,M.-A., Lossouarn,J.							SAMEA5552102	Escherichia virus Lambda_2G7b genome assembly, chromosome: 1
NC_049955		2020-07-29T00:00:00Z	Escherichia phage Lambda_ev243	Lambdavirus	Siphoviridae	45560	RefSeq	complete			Petit,M.-A., Lossouarn,J.				Escherichia			SAMEA5612127	Escherichia phage Lambda_ev243 genome assembly, chromosome: 1
NC_049959		2020-07-29T00:00:00Z	Bacillus phage QCM11		Podoviridae	26054	RefSeq	complete			Chung,C.-H., Walter,M.H., Yang,L., Chen,S.-C., Winston,V., Thomas,M.A.				Bacillus				Bacillus phage QCM11, complete genome
NC_049960		2020-07-29T00:00:00Z	Bacillus phage Harambe		Podoviridae	21684	RefSeq	complete			Abille,Z., Afsharjavan,R., Alms,C.E., Anil,A., Azuma,E.A., Boateng,D., Bowden,K.V., Bui,Q., Callaghan,K.D., Canova,P.N., Carter,A.-G.V., Carty,B., Choudhary,A., Chugh,K., Clark,C.B., Clark,J., Cortez,R., Dalwadi,R.M., Daou,G., Das,M., Dasari,S., Davis,E.H., Defreitas,N., Demirji,J., Endres,C., Fakhar,S., Feeley,N., Flores,D.C., Fowler,A.R., George,T., Greis,H.L., Groleau,D.L., Gulati,J.K., Guzman…		USA: Bowie, MD	MD	Bacillus thuringiensis		2016-08-25		Bacillus phage Harambe, complete genome
NC_049961		2020-07-29T00:00:00Z	Bacillus phage BeachBum		Podoviridae	21054	RefSeq	complete			Abille,Z., Afsharjavan,R., Alms,C.E., Anil,A., Azuma,E.A., Boateng,D., Bowden,K.V., Bui,Q., Callaghan,K.D., Canova,P.N., Carter,A.-G.V., Carty,B., Choudhary,A., Chugh,K., Clark,C.B., Clark,J., Cortez,R., Dalwadi,R.M., Daou,G., Das,M., Dasari,S., Davis,E.H., Defreitas,N., Demirji,J., Endres,C., Fakhar,S., Feeley,N., Flores,D.C., Fowler,A.R., George,T., Greis,H.L., Groleau,D.L., Gulati,J.K., Guzman…		USA: Ocean City, MD	MD	Bacillus thuringiensis		2016-08-19		Bacillus phage BeachBum, complete genome
NC_049962		2020-07-29T00:00:00Z	Bacillus phage SerPounce		Podoviridae	27206	RefSeq	complete			Abille,Z., Afsharjavan,R., Alms,C.E., Anil,A., Azuma,E.A., Boateng,D., Bowden,K.V., Bui,Q., Callaghan,K.D., Canova,P.N., Carter,A.-G.V., Carty,B., Choudhary,A., Chugh,K., Clark,C.B., Clark,J., Cortez,R., Dalwadi,R.M., Daou,G., Das,M., Dasari,S., Davis,E.H., Defreitas,N., Demirji,J., Endres,C., Fakhar,S., Feeley,N., Flores,D.C., Fowler,A.R., George,T., Greis,H.L., Groleau,D.L., Gulati,J.K., Guzman…		USA: Ellicott City, MD	MD	Bacillus thuringiensis		2016-09-14		Bacillus phage SerPounce, complete genome
NC_049963		2020-07-29T00:00:00Z	Bacillus phage Juan		Podoviridae	25032	RefSeq	complete			Persinger,R., Himelright,M., Sutterfield,B., Davis,G., Huang,C., Martinez,E., Miscione,A., O'Neill,T., Temple,L.		USA		Bacillus thuringiensis serovar kurstaki		2016-09-29		Bacillus phage Juan, complete genome
NC_049964		2020-07-29T00:00:00Z	Bacillus phage KonjoTrouble		Podoviridae	26061	RefSeq	complete			Kassa,L., Himelright,M., Sutterfield,B., Lovrinic,A., McNeal,J., Shah,S., Todd,M., Temple,L.		USA		Bacillus		2016-08-30		Bacillus phage KonjoTrouble, complete genome
NC_049965		2020-07-29T00:00:00Z	Bacillus phage vB_BveP-Goe6	Salasvirus	Podoviridae	19105	RefSeq	complete			Hertel,R., Schilling,T., Daniel,R.				Bacillus velezensis FZB42			SAMN07200655	Bacillus phage vB_BveP-Goe6, complete genome
NC_049966		2020-07-29T00:00:00Z	Bacillus phage vB_BthP-Goe4		Podoviridae	25722	RefSeq	complete			Schilling,T., Hoppert,M., Hertel,R.				Bacillus			SAMN07198486	Bacillus phage vB_BthP-Goe4, complete genome
NC_049967		2020-07-29T00:00:00Z	Bacillus phage DK1		Podoviridae	27180	RefSeq	complete			Kong,L., Ding,Y., Wu,Q.				Bacillus cereus				Bacillus phage DK1, complete genome
NC_049968		2020-07-29T00:00:00Z	Bacillus phage DK2		Podoviridae	26357	RefSeq	complete			Kong,L., Ding,Y., Wu,Q.				Bacillus cereus				Bacillus phage DK2, complete genome
NC_049969		2020-07-29T00:00:00Z	Bacillus phage DK3		Podoviridae	26865	RefSeq	complete			Kong,L., Ding,Y., Wu,Q.				Bacillus cereus				Bacillus phage DK3, complete genome
NC_049970		2020-07-29T00:00:00Z	Bacillus phage Karezi	Salasvirus	Podoviridae	20083	RefSeq	complete			Sanders,K., Barth,R., Bowles,K., Glasgow,G., Gloe,M., Lewis,H., McGough,T., Nutbrown,S., Romulus,S., Sergiano,J., Shin,D., Suresh,M., Johnson,A., Temple,L.		USA: Harrisonburg, VA	VA	Bacillus thuringiensis serovar kurstaki		2013-08-28		Bacillus phage Karezi, complete genome
NC_049971		2020-07-29T00:00:00Z	Bacillus phage vB_Bpu_PumA1		Podoviridae	18466	RefSeq	complete			Batinovic,S., Rice,D., Beer,M., Petrovski,S.		Australia		Bacillus pumilus		2017		Bacillus phage vB_Bpu_PumA1, complete genome
NC_049972		2020-07-29T00:00:00Z	Bacillus phage vB_Bpu_PumA2		Podoviridae	18932	RefSeq	complete			Batinovic,S., Rice,D., Beer,M., Petrovski,S.		Australia		Bacillus pumilus		2017		Bacillus phage vB_Bpu_PumA2, complete genome
NC_049973		2020-07-29T00:00:00Z	Bacillus virus SRT01hs	Salasvirus	Podoviridae	20784	RefSeq	complete			Shah Mahmud,R., Ulyanova,V., Mindubaeva,L., Markelova,M., Garifullina,K., Malanin,S., Doijad,S.P., Chakraborty,T., Ilinskaya,O.		Russia: Republic of Tatarstan		Bacillus safensis		2015		Bacillus virus SRT01hs, complete genome
NC_049974		2020-07-29T00:00:00Z	Bacillus phage Gxv1	Salasvirus	Podoviridae	21781	RefSeq	complete			Guo,X.				Bacillus sp. (in: Bacteria)				Bacillus phage Gxv1, complete genome
NC_049975		2020-07-29T00:00:00Z	Bacillus phage vB_BsuP-Goe1		Podoviridae	18379	RefSeq	complete			Hertel,R., Willms,I.M., Daniel,R.		Germany		Bacillus subtilis		2014-11-01		Bacillus phage vB_BsuP-Goe1, complete genome
NC_049976		2020-07-29T00:00:00Z	Bacillus phage Nf		Podoviridae	18753	RefSeq	complete			Castilla-Llorente,V., Salas,M., Meijer,W.J., Meijer,W.J.J.	19207565			Bacillus				Bacillus phage Nf, complete genome
NC_049977		2020-07-29T00:00:00Z	Bacteroides phage crAss001		Podoviridae	102679	RefSeq	complete			Shkoporov,A.N., Khokhlova,E.V., Fitzgerald,C.B., Stockdale,S.R., Draper,L.A., Ross,R.P., Hill,C.		Ireland		Bacteroides intestinalis				Bacteroides phage crAss001, complete genome
NC_049978		2020-07-29T00:00:00Z	IAS virus		Podoviridae	99915	RefSeq	complete			Oude Munnink,B.B., Canuti,M., Deijs,M., de Vries,M., Jebbink,M.F., Rebers,S., Molenkamp,R., van Hemert,F.J., Chung,K., Cotten,M., Snijders,F., Sol,C.J., van der Hoek,L.	24410947	Netherlands			feces	1994		IAS virus, complete genome
NC_049927		2020-07-28T00:00:00Z	Microbacterium phage McGalleon	Ilzatvirus	Siphoviridae	42562	RefSeq	complete			Kirkpatrick,B.L., Twichell,C.M., Davis,D.J., Hampton,E.S., Nguyen,T., Niekamp,K.S., Riley,K.M., Lawson,J.L., Butela,K.A., Garlena,R.A., Russell,D.A., Pope,W.H., Jacobs-Sera,D., Hatfull,G.F.		USA: Forney, TX	TX	Microbacterium foliorum		2018-09-01		Microbacterium phage McGalleon, complete genome
NC_049928		2020-07-28T00:00:00Z	Microbacterium phage MonChoix	Ilzatvirus	Siphoviridae	41670	RefSeq	complete			Escoto-Diaz,C.E., Dunn,C.M., Emiroglu,E.C., Foster,A.J., Jackson,B.L., Kidd,N.C., McNeill,E.S., Scott,S.A., Small,J.T., Smith,A.T., Stanek,A.M., Wise,B.M., Frost,V.J., Westover,K.M., Garlena,R.A., Russell,D.A., Pope,W.H., Jacobs-Sera,D., Hatfull,G.F.		USA		Microbacterium foliorum		2018-08-22		Microbacterium phage MonChoix, complete genome
NC_049929		2020-07-28T00:00:00Z	Microbacterium phage Teagan	Ilzatvirus	Siphoviridae	41793	RefSeq	complete			Zack,K.M., Garlena,R.A., Russell,D.A., Pope,W.H., Jacobs-Sera,D., Hatfull,G.F.		USA: Pittsburgh, PA	PA	Microbacterium foliorum		2018-05-01		Microbacterium phage Teagan, complete genome
NC_049930		2020-07-28T00:00:00Z	Enterococcus phage vB_EfaP_Zip		Podoviridae	18742	RefSeq	complete			Melo,L.D.R., Ferreira,R., Costa,A.R., Oliveira,H., Azeredo,J.		Portugal: Frossos, Braga		Enterococcus faecium				Enterococcus phage vB_EfaP_Zip, complete genome
NC_049931		2020-07-28T00:00:00Z	Enterococcus phage vB_EfaP_IME199		Podoviridae	18838	RefSeq	complete			Tong,Y., Zhang,X., An,X., Mi,Z.		China		Enterococcus faecium				Enterococcus phage vB_EfaP_IME199, complete genome
NC_049932	SRR8789009,SRR8789017	2020-07-28T00:00:00Z	Enterococcus phage vB_EfaP_Ef6.2		Podoviridae	17966	RefSeq	complete			Fouts,D.E., Duan,Y., White,R.C., Nguyen,K., Singh,I., Schnabl,B.		USA: San Diego, CA	CA	Enterococcus faecalis		2018-06	SAMN11089812	Enterococcus phage vB_EfaP_Ef6.2, complete genome
NC_049933	SRR8789010,SRR8789018	2020-07-28T00:00:00Z	Enterococcus phage vB_EfaP_Ef6.3		Podoviridae	18136	RefSeq	complete			Fouts,D.E., Duan,Y., White,R.C., Nguyen,K., Singh,I., Schnabl,B.		USA: San Diego, CA	CA	Enterococcus faecalis		2018-06	SAMN11089813	Enterococcus phage vB_EfaP_Ef6.3, complete genome
NC_049934	SRR8788994,SRR8788988	2020-07-28T00:00:00Z	Enterococcus phage vB_EfaP_Ef7.2		Podoviridae	18737	RefSeq	complete			Fouts,D.E., Duan,Y., White,R.C., Nguyen,K., Singh,I., Schnabl,B.		USA: San Diego, CA	CA	Enterococcus faecalis		2018-06	SAMN11089809	Enterococcus phage vB_EfaP_Ef7.2, complete genome
NC_049935	SRR8789014	2020-07-28T00:00:00Z	Enterococcus phage vB_EfaP_Efmus4		Podoviridae	18186	RefSeq	complete			Fouts,D.E., Duan,Y., Ly,M., White,R.C., Nguyen,K., Singh,I., Pride,D., Schnabl,B.		USA: San Diego, CA	CA	Enterococcus faecalis		2016-10	SAMN11089817	Enterococcus phage vB_EfaP_Efmus4, complete genome
NC_049936	SRR8789004,SRR8789016	2020-07-28T00:00:00Z	Enterococcus phage vB_EfaP_Efmus3		Podoviridae	18286	RefSeq	complete			Fouts,D.E., Duan,Y., White,R.C., Nguyen,K., Singh,I., Schnabl,B.		USA: San Diego, CA	CA	Enterococcus faecalis		2017-07	SAMN11089814	Enterococcus phage vB_EfaP_Efmus3, complete genome
NC_049937		2020-07-28T00:00:00Z	Enterococcus phage Idefix		Podoviridae	18168	RefSeq	complete			Petit,M.-A., Vtemp,G., Lossouarn,J.				Enterococcus			SAMEA4065932	Enterococcus phage Idefix genome assembly, chromosome: IDF
NC_049938	SRR8789006,SRR8789007	2020-07-28T00:00:00Z	Enterococcus phage vB_EfaP_Efmus1		Podoviridae	17927	RefSeq	complete			Fouts,D.E., Duan,Y., White,R.C., Nguyen,K., Singh,I., Schnabl,B.		USA: San Diego, CA	CA	Enterococcus faecalis		2017-07	SAMN11089816	Enterococcus phage vB_EfaP_Efmus1, complete genome
NC_049939	SRR8788993,SRR8788995	2020-07-28T00:00:00Z	Enterococcus phage vB_EfaP_Ef7.3		Podoviridae	18818	RefSeq	complete			Fouts,D.E., Duan,Y., White,R.C., Nguyen,K., Singh,I., Schnabl,B.		USA: San Diego, CA	CA	Enterococcus faecalis		2018-06	SAMN11089810	Enterococcus phage vB_EfaP_Ef7.3, complete genome
NC_049940	SRR8789011,SRR8788992	2020-07-28T00:00:00Z	Enterococcus phage vB_EfaP_Ef7.4		Podoviridae	18415	RefSeq	complete			Fouts,D.E., Duan,Y., White,R.C., Nguyen,K., Singh,I., Schnabl,B.		USA: San Diego, CA	CA	Enterococcus faecalis		2018-06	SAMN11089811	Enterococcus phage vB_EfaP_Ef7.4, complete genome
NC_049917		2020-07-27T00:00:00Z	Escherichia phage Lys12581Vzw	Oslovirus	Podoviridae	62668	RefSeq	complete			Zhang,Y., Liao,Y.-T., Salvador,A., Sun,X., Wu,V.C.		USA		Escherichia coli O145		2018-10-23		Escherichia phage Lys12581Vzw, complete genome
NC_049918		2020-07-27T00:00:00Z	Escherichia phage ArgO145	Oslovirus	Podoviridae	62020	RefSeq	complete			Kruger,A., Burgan,J., Friedrich,A.W., Rossen,J.W.A., Lucchesi,P.M.A.	29476813	Argentina		Escherichia coli				Escherichia phage ArgO145, complete genome
NC_049919		2020-07-27T00:00:00Z	Escherichia phage SH2026Stx1	Traversvirus	Podoviridae	61564	RefSeq	complete			Sheng,H., Duan,M., Hunter,S.S., Minnich,S.A., Hovde,C.J.				Escherichia coli		2015		Escherichia phage SH2026Stx1, complete genome
NC_049920		2020-07-27T00:00:00Z	Stx1 converting phage AU5Stx1	Traversvirus	Podoviridae	58371	RefSeq	complete			Sim,E.M., Chandry,S.P., Beatson,S.A., Gobius,K.S., Petty,N.K.								Stx1 converting phage AU5Stx1, complete genome
NC_049921		2020-07-27T00:00:00Z	Stx1 converting phage AU6Stx1	Traversvirus	Podoviridae	57123	RefSeq	complete			Sim,E.M., Chandry,S.P., Beatson,S.A., Gobius,K.S., Petty,N.K.								Stx1 converting phage AU6Stx1, complete genome
NC_049922		2020-07-27T00:00:00Z	Stx converting phage vB_EcoS_ST2-8624	Traversvirus	Podoviridae	62822	RefSeq	complete			Gasior,T., Los,J.M., Nowicki,D., Licznerska,K., Dydecka,A., Bloch,S., Topka,G., Los,M., Wrobel,B., Nejman-Falenczyk,B., Szalewska-Palasz,A., Wegrzyn,G., Wegrzyn,A.								Stx converting phage vB_EcoS_ST2-8624, complete genome
NC_049923		2020-07-27T00:00:00Z	Stx2-converting phage Stx2a_WGPS9	Traversvirus	Podoviridae	56224	RefSeq	complete			Ogura,Y., Mondal,S.I., Islam,M.R., Mako,T., Arisawa,K., Katsura,K., Ooka,T., Gotoh,Y., Murase,K., Ohnishi,M., Hayashi,T.	26567959			Escherichia coli O157:H7				Stx2-converting phage Stx2a_WGPS9 proviral DNA, complete genome
NC_049924		2020-07-27T00:00:00Z	Stx2-converting phage Stx2a_F451	Traversvirus	Podoviridae	64900	RefSeq	complete			Ogura,Y., Mondal,S.I., Islam,M.R., Mako,T., Arisawa,K., Katsura,K., Ooka,T., Gotoh,Y., Murase,K., Ohnishi,M., Hayashi,T.	26567959			Escherichia coli O157:H7				Stx2-converting phage Stx2a_F451 proviral DNA, complete genome
NC_049925		2020-07-27T00:00:00Z	Stx converting phage vB_EcoS_P27	Traversvirus	Podoviridae	61580	RefSeq	complete			Gasior,T., Los,J.M., Nowicki,D., Licznerska,K., Dydecka,A., Bloch,S., Topka,G., Los,M., Wrobel,B., Nejman-Falenczyk,B., Szalewska-Palasz,A., Wegrzyn,G., Wegrzyn,A.								Stx converting phage vB_EcoS_P27, complete genome
NC_049926		2020-07-27T00:00:00Z	Escherichia phage ECP1	Hendrixvirus	Siphoviridae	40469	RefSeq	complete			Kim,M., Ryu,S.				Escherichia coli str. K-12 substr. MG1655	feces			Escherichia phage ECP1, complete genome
NC_049900		2020-07-26T00:00:00Z	Listeria phage LP-HM00113468		Siphoviridae	40298	RefSeq	complete			Allam,M.				Listeria monocytogenes				Listeria phage LP-HM00113468, complete genome
NC_049854		2020-07-23T00:00:00Z	Lactococcus phage AM1		Siphoviridae	125658	RefSeq	complete			Mahony,J., Moscarelli,A., Kelleher,P., Lugli,G.A., Ventura,M., Settanni,L., van Sinderen,D.	28300778	Italy		Lactococcus lactis				Lactococcus phage AM1, complete genome
NC_049855		2020-07-23T00:00:00Z	Lactococcus phage LW81		Siphoviridae	128179	RefSeq	complete			Mahony,J., Moscarelli,A., Kelleher,P., Lugli,G.A., Ventura,M., Settanni,L., van Sinderen,D.	28300778	Italy		Lactococcus lactis				Lactococcus phage LW81, complete genome
NC_049856		2020-07-23T00:00:00Z	Lactococcus phage AM4		Siphoviridae	132949	RefSeq	complete			Mahony,J., Moscarelli,A., Kelleher,P., Lugli,G.A., Ventura,M., Settanni,L., van Sinderen,D.	28300778	Italy		Lactococcus lactis				Lactococcus phage AM4, complete genome
NC_049857		2020-07-23T00:00:00Z	Lactococcus phage P1048		Siphoviridae	123023	RefSeq	complete			Brinks,E.				Lactococcus lactis				Lactococcus phage P1048, complete genome
NC_049805		2020-07-22T00:00:00Z	Lactococcus phage phiQ1		Siphoviridae	59833	RefSeq	complete			Kimuro,A., Yamasaka,A., Fujino,Y., Doi,K.				Lactococcus lactis subsp. cremoris				Lactococcus phage phiQ1 DNA, complete genome
NC_049806		2020-07-22T00:00:00Z	Lactococcus phage LW31		Siphoviridae	60551	RefSeq	complete			Mahony,J., Moscarelli,A., Kelleher,P., Lugli,G.A., Ventura,M., Settanni,L., van Sinderen,D.	28300778	Italy		Lactococcus lactis				Lactococcus phage LW31, complete genome
NC_049807		2020-07-22T00:00:00Z	Lactococcus phage AM6		Siphoviridae	62054	RefSeq	complete			Mahony,J., Moscarelli,A., Kelleher,P., Lugli,G.A., Ventura,M., Settanni,L., van Sinderen,D.	28300778	Italy		Lactococcus lactis				Lactococcus phage AM6, complete genome
NC_049808		2020-07-22T00:00:00Z	Lactococcus phage P596		Siphoviridae	57909	RefSeq	complete			Brinks,E.				Lactococcus lactis				Lactococcus phage P596, complete genome
NC_049809		2020-07-22T00:00:00Z	Lactococcus phage Q33		Siphoviridae	31106	RefSeq	complete			Mahony,J., Martel,B., Tremblay,D.M., Neve,H., Heller,K.J., Moineau,S., van Sinderen,D.	23666331	Canada		Lactococcus lactis				Lactococcus phage Q33, complete genome
NC_049810		2020-07-22T00:00:00Z	Lactococcus phage 50902		Siphoviridae	30745	RefSeq	complete			Mahony,J., Oliveira,J., Collins,B., Hanemaaijer,L., Lugli,G.A., Neve,H., Ventura,M., Kouwen,T.R., Cambillau,C., van Sinderen,D., van Sinder,D.	28183268			Lactococcus lactis				Lactococcus phage 50902, complete genome
NC_049811		2020-07-22T00:00:00Z	Lactococcus phage 62503		Siphoviridae	30556	RefSeq	complete			Mahony,J., Oliveira,J., Collins,B., Hanemaaijer,L., Lugli,G.A., Neve,H., Ventura,M., Kouwen,T.R., Cambillau,C., van Sinderen,D., van Sinder,D.	28183268			Lactococcus lactis				Lactococcus phage 62503, complete genome
NC_049812		2020-07-22T00:00:00Z	Lactococcus phage P1045		Siphoviridae	31050	RefSeq	complete			Brinks,E.				Lactococcus lactis				Lactococcus phage P1045, complete genome
NC_049813		2020-07-22T00:00:00Z	Escherichia phage vB_EcoS-12210I	Rtpvirus	Drexlerviridae	44219	RefSeq	complete			Pacifico,C., Hilbert,M., Sofka,D., Dinhopl,N., Pap,I.-J., Aspoeck,C., Carrico,J.A., Hilbert,F.		Austria		Escherichia coli	blood	2018-03-26		Escherichia phage vB_EcoS-12210I, complete genome
NC_049814		2020-07-22T00:00:00Z	Shigella phage JK16	Warwickvirus	Drexlerviridae	51854	RefSeq	complete			Kaczorowska,J., Casey,E., Neve,H., Noben,J.-P., Lugli,G.A., Ventura,M., van Sinderen,D., Mahony,J.		Ireland		Escherichia coli DH5[alpha]		2017-01-31		Shigella phage JK16, complete genome
NC_049815		2020-07-22T00:00:00Z	Escherichia phage tonn	Warwickvirus	Drexlerviridae	51012	RefSeq	complete			Olsen,N.S., Junco,L.M.F., Kot,W., Hansen,L.H.		Denmark		Escherichia coli		2017		Escherichia phage tonn, complete genome
NC_049816		2020-07-22T00:00:00Z	Escherichia phage tunus	Warwickvirus	Drexlerviridae	51111	RefSeq	complete			Olsen,N.S., Junco,L.M.F., Kot,W., Hansen,L.H.		Denmark		Escherichia coli		2017		Escherichia phage tunus, complete genome
NC_049817		2020-07-22T00:00:00Z	Escherichia phage tonnikala	Warwickvirus	Drexlerviridae	51277	RefSeq	complete			Olsen,N.S., Junco,L.M.F., Kot,W., Hansen,L.H.		Denmark		Escherichia coli		2017		Escherichia phage tonnikala, complete genome
NC_049818		2020-07-22T00:00:00Z	Escherichia phage tonijn	Warwickvirus	Drexlerviridae	51627	RefSeq	complete			Olsen,N.S., Junco,L.M.F., Kot,W., Hansen,L.H.		Denmark		Escherichia coli		2017		Escherichia phage tonijn, complete genome
NC_049819		2020-07-22T00:00:00Z	Escherichia phage atuna	Warwickvirus	Drexlerviridae	50732	RefSeq	complete			Olsen,N.S., Junco,L.M.F., Kot,W., Hansen,L.H.		Denmark		Escherichia coli		2017		Escherichia phage atuna, complete genome
NC_049820		2020-07-22T00:00:00Z	Shigella virus 2019SD1	Hanrivervirus	Drexlerviridae	53145	RefSeq	complete			Kumar,P., Meghvansi,M.K., Kamboj,D.V.		India		Shigella dysenteriae		2016-01		Shigella virus 2019SD1, complete genome
NC_049821		2020-07-22T00:00:00Z	Salmonella phage slyngel	Hanrivervirus	Drexlerviridae	51048	RefSeq	complete			Olsen,N.S., Forero-Junco,L., Kot,W., Hansen,L.H.				Salmonella enterica		2017		Salmonella phage slyngel, complete genome
NC_049822		2020-07-22T00:00:00Z	Escherichia phage vB_EcoS_G29-2	Hanrivervirus	Drexlerviridae	51739	RefSeq	complete			Korf,I.H.E., Adriaennsens,E., Dreiseikelmann,B., Kropinski,A., Nimtz,M., Meier-Kolthoff,J.P., Rohde,M., van Raaij,M., Wittmann,J.		Germany		Escherichia coli		2016-08		Escherichia phage vB_EcoS_G29-2, complete genome
NC_049823		2020-07-22T00:00:00Z	Escherichia phage herni	Hanrivervirus	Drexlerviridae	50971	RefSeq	complete			Olsen,N.S., Junco,L.M.F., Kot,W., Hansen,L.H.		Denmark		Escherichia coli		2017		Escherichia phage herni, complete genome
NC_049824		2020-07-22T00:00:00Z	Escherichia phage vojen	Hanrivervirus	Drexlerviridae	50709	RefSeq	complete			Olsen,N.S., Junco,L.M.F., Kot,W., Hansen,L.H.		Denmark		Escherichia coli		2017		Escherichia phage vojen, complete genome
NC_049825		2020-07-22T00:00:00Z	Escherichia phage grams	Hanrivervirus	Drexlerviridae	49530	RefSeq	complete			Olsen,N.S., Junco,L.M.F., Kot,W., Hansen,L.H.		Denmark		Escherichia coli		2017		Escherichia phage grams, complete genome
NC_049826		2020-07-22T00:00:00Z	Escherichia phage aaroes	Hanrivervirus	Drexlerviridae	51662	RefSeq	complete			Olsen,N.S., Junco,L.M.F., Kot,W., Hansen,L.H.		Denmark		Escherichia coli		2017		Escherichia phage aaroes, complete genome
NC_049827		2020-07-22T00:00:00Z	Escherichia phage damhaus	Hanrivervirus	Drexlerviridae	51154	RefSeq	complete			Olsen,N.S., Junco,L.M.F., Kot,W., Hansen,L.H.		Denmark		Escherichia coli		2017		Escherichia phage damhaus, complete genome
NC_049828		2020-07-22T00:00:00Z	Escherichia phage haarsle	Hanrivervirus	Drexlerviridae	48613	RefSeq	complete			Olsen,N.S., Junco,L.M.F., Kot,W., Hansen,L.H.		Denmark		Escherichia coli		2017		Escherichia phage haarsle, complete genome
NC_049829		2020-07-22T00:00:00Z	Escherichia phage aalborv	Hanrivervirus	Drexlerviridae	46660	RefSeq	complete			Olsen,N.S., Junco,L.M.F., Kot,W., Hansen,L.H.		Denmark		Escherichia coli		2017		Escherichia phage aalborv, complete genome
NC_049830		2020-07-22T00:00:00Z	Escherichia phage PGN590	Hanrivervirus	Drexlerviridae	49043	RefSeq	complete			Chaudhary,N., Taneja,N.		India		Escherichia coli				Escherichia phage PGN590, complete genome
NC_049831		2020-07-22T00:00:00Z	Shigella virus Sfin-3	Tunavirus	Drexlerviridae	50309	RefSeq	complete			Roy,B., Giri,N.		India		Shigella flexneri		2016-08-20		Shigella virus Sfin-3, complete genome
NC_049832		2020-07-22T00:00:00Z	Escherichia phage vB_EcoS-DELF2	Tunavirus	Drexlerviridae	50168	RefSeq	complete			Soleimani-Delfan,A., Bouzari,M., Wang,R.		Iran		Escherichia coli				Escherichia phage vB_EcoS-DELF2 DNA, complete genome
NC_049833		2020-07-22T00:00:00Z	Klebsiella phage vB_KpnS_SegesCirculi	Webervirus	Drexlerviridae	50713	RefSeq	complete			Foster,K.K., Sharma,R., Thurgood,T.L., Loertscher,E., Barker,A., Chronis,J., Fairholm,J., Finnegan,Z., Flake,P., Hielscher,T., Melhado,E., Potts,E., Sarabia,R., Wiley,M.S., Johnson,L., Arens,D.K., Kruger,J.L., Thompson,D.W., Walker,J., Casjens,S., Grose,J.H.		USA		Klebsiella pneumoniae		2017-08-31		Klebsiella phage vB_KpnS_SegesCirculi, complete genome
NC_049834		2020-07-22T00:00:00Z	Klebsiella phage vB_KpnS_IMGroot	Webervirus	Drexlerviridae	52866	RefSeq	complete			Meek,T., Sharma,R., Thurgood,T.L., Atkinson,A.D., Fairholm,J., Brown,O., Loertscher,E., Arens,D.K., Kruger,J.L., Johnson,L., Thompson,D.W., Walker,J., Casjens,S., Grose,J.H.		USA		Klebsiella pneumoniae		2017-09-01		Klebsiella phage vB_KpnS_IMGroot, complete genome
NC_049835		2020-07-22T00:00:00Z	Klebsiella phage vB_KpnS_Domnhall	Webervirus	Drexlerviridae	54438	RefSeq	complete			Sirrine,M.R., Thurgood,T.L., Sharma,R., Wilkey,A., Kruger,J.L., Arens,D.K., Thompson,D.W., Casjens,S., Grose,J.H.		USA		Klebsiella pneumoniae		2017-09-04		Klebsiella phage vB_KpnS_Domnhall, complete genome
NC_049836		2020-07-22T00:00:00Z	Klebsiella phage vB_KpnS_Call	Webervirus	Drexlerviridae	51487	RefSeq	complete			Call,J.J., Thurgood,T.L., Sharma,R., Loertscher,E., Anderson,K., Carroll,M., Flindt,K., Urrea,L., Arens,D.K., Kruger,J.L., Thompson,D.W., Walker,J., Johnson,L., Grose,J.H.		USA		Klebsiella pneumoniae		2017-09-01		Klebsiella phage vB_KpnS_Call, complete genome
NC_049837		2020-07-22T00:00:00Z	Klebsiella phage vB_KpnS_Alina	Webervirus	Drexlerviridae	51780	RefSeq	complete			Sirrine,M.R., Thurgood,T.L., Sharma,R., Arens,D.K., Kruger,J.L., Thompson,D.W., Grose,J.H.		USA		Klebsiella pneumoniae		2017-09-04		Klebsiella phage vB_KpnS_Alina, complete genome
NC_049838		2020-07-22T00:00:00Z	Klebsiella phage KL	Webervirus	Drexlerviridae	47844	RefSeq	complete			Battacharjee,A.S., Islam,M.I., Gilcrease,E.B.				Klebsiella pneumoniae				Klebsiella phage KL, complete genome
NC_049839	SRR8869234	2020-07-22T00:00:00Z	Klebsiella phage Sweeny	Webervirus	Drexlerviridae	50241	RefSeq	complete			Martinez,N., Williams,E., Newkirk,H., Liu,M., Gill,J.J., Ramsey,J., Martinez,N.A.	31558643	USA: College Station, TX	TX	Klebsiella pneumoniae		2017	SAMN11360432	Klebsiella phage Sweeny, complete genome
NC_049840		2020-07-22T00:00:00Z	Klebsiella phage vB_KpnS_FZ10	Webervirus	Drexlerviridae	50381	RefSeq	complete			Zurabov,F.M., Zhilenkov,E.L., Shagin,D.A., Shelenkov,A.A., Mikhaylova,Y.V.		Russia		Klebsiella pneumoniae				Klebsiella phage vB_KpnS_FZ10, complete genome
NC_049841	SRR8869225	2020-07-22T00:00:00Z	Klebsiella phage Skenny	Webervirus	Drexlerviridae	49935	RefSeq	complete			Gramer,J., Kenny,S., Newkirk,H., Liu,M., Gill,J.J., Ramsey,J., Gramer,J.R.	31558642	USA: College Station, TX	TX	Klebsiella pneumoniae		2017	SAMN11360417	Klebsiella phage Skenny, complete genome
NC_049842		2020-07-22T00:00:00Z	Klebsiella phage vB_KpnS_15-38_KLPPOU149	Webervirus	Drexlerviridae	49316	RefSeq	complete			Pourcel,C., Essoh,C.		Cote d'Ivoire		Klebsiella pneumoniae				Klebsiella phage vB_KpnS_15-38_KLPPOU149, complete genome
NC_049843		2020-07-22T00:00:00Z	Klebsiella phage JY917	Webervirus	Drexlerviridae	37655	RefSeq	complete			Hao,Y., Li,J., Shi,H., Sun,Y.				Klebsiella pneumoniae				Klebsiella phage JY917, complete genome
NC_049844		2020-07-22T00:00:00Z	Klebsiella phage 13	Webervirus	Drexlerviridae	43094	RefSeq	complete			Horvath,M., Kovacs,T., Valappil,S.K., Abraham,H., Rakhely,G., Schneider,G.				Klebsiella sp.				Klebsiella phage 13, complete genome
NC_049845		2020-07-22T00:00:00Z	Klebsiella phage PhiKpNIH-2	Webervirus	Drexlerviridae	49477	RefSeq	complete			Hesse,S.E., Rajaure,M., Wall,E.A., Bliskovsky,V.V., Gottesman,S., Adhya,S.		USA		Klebsiella pneumoniae subsp. pneumoniae KPNIH1		2016		Klebsiella phage PhiKpNIH-2, complete genome
NC_049846	SRR8869238	2020-07-22T00:00:00Z	Klebsiella phage Shelby	Webervirus	Drexlerviridae	49045	RefSeq	complete			Saldana,R., Newkirk,H., Liu,M., Gill,J.J., Ramsey,J.	31537678	USA: College Station, TX	TX	Klebsiella pneumoniae		2017	SAMN11360410	Klebsiella phage Shelby, complete genome
NC_049847	SRR8869237	2020-07-22T00:00:00Z	Klebsiella phage Sin4	Webervirus	Drexlerviridae	49916	RefSeq	complete			Castillo,M., Tran,R., Newkirk,H., Liu,M., Gill,J.J., Ramsey,J.	31558644	USA: College Station, TX	TX	Klebsiella pneumoniae		2017	SAMN11360409	Klebsiella phage Sin4, complete genome
NC_049848		2020-07-22T00:00:00Z	Klebsiella phage KP1801	Webervirus	Drexlerviridae	49835	RefSeq	complete			Wintachai,P., Naknaen,A., Pomwised,R., Smith,D.R.				Klebsiella				Klebsiella phage KP1801, complete genome
NC_049849		2020-07-22T00:00:00Z	Achromobacter phage Motura	Mieseafarmvirus	Myoviridae	221431	RefSeq	complete			Kincaid,V.D., Fuller,A., Hodges,K., Bansal,M., Essig,J., Johnson,A.		USA: Mechanicsville, Virginia	VA	Achromobacter animicus		2018-09-06		Achromobacter phage Motura, complete genome
NC_049850		2020-07-22T00:00:00Z	Burkholderia phage BcepSaruman	Mieseafarmvirus	Myoviridae	263735	RefSeq	complete			Park,K., Liu,M., Gill,J.		USA: New York	NY	Burkholderia cenocepacia		2006		Burkholderia phage BcepSaruman, complete genome
NC_049851		2020-07-22T00:00:00Z	Burkholderia phage BcepSauron	Mieseafarmvirus	Myoviridae	262653	RefSeq	complete			Park,K., Gonzalez,C., Liu,M., Gill,J.		USA: New York	NY	Burkholderia cenocepacia		2000		Burkholderia phage BcepSauron, complete genome
NC_049852		2020-07-22T00:00:00Z	Escherichia phage egaa	Hanrivervirus	Drexlerviridae	51643	RefSeq	complete			Olsen,N.S., Junco,L.M.F., Kot,W., Hansen,L.H.		Denmark		Escherichia coli		2017		Escherichia phage egaa, complete genome
NC_049853		2020-07-22T00:00:00Z	Escherichia phage Henu8	Hanrivervirus	Drexlerviridae	49890	RefSeq	complete			Li,Q., Teng,T.		China		Escherichia coli		2018-10-02		Escherichia phage Henu8, complete genome
NC_049340		2020-07-03T00:00:00Z	Tenacibaculum phage PTm1		Myoviridae	224680	RefSeq	complete			Kawato,Y., Istiqomah,I., Gaafar,A.Y., Hanaoka,M., Ishimaru,K., Yasuike,M., Nishiki,I., Nakamura,Y., Fujiwara,A., Nakai,T.	31786689	Japan:Wakayama, Shirahama		Tenacibaculum maritimum				Tenacibaculum phage PTm1 DNA, complete genome
NC_049341		2020-07-03T00:00:00Z	Escherichia phage 503458	Peduovirus	Myoviridae	31194	RefSeq	complete			Hazen,T.H., Nagaraj,S., Barry,E.M., Bitoun,J., Chen,W.H., Tennant,S.M., Rasko,D.A.		India		Escherichia coli		2009-06-15	SAMN08161309	Escherichia phage 503458, complete genome
NC_049342		2020-07-03T00:00:00Z	Escherichia phage 500465-1	Peduovirus	Myoviridae	39179	RefSeq	complete			Hazen,T.H., Nagaraj,S., Barry,E.M., Bitoun,J., Chen,W.H., Tennant,S.M., Rasko,D.A.		India		Escherichia coli		2008-06-19	SAMN08161305	Escherichia phage 500465-1, complete genome
NC_049343		2020-07-03T00:00:00Z	Escherichia phage 500465-2	Peduovirus	Myoviridae	33041	RefSeq	complete			Hazen,T.H., Nagaraj,S., Barry,E.M., Bitoun,J., Chen,W.H., Tennant,S.M., Rasko,D.A.		India		Escherichia coli		2008-06-19	SAMN08161305	Escherichia phage 500465-2, complete genome
NC_049344		2020-07-03T00:00:00Z	Escherichia phage 520873	Peduovirus	Myoviridae	37583	RefSeq	complete			Hazen,T.H., Nagaraj,S., Barry,E.M., Bitoun,J., Chen,W.H., Tennant,S.M., Rasko,D.A.		India		Escherichia coli		2012-09-04	SAMN08161316	Escherichia phage 520873, complete genome
NC_049345		2020-07-03T00:00:00Z	Roseovarius Plymouth podovirus 1	Baltimorevirus	Podoviridae	74704	RefSeq	complete			Chan,J.Z., Millard,A.D., Mann,N.H., Schafer,H., Chan,J.	25346726	United Kingdom:Plymouth, L4 hydrographic station		Roseovarius nubinhibens				Roseovarius Plymouth Podovirus 1 partial sequence
NC_049346		2020-07-03T00:00:00Z	Lactococcus phage 936	Skunavirus	Siphoviridae	27302	RefSeq	complete			Mahony,J., Kot,W., Murphy,J., Ainsworth,S., Neve,H., Hansen,L.H., Heller,K.J., Sorensen,S.J., Hammer,K., Cambillau,C., Vogensen,F.K., van Sinderen,D., Soerensen,S.J.	23666332			Lactococcus				Lactococcus phage 936, complete genome
NC_049347		2020-07-03T00:00:00Z	Lactococcus phage fd13	Skunavirus	Siphoviridae	30674	RefSeq	complete			Mahony,J., Kot,W., Murphy,J., Ainsworth,S., Neve,H., Hansen,L.H., Heller,K.J., Sorensen,S.J., Hammer,K., Cambillau,C., Vogensen,F.K., van Sinderen,D., Soerensen,S.J.	23666332			Lactococcus				Lactococcus phage fd13, complete genome
NC_049348		2020-07-03T00:00:00Z	Lactococcus lactis phage p272	Skunavirus	Siphoviridae	30778	RefSeq	complete			Mahony,J., Kot,W., Murphy,J., Ainsworth,S., Neve,H., Hansen,L.H., Heller,K.J., Sorensen,S.J., Hammer,K., Cambillau,C., Vogensen,F.K., van Sinderen,D., Soerensen,S.J.	23666332			Lactococcus lactis				Lactococcus lactis phage p272, complete genome
NC_049349		2020-07-03T00:00:00Z	Lactococcus lactis phage P475	Skunavirus	Siphoviridae	30961	RefSeq	complete			Mahony,J., Kot,W., Murphy,J., Ainsworth,S., Neve,H., Hansen,L.H., Heller,K.J., Sorensen,S.J., Hammer,K., Cambillau,C., Vogensen,F.K., van Sinderen,D., Soerensen,S.J.	23666332			Lactococcus lactis				Lactococcus lactis phage P475, complete genome
NC_049350		2020-07-03T00:00:00Z	Vibrio phage VCO139		Podoviridae	68964	RefSeq	complete			Fouts,D.E., Klumpp,J., Bishop-Lilly,K.A., Rajavel,M., Willner,K.M., Butani,A., Henry,M., Biswas,B., Li,M., Albert,M.J., Loessner,M.J., Calendar,R., Sozhamannan,S., Willner,K., Biswajit,B., Albert,J.M., Morris,G.J. Jr.	23714204			Vibrio cholerae				Vibrio phage VCO139, complete genome
NC_049351		2020-07-03T00:00:00Z	Lactococcus phage CaseusJM1	Skunavirus	Siphoviridae	30692	RefSeq	complete			Murphy,J., Mahony,J., van Sinderen,D.	23516197	Ireland		Lactococcus lactis subsp. cremoris		2009-01-01		Lactococcus phage CaseusJM1, complete genome
NC_049352		2020-07-03T00:00:00Z	Lactococcus phage phi15	Skunavirus	Siphoviridae	31945	RefSeq	complete			Murphy,J., Klumpp,J., Mahony,J., O'Connell-Motherway,M., Nauta,A., van Sinderen,D.	25269955	Ireland: Cork		Lactococcus				Lactococcus phage phi15, complete genome
NC_049353		2020-07-03T00:00:00Z	Lactococcus phage phi145	Skunavirus	Siphoviridae	30862	RefSeq	complete			Murphy,J., Klumpp,J., Mahony,J., O'Connell-Motherway,M., Nauta,A., van Sinderen,D.	25269955	Ireland: Cork		Lactococcus				Lactococcus phage phi145, complete genome
NC_049354		2020-07-03T00:00:00Z	Lactococcus phage 936 group phage PhiA.16	Skunavirus	Siphoviridae	28349	RefSeq	complete			Murphy,J., Bottacini,F., Mahony,J., Kelleher,P., Neve,H., Zomer,A., Nauta,A., van Sinderen,D.	26892066	Netherlands		Lactococcus lactis				Lactococcus phage 936 group phage PhiA.16, complete genome
NC_049355		2020-07-03T00:00:00Z	Lactococcus phage 936 group phage PhiB1127	Skunavirus	Siphoviridae	28785	RefSeq	complete			Murphy,J., Bottacini,F., Mahony,J., Kelleher,P., Neve,H., Zomer,A., Nauta,A., van Sinderen,D.	26892066	Netherlands		Lactococcus lactis				Lactococcus phage 936 group phage PhiB1127, complete genome
NC_049356		2020-07-03T00:00:00Z	Lactococcus phage 936 group phage Phi19.3	Skunavirus	Siphoviridae	28811	RefSeq	complete			Murphy,J., Bottacini,F., Mahony,J., Kelleher,P., Neve,H., Zomer,A., Nauta,A., van Sinderen,D.	26892066	Netherlands		Lactococcus lactis				Lactococcus phage 936 group phage Phi19.3, complete genome
NC_049357		2020-07-03T00:00:00Z	Lactococcus phage 936 group phage Phi5.12	Skunavirus	Siphoviridae	29026	RefSeq	complete			Murphy,J., Bottacini,F., Mahony,J., Kelleher,P., Neve,H., Zomer,A., Nauta,A., van Sinderen,D.	26892066	Netherlands		Lactococcus lactis				Lactococcus phage 936 group phage Phi5.12, complete genome
NC_049358		2020-07-03T00:00:00Z	Lactococcus phage 936 group phage PhiF0139	Skunavirus	Siphoviridae	30811	RefSeq	complete			Murphy,J., Bottacini,F., Mahony,J., Kelleher,P., Neve,H., Zomer,A., Nauta,A., van Sinderen,D.	26892066	Netherlands		Lactococcus lactis				Lactococcus phage 936 group phage PhiF0139, complete genome
NC_049359		2020-07-03T00:00:00Z	Lactococcus phage 936 group phage PhiL.18	Skunavirus	Siphoviridae	30882	RefSeq	complete			Murphy,J., Bottacini,F., Mahony,J., Kelleher,P., Neve,H., Zomer,A., Nauta,A., van Sinderen,D.	26892066	Netherlands		Lactococcus lactis				Lactococcus phage 936 group phage PhiL.18, complete genome
NC_049360		2020-07-03T00:00:00Z	Lactococcus phage 936 group phage Phi109	Skunavirus	Siphoviridae	31033	RefSeq	complete			Murphy,J., Bottacini,F., Mahony,J., Kelleher,P., Neve,H., Zomer,A., Nauta,A., van Sinderen,D.	26892066	Netherlands		Lactococcus lactis				Lactococcus phage 936 group phage Phi109, complete genome
NC_049361		2020-07-03T00:00:00Z	Lactococcus phage 936 group phage PhiL.6	Skunavirus	Siphoviridae	31181	RefSeq	complete			Murphy,J., Bottacini,F., Mahony,J., Kelleher,P., Neve,H., Zomer,A., Nauta,A., van Sinderen,D.	26892066	Netherlands		Lactococcus lactis				Lactococcus phage 936 group phage PhiL.6, complete genome
NC_049362		2020-07-03T00:00:00Z	Lactococcus phage 936 group phage Phi4.2	Skunavirus	Siphoviridae	31375	RefSeq	complete			Murphy,J., Bottacini,F., Mahony,J., Kelleher,P., Neve,H., Zomer,A., Nauta,A., van Sinderen,D.	26892066	Netherlands		Lactococcus lactis				Lactococcus phage 936 group phage Phi4.2, complete genome
NC_049363		2020-07-03T00:00:00Z	Lactococcus phage 936 group phage Phi44	Skunavirus	Siphoviridae	31379	RefSeq	complete			Murphy,J., Bottacini,F., Mahony,J., Kelleher,P., Neve,H., Zomer,A., Nauta,A., van Sinderen,D.	26892066	Netherlands		Lactococcus lactis				Lactococcus phage 936 group phage Phi44, complete genome
NC_049364		2020-07-03T00:00:00Z	Lactococcus phage 936 group phage Phi91127	Skunavirus	Siphoviridae	31495	RefSeq	complete			Murphy,J., Bottacini,F., Mahony,J., Kelleher,P., Neve,H., Zomer,A., Nauta,A., van Sinderen,D.	26892066	Netherlands		Lactococcus lactis				Lactococcus phage 936 group phage Phi91127, complete genome
NC_049365		2020-07-03T00:00:00Z	Lactococcus phage 936 group phage PhiJF1	Skunavirus	Siphoviridae	31901	RefSeq	complete			Murphy,J., Bottacini,F., Mahony,J., Kelleher,P., Neve,H., Zomer,A., Nauta,A., van Sinderen,D.	26892066	Netherlands		Lactococcus lactis				Lactococcus phage 936 group phage PhiJF1, complete genome
NC_049366		2020-07-03T00:00:00Z	Lactococcus phage 936 group phage Phi155	Skunavirus	Siphoviridae	32150	RefSeq	complete			Murphy,J., Bottacini,F., Mahony,J., Kelleher,P., Neve,H., Zomer,A., Nauta,A., van Sinderen,D.	26892066	Netherlands		Lactococcus lactis				Lactococcus phage 936 group phage Phi155, complete genome
NC_049367		2020-07-03T00:00:00Z	Lactococcus phage 936 group phage PhiE1127	Skunavirus	Siphoviridae	32270	RefSeq	complete			Murphy,J., Bottacini,F., Mahony,J., Kelleher,P., Neve,H., Zomer,A., Nauta,A., van Sinderen,D.	26892066	Netherlands		Lactococcus lactis				Lactococcus phage 936 group phage PhiE1127, complete genome
NC_049368		2020-07-03T00:00:00Z	Lactococcus phage 936 group phage PhiM1127	Skunavirus	Siphoviridae	32682	RefSeq	complete			Murphy,J., Bottacini,F., Mahony,J., Kelleher,P., Neve,H., Zomer,A., Nauta,A., van Sinderen,D.	26892066	Netherlands		Lactococcus lactis				Lactococcus phage 936 group phage PhiM1127, complete genome
NC_049369		2020-07-03T00:00:00Z	Lactococcus phage 936 group phage PhiLj	Skunavirus	Siphoviridae	28983	RefSeq	complete			Murphy,J., Bottacini,F., Mahony,J., Kelleher,P., Neve,H., Zomer,A., Nauta,A., van Sinderen,D.	26892066	Netherlands		Lactococcus lactis				Lactococcus phage 936 group phage PhiLj, complete genome
NC_049370		2020-07-03T00:00:00Z	Lactococcus phage 936 group phage PhiS0139	Skunavirus	Siphoviridae	30116	RefSeq	complete			Murphy,J., Bottacini,F., Mahony,J., Kelleher,P., Neve,H., Zomer,A., Nauta,A., van Sinderen,D.	26892066	Netherlands		Lactococcus lactis				Lactococcus phage 936 group phage PhiS0139, complete genome
NC_049371		2020-07-03T00:00:00Z	Dinoroseobacter phage DS-1410Ws-06	Baltimorevirus	Podoviridae	76466	RefSeq	complete			Li,B., Zhang,S., Long,L., Huang,S.	27270945	China: Sanya Bay		Dinoroseobacter shibae		2014-10-26		Dinoroseobacter phage DS-1410Ws-06, partial genome
NC_049372		2020-07-03T00:00:00Z	Roseobacter phage RD-1410W1-01	Baltimorevirus	Podoviridae	72674	RefSeq	complete			Li,B., Zhang,S., Long,L., Huang,S.	27270945	China: Sanya Bay		Roseobacter denitrificans		2014-10-26		Roseobacter phage RD-1410W1-01, partial genome
NC_049373		2020-07-03T00:00:00Z	Lactococcus phage 16W23	Skunavirus	Siphoviridae	32477	RefSeq	complete			Hayes,S.				Lactococcus lactis subsp. lactis bv. diacetylactis				Lactococcus phage 16W23, complete genome
NC_049374		2020-07-03T00:00:00Z	Lactococcus phage 10W18	Skunavirus	Siphoviridae	32393	RefSeq	complete			Hayes,S.				Lactococcus lactis				Lactococcus phage 10W18, complete genome
NC_049375		2020-07-03T00:00:00Z	Lactococcus phage i0139	Skunavirus	Siphoviridae	29513	RefSeq	complete			Hayes,S.				Lactococcus lactis				Lactococcus phage i0139, complete genome
NC_049376		2020-07-03T00:00:00Z	Lactococcus phage 3R16S	Skunavirus	Siphoviridae	30446	RefSeq	complete			Hayes,S.				Lactococcus lactis				Lactococcus phage 3R16S, complete genome
NC_049377		2020-07-03T00:00:00Z	Lactococcus phage 13W11L	Skunavirus	Siphoviridae	29952	RefSeq	complete			Hayes,S.				Lactococcus lactis				Lactococcus phage 13W11L, complete genome
NC_049378		2020-07-03T00:00:00Z	Salmonella phage ST-W77	Kuttervirus	Ackermannviridae	157458	RefSeq	complete			Korbsrisate,S., Supokaivanich,R., Taharnklaew,R., Ong,C.				Salmonella				Salmonella phage ST-W77, complete genome
NC_049379		2020-07-03T00:00:00Z	Vibrio phage vB_VspP_pVa5		Podoviridae	78145	RefSeq	complete			Kalatzis,P.G., Rorbo,N.I., Castillo,D., Mauritzen,J.J., Jorgensen,J., Kokkari,C., Zhang,F., Katharios,P., Middelboe,M.	28531104	Greece		Vibrio splendidus				Vibrio phage pVa5, complete genome
NC_049380		2020-07-03T00:00:00Z	Vibrio phage JSF3		Podoviridae	69396	RefSeq	complete			Naser,I.B., Hoque,M.M., Abdullah,A., Bari,S.M.N., Ghosh,A.N., Faruque,S.M.	28700707	Bangladesh		Vibrio cholerae		2001		Vibrio phage JSF3, complete genome
NC_049381		2020-07-03T00:00:00Z	Lactococcus phage R31	Skunavirus	Siphoviridae	27203	RefSeq	complete			Mahony,J., Moscarelli,A., Kelleher,P., Lugli,G.A., Ventura,M., Settanni,L., van Sinderen,D.	28300778	Italy		Lactococcus lactis				Lactococcus phage R31, complete genome
NC_049382		2020-07-03T00:00:00Z	Salmonella phage BSP101	Kuttervirus	Ackermannviridae	157665	RefSeq	complete			Bai,J., Ryu,S.				Salmonella enterica			SAMN06329954	Salmonella phage BSP101, complete genome
NC_049383		2020-07-03T00:00:00Z	Tenacibaculum phage pT24		Myoviridae	234670	RefSeq	complete			Khoa,H.V., Sano,M., Uchino,T., Midorikawa,Y.		Thailand		Tenacibaculum sp.			SAMD00078756	Tenacibaculum phage pT24 DNA, complete genome
NC_049384		2020-07-03T00:00:00Z	Enterobacter phage EspM4VN	Agtrevirus	Ackermannviridae	160766	RefSeq	complete			Thanh,N.C., Nagayoshi,Y., Fujino,Y., Iiyama,K., Furuya,N., Hiromasa,Y., Iwamoto,T., Doi,K.		Viet Nam		Enterobacter asburiae		2014-10-29		Enterobacter phage EspM4VN DNA, complete genome
NC_049385		2020-07-03T00:00:00Z	Escherichia virus P2_2H4	Peduovirus	Myoviridae	31342	RefSeq	complete			Petit,M.-A., Lossouarn,J.							SAMEA5552110	Escherichia virus P2_2H4 genome assembly, chromosome: 1
NC_049386		2020-07-03T00:00:00Z	Escherichia virus P2_2H1	Peduovirus	Myoviridae	32662	RefSeq	complete			Petit,M.-A., Lossouarn,J.							SAMEA5552109	Escherichia virus P2_2H1 genome assembly, chromosome: 1
NC_049387		2020-07-03T00:00:00Z	Escherichia virus P2_4B2	Peduovirus	Myoviridae	32118	RefSeq	complete			Petit,M.-A., Lossouarn,J.							SAMEA5552112	Escherichia virus P2_4B2 genome assembly, chromosome: 1
NC_049388		2020-07-03T00:00:00Z	Escherichia virus P2_4C9	Peduovirus	Myoviridae	32150	RefSeq	complete			Petit,M.-A., Lossouarn,J.							SAMEA5552113	Escherichia virus P2_4C9 genome assembly, chromosome: 1
NC_049389		2020-07-03T00:00:00Z	Escherichia virus P2_4E6b	Peduovirus	Myoviridae	31128	RefSeq	complete			Petit,M.-A., Lossouarn,J.							SAMEA5552114	Escherichia virus P2_4E6b genome assembly, chromosome: 1
NC_049390		2020-07-03T00:00:00Z	Escherichia virus P2_4A7b	Peduovirus	Myoviridae	32848	RefSeq	complete			Petit,M.-A., Lossouarn,J.							SAMEA5552111	Escherichia virus P2_4A7b genome assembly, chromosome: 1
NC_049391		2020-07-03T00:00:00Z	Escherichia virus P88_4B11	Peduovirus	Myoviridae	37100	RefSeq	complete			Petit,M.-A., Lossouarn,J.							SAMEA5552115	Escherichia virus P88_4B11 genome assembly, chromosome: 1
NC_049392		2020-07-03T00:00:00Z	Escherichia phage ESSI2_ev239		Myoviridae	29203	RefSeq	complete			Petit,M.-A., Lossouarn,J.				Escherichia			SAMEA5612132	Escherichia phage ESSI2_ev239 genome assembly, chromosome: 1
NC_049393		2020-07-03T00:00:00Z	Escherichia phage ESSI2_ev040	Seongnamvirus	Myoviridae	30597	RefSeq	complete			Petit,M.-A., Lossouarn,J.				Escherichia			SAMEA5612130	Escherichia phage ESSI2_ev040 genome assembly, chromosome: 1
NC_049394		2020-07-03T00:00:00Z	Escherichia phage ESSI2_ev129	Seongnamvirus	Myoviridae	30927	RefSeq	complete			Petit,M.-A., Lossouarn,J.				Escherichia			SAMEA5612131	Escherichia phage ESSI2_ev129 genome assembly, chromosome: 1
NC_049395		2020-07-03T00:00:00Z	Escherichia phage ESSI2_ev015	Seongnamvirus	Myoviridae	30584	RefSeq	complete			Petit,M.-A., Lossouarn,J.				Escherichia			SAMEA5612129	Escherichia phage ESSI2_ev015 genome assembly, chromosome: 1
NC_049396		2020-07-03T00:00:00Z	Salmonella phage SP1	Kuttervirus	Ackermannviridae	156585	RefSeq	complete			Kim,D., Kim,Y.J., Han,B.K., Kim,H.				Salmonella enterica subsp. enterica serovar Pullorum				Salmonella phage SP1, partial genome
NC_049397		2020-07-03T00:00:00Z	Lactococcus phage 05601	Skunavirus	Siphoviridae	32895	RefSeq	complete			Oliveira,J.				Lactococcus lactis				Lactococcus phage 05601, complete genome
NC_049398		2020-07-03T00:00:00Z	Lactococcus phage 16802	Skunavirus	Siphoviridae	28721	RefSeq	complete			Oliveira,J.				Lactococcus lactis				Lactococcus phage 16802, complete genome
NC_049399		2020-07-03T00:00:00Z	Lactococcus phage 30804	Skunavirus	Siphoviridae	30401	RefSeq	complete			Oliveira,J.				Lactococcus lactis				Lactococcus phage 30804, complete genome
NC_049400		2020-07-03T00:00:00Z	Lactococcus phage 37201	Skunavirus	Siphoviridae	30989	RefSeq	complete			Oliveira,J.				Lactococcus lactis				Lactococcus phage 37201, complete genome
NC_049401		2020-07-03T00:00:00Z	Lactococcus phage 38503	Skunavirus	Siphoviridae	27948	RefSeq	complete			Oliveira,J.				Lactococcus lactis				Lactococcus phage 38503, complete genome
NC_049402		2020-07-03T00:00:00Z	Lactococcus phage 38507	Skunavirus	Siphoviridae	32458	RefSeq	complete			Oliveira,J.				Lactococcus lactis				Lactococcus phage 38507, complete genome
NC_049403		2020-07-03T00:00:00Z	Lactococcus phage 51701	Skunavirus	Siphoviridae	32529	RefSeq	complete			Oliveira,J.				Lactococcus lactis				Lactococcus phage 51701, complete genome
NC_049404		2020-07-03T00:00:00Z	Lactococcus phage 56003	Skunavirus	Siphoviridae	30926	RefSeq	complete			Oliveira,J.				Lactococcus lactis				Lactococcus phage 56003, complete genome
NC_049405		2020-07-03T00:00:00Z	Lactococcus phage 56301	Skunavirus	Siphoviridae	32555	RefSeq	complete			Oliveira,J.				Lactococcus lactis				Lactococcus phage 56301, complete genome
NC_049406		2020-07-03T00:00:00Z	Lactococcus phage 57001	Skunavirus	Siphoviridae	31819	RefSeq	complete			Oliveira,J.				Lactococcus lactis				Lactococcus phage 57001, complete genome
NC_049407		2020-07-03T00:00:00Z	Lactococcus phage 62601	Skunavirus	Siphoviridae	30852	RefSeq	complete			Oliveira,J.				Lactococcus lactis				Lactococcus phage 62601, complete genome
NC_049408		2020-07-03T00:00:00Z	Lactococcus phage 62605	Skunavirus	Siphoviridae	31014	RefSeq	complete			Oliveira,J.				Lactococcus lactis				Lactococcus phage 62605, complete genome
NC_049409		2020-07-03T00:00:00Z	Lactococcus phage 63302	Skunavirus	Siphoviridae	31883	RefSeq	complete			Oliveira,J.				Lactococcus lactis				Lactococcus phage 63302, complete genome
NC_049410		2020-07-03T00:00:00Z	Lactococcus phage 66901	Skunavirus	Siphoviridae	28917	RefSeq	complete			Oliveira,J.				Lactococcus lactis				Lactococcus phage 66901, complete genome
NC_049411		2020-07-03T00:00:00Z	Lactococcus phage 79201	Skunavirus	Siphoviridae	31123	RefSeq	complete			Oliveira,J.				Lactococcus lactis				Lactococcus phage 79201, complete genome
NC_049412		2020-07-03T00:00:00Z	Lactococcus phage 88605	Skunavirus	Siphoviridae	31508	RefSeq	complete			Oliveira,J.				Lactococcus lactis				Lactococcus phage 88605, complete genome
NC_049413		2020-07-03T00:00:00Z	Lactococcus phage 96401	Skunavirus	Siphoviridae	29306	RefSeq	complete			Oliveira,J.				Lactococcus lactis				Lactococcus phage 96401, complete genome
NC_049414		2020-07-03T00:00:00Z	Lactococcus phage 96403	Skunavirus	Siphoviridae	26874	RefSeq	complete			Oliveira,J.				Lactococcus lactis				Lactococcus phage 96403, complete genome
NC_049415		2020-07-03T00:00:00Z	Lactococcus phage 96603	Skunavirus	Siphoviridae	30690	RefSeq	complete			Oliveira,J.				Lactococcus lactis				Lactococcus phage 96603, complete genome
NC_049416	SRR5943857	2020-07-03T00:00:00Z	Lactococcus phage LP8511	Skunavirus	Siphoviridae	29953	RefSeq	complete			Kupczok,A., Neve,H., Huang,K.D., Hoeppner,M.P., Heller,K.J., Franz,C.M.A.P., Dagan,T.		Germany		Lactococcus lactis		1985-11	SAMN07513457	Lactococcus phage LP8511, complete genome
NC_049417	SRR5943864	2020-07-03T00:00:00Z	Lactococcus phage LP9207	Skunavirus	Siphoviridae	29203	RefSeq	complete			Kupczok,A., Neve,H., Huang,K.D., Hoeppner,M.P., Heller,K.J., Franz,C.M.A.P., Dagan,T.		Germany		Lactococcus lactis		1992-07	SAMN07513464	Lactococcus phage LP9207, complete genome
NC_049418	SRR5943866	2020-07-03T00:00:00Z	Lactococcus phage LP9404	Skunavirus	Siphoviridae	30072	RefSeq	complete			Kupczok,A., Neve,H., Huang,K.D., Hoeppner,M.P., Heller,K.J., Franz,C.M.A.P., Dagan,T.		Germany		Lactococcus lactis		1994-04	SAMN07513466	Lactococcus phage LP9404, complete genome
NC_049419	SRR5943889	2020-07-03T00:00:00Z	Lactococcus phage LP9609	Skunavirus	Siphoviridae	30945	RefSeq	complete			Kupczok,A., Neve,H., Huang,K.D., Hoeppner,M.P., Heller,K.J., Franz,C.M.A.P., Dagan,T.		Germany		Lactococcus lactis		1996-09	SAMN07513470	Lactococcus phage LP9609, complete genome
NC_049420	SRR5943884	2020-07-03T00:00:00Z	Lactococcus phage LP9903	Skunavirus	Siphoviridae	29557	RefSeq	complete			Kupczok,A., Neve,H., Huang,K.D., Hoeppner,M.P., Heller,K.J., Franz,C.M.A.P., Dagan,T.		Germany		Lactococcus lactis		1999-03	SAMN07513473	Lactococcus phage LP9903, complete genome
NC_049421	SRR5943885	2020-07-03T00:00:00Z	Lactococcus phage LP9908	Skunavirus	Siphoviridae	29668	RefSeq	complete			Kupczok,A., Neve,H., Huang,K.D., Hoeppner,M.P., Heller,K.J., Franz,C.M.A.P., Dagan,T.		Germany		Lactococcus lactis		1999-08	SAMN07513474	Lactococcus phage LP9908, complete genome
NC_049422	SRR5943872	2020-07-03T00:00:00Z	Lactococcus phage LP0209	Skunavirus	Siphoviridae	30339	RefSeq	complete			Kupczok,A., Neve,H., Huang,K.D., Hoeppner,M.P., Heller,K.J., Franz,C.M.A.P., Dagan,T.		Germany		Lactococcus lactis		2002-09	SAMN07513481	Lactococcus phage LP0209, complete genome
NC_049423	SRR5943875	2020-07-03T00:00:00Z	Lactococcus phage LP0903	Skunavirus	Siphoviridae	31049	RefSeq	complete			Kupczok,A., Neve,H., Huang,K.D., Hoeppner,M.P., Heller,K.J., Franz,C.M.A.P., Dagan,T.		Germany		Lactococcus lactis		2009-03	SAMN07513486	Lactococcus phage LP0903, complete genome
NC_049424	SRR5943890	2020-07-03T00:00:00Z	Lactococcus phage LP1502a	Skunavirus	Siphoviridae	30247	RefSeq	complete			Kupczok,A., Neve,H., Huang,K.D., Hoeppner,M.P., Heller,K.J., Franz,C.M.A.P., Dagan,T.		Germany		Lactococcus lactis subsp. lactis Il1403		2015-02	SAMN07513491	Lactococcus phage LP1502a, complete genome
NC_049425		2020-07-03T00:00:00Z	Lactococcus phage vB_Llc_bIBB5g1	Skunavirus	Siphoviridae	30132	RefSeq	complete			Chmielewska-Jeznach,M., Bardowski,J.K., Szczepankowska,A.K., Szczepankowska,A., Bardowski,J.	30135597			Lactococcus lactis				Lactococcus phage vB_Llc_bIBB5g1, complete genome
NC_049426		2020-07-03T00:00:00Z	Lactococcus phage vB_Llc_bIBBF12	Skunavirus	Siphoviridae	29454	RefSeq	complete			Chmielewska-Jeznach,M., Bardowski,J.K., Szczepankowska,A.K., Szczepankowska,A., Bardowski,J.	30135597			Lactococcus lactis				Lactococcus phage vB_Llc_bIBBF12, complete genome
NC_049427		2020-07-03T00:00:00Z	Escherichia phage FEC14	Kuttervirus	Ackermannviridae	158639	RefSeq	complete			Fan,C., Zhao,C., Hao,Y., Jiang,H., Sun,Y.		China: First Hospital of Jilin University		Escherichia coli O157:H7		2017-06-12		Escherichia phage FEC14, complete genome
NC_049428	SRR8788533	2020-07-03T00:00:00Z	Salmonella phage Mutine	Kuttervirus	Ackermannviridae	161502	RefSeq	complete			Gutierrez,J., Xie,Y., Gill,J.J., Liu,M.	31072884	USA: Brazos County, Texas	TX	Salmonella enterica subsp. enterica serovar Typhimurium		2016-07	SAMN11260686	Salmonella phage Mutine, complete genome
NC_049429		2020-07-03T00:00:00Z	Enterobacter phage phiT5282H	Senquatrovirus	Myoviridae	31978	RefSeq	complete			Zhao,X.				Enterobacter cloacae				Enterobacter phage phiT5282H, complete genome
NC_049430		2020-07-03T00:00:00Z	Vibrio phage 1.026.O._10N.222.49.C7		Podoviridae	75880	RefSeq	complete			Kauffman,K.M., Hussain,F.A., Yang,J., Arevalo,P., Brown,J.M., Chang,W.K., VanInsberghe,D., Elsherbini,J., Cutler,M.B., Kelly,L., Polz,M.F.		USA: Massachusetts, Nahant, Canoe Cove	MA	Vibrio splendidus		2010-08-10		Vibrio phage 1.026.O._10N.222.49.C7, partial genome
NC_049431		2020-07-03T00:00:00Z	Vibrio phage 1.097.O._10N.286.49.B3		Podoviridae	76918	RefSeq	complete			Kauffman,K.M., Hussain,F.A., Yang,J., Arevalo,P., Brown,J.M., Chang,W.K., VanInsberghe,D., Elsherbini,J., Cutler,M.B., Kelly,L., Polz,M.F.		USA: Massachusetts, Nahant, Canoe Cove	MA	Vibrio sp.		2010-10-13		Vibrio phage 1.097.O._10N.286.49.B3, partial genome
NC_049432		2020-07-03T00:00:00Z	Ralstonia phage RsoM1USA	Aresaunavirus	Myoviridae	39309	RefSeq	complete			Addy,H.S., Ahmad,A.A., Huang,Q.		USA: Florida	FL	Ralstonia solanacearum				Ralstonia phage RsoM1USA, complete genome
NC_049433		2020-07-03T00:00:00Z	Escherichia phage EP75	Kuttervirus	Ackermannviridae	158143	RefSeq	complete			van Mierlo,J.T., Hagens,S., Witte,S., Klamert,S., van de Straat,L.				Escherichia sp.				Escherichia phage EP75, complete genome
NC_049434		2020-07-03T00:00:00Z	Lactococcus phage MP1	Skunavirus	Siphoviridae	32575	RefSeq	complete			Mahony,J., Lugli,G., Ventura,M., Vincentelli,R., Nauta,A., van Sinderen,D., Cambillau,C., Hayes,S.				Lactococcus lactis subsp. lactis bv. diacetylactis				Lactococcus phage MP1, complete genome
NC_049435		2020-07-03T00:00:00Z	Ruegeria phage vB_RpoP-V12	Baltimorevirus	Podoviridae	74675	RefSeq	complete			Zhan,Y., Chen,F., Wommack,E.K., Nasko,D.		USA		Ruegeria pomeroyi DSS-3				Ruegeria phage vB_RpoP-V12, complete genome
NC_049436		2020-07-03T00:00:00Z	Ruegeria phage vB_RpoP-V13	Baltimorevirus	Podoviridae	74830	RefSeq	complete			Zhan,Y., Chen,F., Wommack,E., Nasko,D.		USA		Ruegeria pomeroyi DSS-3		2012-07		Ruegeria phage vB_RpoP-V13, complete genome
NC_049437		2020-07-03T00:00:00Z	Salmonella phage S118	Kuttervirus	Ackermannviridae	157013	RefSeq	complete			Gencay,Y.E., Gambino,M., Prussing,T.F., Brondsted,L.	30888719	Denmark: Copenhagen		Salmonella enterica		2015		Salmonella phage S118, complete genome
NC_049438		2020-07-03T00:00:00Z	Acinetobacter phage vB_ApiM_fHyAci03		Myoviridae	165975	RefSeq	complete			Pulkkinen,E., Wicklund,A., Oduor,J.M.O., Skurnik,M., Kiljunen,S.				Acinetobacter pittii				Acinetobacter phage vB_ApiM_fHyAci03, complete genome
NC_049439		2020-07-03T00:00:00Z	Salmonella phage SenASZ3	Kuttervirus	Ackermannviridae	157630	RefSeq	complete			Chen,L.				Salmonella enterica				Salmonella phage SenASZ3, complete genome
NC_049440		2020-07-03T00:00:00Z	Salmonella phage SenALZ1	Kuttervirus	Ackermannviridae	154811	RefSeq	complete			Chen,L.				Salmonella enterica				Salmonella phage SenALZ1, complete genome
NC_049441		2020-07-03T00:00:00Z	Acinetobacter phage KARL-1		Myoviridae	166560	RefSeq	complete			Jansen,M., Wahida,A., Latz,S., Kruttgen,A., Hafner,H., Buhl,E.M., Ritter,K., Horz,H.P., Kruettgen,A., Haefner,H., Horz,H.-P.	30237558	Germany		Acinetobacter baumannii		2015		Acinetobacter phage KARL-1, complete genome
NC_049442		2020-07-03T00:00:00Z	Arthrobacter phage KBurrousTX	Radnorvirus	Myoviridae	71020	RefSeq	complete			Edupali,M., Eltaeb,M., Griswold,I., Han,P., Iszauk,E., Joshi,S., Kim,Y., Krakopolsky,K., Kubyshko,V., Lee,J., Lee,N.Y., Lumaj,G., Muskovitz,J., Ning,J., Noll,E., Persaud,B., Shankar,N., Shim,K., Srinivasan,C., Yoon,I., Zhang,S., Ziausyte,U., Jarvik,J.W., Mcguier,N., Lopez,A.J., Garlena,R.A., Russell,D.A., Pope,W.H., Jacobs-Sera,D., Hatfull,G.F.		USA: Sugar Land, TX	TX	Arthrobacter sp. ATCC 21022		2016-09-01		Arthrobacter phage KBurrousTX, complete genome
NC_049443		2020-07-03T00:00:00Z	Salmonella phage SeSz-1	Kuttervirus	Ackermannviridae	155297	RefSeq	complete			Yuan,S., Ma,Y., Liu,Q.				Salmonella enterica				UNVERIFIED: Salmonella phage SeSz-1, complete genome
NC_049444	SRR8556430	2020-07-03T00:00:00Z	Klebsiella phage Pylas	Ithacavirus	Podoviridae	70408	RefSeq	complete			Powell,J.E., Lessor,L., O'Leary,C., Gill,J., Liu,M., O'Leary,C.J.	31727721	USA: College Station, TX	TX	Klebsiella pneumoniae		2015	SAMN10909361	Klebsiella phage Pylas, complete genome
NC_049445		2020-07-03T00:00:00Z	Acinetobacter phage AbTZA1		Myoviridae	168223	RefSeq	complete			Nir-Paz,R., Gelman,D., Khouri,A., Sisson,B.M., Fackler,J., Oren,S.A., Khalifa,L., Rimon,A., Glazer,S.C., Moses,A.E., Yoram,W., Schooley,R.T., Hazan,R.				Acinetobacter baumannii				Acinetobacter phage AbTZA1, complete genome
NC_049446		2020-07-03T00:00:00Z	Lactococcus phage 8V08	Skunavirus	Siphoviridae	32312	RefSeq	complete			Hayes,S.				Lactococcus lactis				Lactococcus phage 8V08, complete genome
NC_049447		2020-07-03T00:00:00Z	Lactococcus phage MV10L	Skunavirus	Siphoviridae	31374	RefSeq	complete			Hayes,S.				Lactococcus lactis				Lactococcus phage MV10L, complete genome
NC_049448		2020-07-03T00:00:00Z	Klebsiella phage ST437-OXA245phi4.1	Peduovirus	Myoviridae	39642	RefSeq	complete			Bleriot,I., Guijarro,P., Trastoy,R., Blasco,L., Fernandez-Garcia,L., Ambroa,A., Perez-Nadales,E., Fernandez-Cuenca,F., Torre-Cisneros,J., Oteo,J., Oliver,A., Canton,R., Kidd,T., Navarro,F., Miro,E., Pascual,A., Bou,G., Martinez-Martinez,L., Tomas,M.				Klebsiella pneumoniae				Klebsiella phage ST437-OXA245phi4.1, complete genome
NC_049449		2020-07-03T00:00:00Z	Klebsiella phage ST437-OXA245phi4.2	Peduovirus	Myoviridae	18281	RefSeq	complete			Bleriot,I., Guijarro,P., Trastoy,R., Blasco,L., Fernandez-Garcia,L., Ambroa,A., Perez-Nadales,E., Fernandez-Cuenca,F., Torre-Cisneros,J., Oteo,J., Oliver,A., Canton,R., Kidd,T., Navarro,F., Miro,E., Pascual,A., Bou,G., Martinez-Martinez,L.				Klebsiella pneumoniae				Klebsiella phage ST437-OXA245phi4.2, complete genome
NC_049450		2020-07-03T00:00:00Z	Klebsiella phage ST16-OXA48phi5.4	Peduovirus	Myoviridae	38322	RefSeq	complete			Bleriot,I., Guijarro,P., Trastoy,R., Blasco,L., Fernandez-Garcia,L., Ambroa,A., Perez-Nadales,E., Fernandez-Cuenca,F., Torre-Cisneros,J., Oteo,J., Oliver,A., Canton,R., Kidd,T., Navarro,F., Miro,E., Pascual,A., Bou,G., Martinez-Martinez,L., Tomas,M.				Klebsiella pneumoniae				Klebsiella phage ST16-OXA48phi5.4, complete genome
NC_049451		2020-07-03T00:00:00Z	Klebsiella phage ST147-VIM1phi7.1	Peduovirus	Myoviridae	34141	RefSeq	complete			Bleriot,I., Guijarro,P., Trastoy,R., Blasco,L., Fernandez-Garcia,L., Ambroa,A., Perez-Nadales,E., Fernandez-Cuenca,F., Torre-Cisneros,J., Oteo,J., Oliver,A., Canton,R., Kidd,T., Navarro,F., Miro,E., Pascual,A., Bou,G., Martinez-Martinez,L., Tomas,M.				Klebsiella pneumoniae				Klebsiella phage ST147-VIM1phi7.1, complete genome
NC_049452		2020-07-03T00:00:00Z	Klebsiella phage ST512-KPC3phi13.2	Peduovirus	Myoviridae	32302	RefSeq	complete			Bleriot,I., Guijarro,P., Trastoy,R., Blasco,L., Fernandez-Garcia,L., Ambroa,A., Perez-Nadales,E., Fernandez-Cuenca,F., Torre-Cisneros,J., Oteo,J., Oliver,A., Canton,R., Kidd,T., Navarro,F., Miro,E., Pascual,A., Bou,G., Martinez-Martinez,L., Tomas,M.				Klebsiella pneumoniae				Klebsiella phage ST512-KPC3phi13.2, complete genome
NC_049453		2020-07-03T00:00:00Z	Klebsiella phage ST13-OXA48phi12.1	Peduovirus	Myoviridae	39086	RefSeq	complete			Bleriot,I., Guijarro,P., Trastoy,R., Blasco,L., Fernandez-Garcia,L., Ambroa,A., Perez-Nadales,E., Fernandez-Cuenca,F., Torre-Cisneros,J., Oteo,J., Oliver,A., Canton,R., Kidd,T., Navarro,F., Miro,E., Pascual,A., Bou,G., Martinez-Martinez,L., Tomas,M.				Klebsiella pneumoniae				Klebsiella phage ST13-OXA48phi12.1, complete genome
NC_049454		2020-07-03T00:00:00Z	Klebsiella phage ST15-OXA48phi14.1	Peduovirus	Myoviridae	33839	RefSeq	complete			Bleriot,I., Guijarro,P., Trastoy,R., Blasco,L., Ambroa,A., Perez-Nadales,E., Fernandez-Cuenca,F., Torre-Cisneros,J., Oteo,J., Oliver,A., Canton,R., Kidd,T., Navarro,F., Miro,E., Pascual,A., Bou,G., Martinez-Martinez,L., Tomas,M.				Klebsiella pneumoniae				Klebsiella phage ST15-OXA48phi14.1, complete genome
NC_049455		2020-07-03T00:00:00Z	Shigella phage MK-13	Agtrevirus	Ackermannviridae	158755	RefSeq	complete			Akter,M., Brown,N., Clokie,M., Yeasmin,M., Tareq,T., Baddam,R., Azad,M.A.K., Ghosh,A.N., Ahmed,N., Talukder,K.A.		Bangladesh: Dhaka		Shigella boydii		2006		Shigella phage MK-13, complete genome
NC_049456		2020-07-03T00:00:00Z	Pseudomonas phage Zuri		Podoviridae	75873	RefSeq	complete			Assadpour,T., Ahmed,J., Anderson,S., Espinosa,K., Gadsden,T., Graham,A., Hajjar,W., Howard,T., Lacafta,O., Matney,K., Matsen,K., Osu,J., Rupe,E., Sang,H., Wadi,S., McNeal,J., Temple,L.		USA		Pseudomonas putida		2017-09-01		Pseudomonas phage Zuri, complete genome
NC_049457		2020-07-03T00:00:00Z	Escherichia phage vB_EcoM-12474III	Peduovirus	Myoviridae	33807	RefSeq	complete			Pacifico,C., Hilbert,M., Sofka,D., Dinhopl,N., Pap,I.-J., Aspoeck,C., Carrico,J.A., Hilbert,F.		Austria		Escherichia coli	blood	2018-03-26		Escherichia phage vB_EcoM-12474III, complete genome
NC_049458		2020-07-03T00:00:00Z	Salmonella phage SS9	Kuttervirus	Ackermannviridae	156329	RefSeq	complete			Fong,K., Tremblay,D., Delaquis,P., Moineau,S., Goodridge,L., Levesque,R., Wang,S.		Canada		Salmonella sp.				Salmonella phage SS9, complete genome
NC_049459		2020-07-03T00:00:00Z	Salmonella phage SW9	Eganvirus	Myoviridae	31123	RefSeq	complete			Fong,K., Tremblay,D., Delaquis,P., Moineau,S., Goodridge,L., Levesque,R., Wang,S.		Canada		Salmonella sp.				Salmonella phage SW9, complete genome
NC_049460		2020-07-03T00:00:00Z	Salmonella phage SI7	Seongnamvirus	Myoviridae	30164	RefSeq	complete			Fong,K., Tremblay,D., Delaquis,P., Moineau,S., Goodridge,L., Levesque,R., Wang,S.		Canada		Salmonella sp.				Salmonella phage SI7, complete genome
NC_049461		2020-07-03T00:00:00Z	Bacteriophage R18C	Stockinghallvirus	Myoviridae	31834	RefSeq	complete			Svab,D., Horvath,B., Rohde,M., Maroti,G., Toth,I., Gergely,M.	31641840							Bacteriophage R18C, complete genome
NC_049462	SRR8869229	2020-07-03T00:00:00Z	Klebsiella phage Magnus	Taipeivirus	Ackermannviridae	157741	RefSeq	complete			Acevedo Ugarriza,L.E., Michalik,J., Newkirk,H., Liu,M., Gill,J.J., Ramsey,J.		USA: Austin, TX	TX	Klebsiella pneumoniae		2018	SAMN11360383	Klebsiella phage Magnus, complete genome
NC_049463	SRR8892199	2020-07-03T00:00:00Z	Stenotrophomonas phage Pokken		Podoviridae	76239	RefSeq	complete			Hayden,A., Martinez,N., Moreland,R., Liu,M., Gonzalez,C.F., Gill,J.J., Ramsey,J.	31624175	USA: Franklin, TX	TX	Stenotrophomonas maltophilia		2018	SAMN11411460	Stenotrophomonas phage Pokken, complete genome
NC_049464	SRR8893603	2020-07-03T00:00:00Z	Serratia phage Muldoon		Myoviridae	167547	RefSeq	complete			Campbell,S., Atkison,C., Moreland,R., Liu,M., Ramsey,J., Leavitt,J., Atkinson,C.	31896655	USA: College Station, TX	TX	Serratia marcescens		2018	SAMN11414488	Serratia phage Muldoon, complete genome
NC_049465		2020-07-03T00:00:00Z	Arthrobacter phage Vibaki		Myoviridae	48201	RefSeq	complete			Alexander,J., Ertsgaard,D.J., Fields,K.L., Fields,S.B., Humphreys,H., Kinneman,J.E., Nelson,N.D., Olakunle,E.K., Reimer,A.C., Robertson,C., Ross,G.V., Bonilla,J.A., Klyczek,K., Garlena,R.A., Russell,D.A., Pope,W.H., Jacobs-Sera,D., Hatfull,G.F.		USA: Kirksville, MO	MO	Arthrobacter globiformis		2018-10-01		Arthrobacter phage Vibaki, complete genome
NC_049466		2020-07-03T00:00:00Z	Escherichia phage vB_EcoM_4HA13		Chaseviridae	53311	RefSeq	complete			Lin,J., Cucic,S., Klem,A., Kropinski,A., Anany,H.				Escherichia coli				Escherichia phage vB_EcoM_4HA13, complete genome
NC_049467	SRR9705649	2020-07-03T00:00:00Z	Klebsiella phage KpCHEMY26	Ithacavirus	Podoviridae	70678	RefSeq	complete			Yerushalmy,O., Glazer,S., Nir-Paz,R., Tuomala,H., Skurnik,M., Kiljunen,S., Hazan,R.		Israel		Klebsiella pneumoniae		2019-04-03	SAMN12307310	Klebsiella phage KpCHEMY26, complete genome
NC_049468		2020-07-03T00:00:00Z	Arthrobacter phage Zartrosa	Marthavirus	Myoviridae	50782	RefSeq	complete			Bass,S.L., Bonnelly,G.N., Brown,C.R., Gonzalez,R.M., Howells,E.K., Katz,E., Kerns,H.R., Klein,G.C., Miklaszewski,C.M., Otero,L.A., Ouellette,L.A., Prieto,F.C., Robichaux,K.C., Rodier,Ao., Sadowski,C.L., Showers,K.M., Smallin,M.T., Duffy,Io., Hopson-Fernandes,M.S., Pollenz,R.S., Delesalle,V.A., Garlena,R.A., Russell,D.A., Pope,W.H., Jacobs-Sera,D., Hatfull,G.F.		USA: Northampton, MA	MA	Arthrobacter sp. ATCC 21022		2016-10-01		Arthrobacter phage Zartrosa, complete genome
NC_049469		2020-07-03T00:00:00Z	Sinorhizobium phage ort11		Podoviridae	75239	RefSeq	complete			Cubo,M.T., Alias-Villegas,C., Balsanelli,E., Mesa,D., de Souza,E., Espuny,M.R., Espuny,M.D.R.	32038600	Spain: Huelva		Sinorhizobium meliloti				Sinorhizobium phage ort11, complete genome
NC_049470		2020-07-03T00:00:00Z	Arthrobacter phage TripleJ		Siphoviridae	45507	RefSeq	complete			Stoner,T.H., Garlena,R.A., Russell,D.A., Pope,W.H., Jacobs-Sera,D., Hatfull,G.F.		USA: Pittsburgh, PA	PA	Arthrobacter globiformis		2017-06-01		Arthrobacter phage TripleJ, complete genome
NC_049471		2020-07-03T00:00:00Z	Arthrobacter phage Lymara	Radnorvirus	Myoviridae	68762	RefSeq	complete			Roscher,J.E., Stoner,T.H., Garlena,R.A., Russell,D.A., Pope,W.H., Jacobs-Sera,D., Hatfull,G.F.		USA: Northampton, MA	MA	Arthrobacter sp. ATCC 21022		2016-10-01		Arthrobacter phage Lymara, complete genome
NC_049472		2020-07-03T00:00:00Z	Klebsiella virus UPM 2146	Taipeivirus	Ackermannviridae	160795	RefSeq	complete			Assafiri,O., Yusoff,K., Song Ai Lian,A., Hanish,I., Geok Hun,T.				Klebsiella pneumoniae				Klebsiella virus UPM 2146, complete genome
NC_049473		2020-07-03T00:00:00Z	Arthrobacter phage Kuleana	Coralvirus	Siphoviridae	38850	RefSeq	complete			Barrows,A.R., Franco,J.W., Javier,C.J., Lucero,K.A., Madrid,E.R., Margerin,I.A.R., Moore,C.L., Neustel,K.S., Ornellas,N.W., Oshiro,K., Severson,C.G., Vavra,L.H., Wilcer,A., Donachie,S.P., Reed,F.A., Palecanda,S., Chong,R.A., Porter,M.L., Washington,J.M., Garlena,R.A., Russell,D.A., Pope,W.H., Jacobs-Sera,D., Hatfull,G.F.		USA: Honolulu, HI	HI	Arthrobacter globiformis		2018-10-01		Arthrobacter phage Kuleana, complete genome
NC_049474		2020-07-03T00:00:00Z	Lactococcus phage P1532	Skunavirus	Siphoviridae	29075	RefSeq	complete			Brinks,E.				Lactococcus lactis				Lactococcus phage P1532, complete genome
NC_049475		2020-07-03T00:00:00Z	Lactococcus phage P656	Skunavirus	Siphoviridae	28396	RefSeq	complete			Brinks,E.				Lactococcus lactis				Lactococcus phage P656, complete genome
NC_049476		2020-07-03T00:00:00Z	Lactococcus phage P4565	Skunavirus	Siphoviridae	32697	RefSeq	complete			Brinks,E.				Lactococcus lactis				Lactococcus phage P4565, complete genome
NC_049477		2020-07-03T00:00:00Z	Vibrio phage Valm-yong1		Myoviridae	33851	RefSeq	complete			Li,D., Qin,W., Tong,Y., Lin,W., Xu,L.				Vibrio alginolyticus				Vibrio phage vB_ValM-yong1, complete genome
NC_049478		2020-07-03T00:00:00Z	Arthrobacter phage Mufasa8		Siphoviridae	60205	RefSeq	complete			Garlena,R.A., Russell,D.A., Pope,W.H., Jacobs-Sera,D., Hatfull,G.F.		USA: Northampton, MA	MA	Arthrobacter sp. ATCC 21022		2016-10-01		Arthrobacter phage Mufasa8, complete genome
NC_049479		2020-07-03T00:00:00Z	Acinetobacter phage Konradin		Myoviridae	166210	RefSeq	complete			Shneider,M.M., Evseev,P.V., Timoshina,O.Y., Mikhailova,Y.V., Shelenkov,A.A., Yanushevich,Y., Shagin,Y.A., Popova,A.V., Miroshnikov,K.A.		Russia		Acinetobacter baumannii		2019		Acinetobacter phage vB_AbaP_Konradin, complete genome
NC_049480		2020-07-03T00:00:00Z	Lactococcus phage CHPC129	Skunavirus	Siphoviridae	30832	RefSeq	complete			Marcelli,B., de Jong,A., Kuipers,O.P.				Lactococcus lactis				Lactococcus phage CHPC129, complete genome
NC_049481		2020-07-03T00:00:00Z	Lactococcus phage CHPC361	Skunavirus	Siphoviridae	30162	RefSeq	complete			Marcelli,B., de Jong,A., Kuipers,O.P.				Lactococcus lactis				Lactococcus phage CHPC361, complete genome
NC_049482		2020-07-03T00:00:00Z	Lactococcus phage CHPC362	Skunavirus	Siphoviridae	27642	RefSeq	complete			Marcelli,B., de Jong,A., Kuipers,O.P.				Lactococcus lactis				Lactococcus phage CHPC362, complete genome
NC_049483		2020-07-03T00:00:00Z	Lactococcus phage CHPC52	Skunavirus	Siphoviridae	29652	RefSeq	complete			Marcelli,B., de Jong,A., Kuipers,O.P.				Lactococcus lactis				Lactococcus phage CHPC52, complete genome
NC_049484		2020-07-03T00:00:00Z	Lactococcus phage CHPC781	Skunavirus	Siphoviridae	29218	RefSeq	complete			Marcelli,B., de Jong,A., Kuipers,O.P.				Lactococcus lactis				Lactococcus phage CHPC781, complete genome
NC_049485		2020-07-03T00:00:00Z	Lactococcus phage CHPC958	Skunavirus	Siphoviridae	32653	RefSeq	complete			Marcelli,B., de Jong,A., Kuipers,O.P.				Lactococcus lactis				Lactococcus phage CHPC958, complete genome
NC_049486		2020-07-03T00:00:00Z	Lactococcus phage CHPC959	Skunavirus	Siphoviridae	29340	RefSeq	complete			Marcelli,B., de Jong,A., Kuipers,O.P.				Lactococcus lactis				Lactococcus phage CHPC959, complete genome
NC_049487		2020-07-03T00:00:00Z	Lactococcus phage CHPC964	Skunavirus	Siphoviridae	29925	RefSeq	complete			Marcelli,B., de Jong,A., Kuipers,O.P.				Lactococcus lactis				Lactococcus phage CHPC964, complete genome
NC_049488		2020-07-03T00:00:00Z	Lactococcus phage CHPC965	Skunavirus	Siphoviridae	25327	RefSeq	complete			Marcelli,B., de Jong,A., Kuipers,O.P.				Lactococcus lactis				Lactococcus phage CHPC965, complete genome
NC_049489		2020-07-03T00:00:00Z	Arthrobacter phage DrYang	Radnorvirus	Myoviridae	69061	RefSeq	complete			Donovan,J., Schaffer,R., Bae,M.S., Gitobu,P.N., Guan,P., Olavarrieta,M.P., Perez Cortez,K., Tozier,F.G., Vasilopoulos,H., Zhang,S., Kapinos,A., Freise,A.C., Moberg-Parker,J., Garlena,R.A., Russell,D.A., Pope,W.H., Jacobs-Sera,D., Hatfull,G.F.		USA: Northampton, MA	MA	Arthrobacter sp. ATCC 21022		2016-01-01		Arthrobacter phage DrYang, complete genome
NC_049490		2020-07-03T00:00:00Z	Acinetobacter phage Berthold		Myoviridae	165927	RefSeq	complete			Shneider,M.M., Evseev,P.V., Timoshina,O.Y., Mikhailova,Y.V., Shelenkov,A.A., Yanushevich,Y., Shagin,D.A., Popova,A.V., Miroshnikov,K.A.		Russia		Acinetobacter baumannii		2018		Acinetobacter phage vB_AbaP_Berthold, complete genome
NC_049491		2020-07-03T00:00:00Z	Acinetobacter phage Apostate		Myoviridae	164746	RefSeq	complete			Shneider,M.M., Evseev,P.V., Timoshina,O.Y., Mikhailova,Y.V., Shelenkov,A.A., Yanushevich,Y., Shagin,D.A., Popova,A.V., Miroshnikov,K.A.		Russia		Acinetobacter baumannii		2018		Acinetobacter phage vB_AbaP_Apostate, complete genome
NC_049492		2020-07-03T00:00:00Z	Acinetobacter phage Kimel		Myoviridae	167922	RefSeq	complete			Shneider,M.M., Evseev,P.V., Timoshina,O.Y., Mikhailova,Y.V., Shelenkov,A.A., Yanushevich,Y., Shagin,D.A., Popova,A.V., Miroshnikov,K.A.		Russia		Acinetobacter baumannii		2018		Acinetobacter phage vB_AbaP_Kimel, complete genome
NC_049493		2020-07-03T00:00:00Z	Acinetobacter phage Lazarus		Myoviridae	165151	RefSeq	complete			Shneider,M.M., Evseev,P.V., Timoshina,O.Y., Mikhailova,Y.V., Shelenkov,A.A., Yanushevich,Y., Shagin,D.A., Popova,A.V., Miroshnikov,K.A.		Russia		Acinetobacter baumannii		2018		Acinetobacter phage vB_AbaP_Lazarus, complete genome
NC_049494		2020-07-03T00:00:00Z	Acinetobacter phage vB_AbaM_PhT2		Myoviridae	166330	RefSeq	complete			Styles,K.M., Thummeepak,R., Leungtongkam,U., Smith,S.E., Christie,G.S., Millard,A., Moat,J., Dowson,C.G., Wellington,E.M.H., Sitthisak,S., Sagona,A.P., Dowson,C.C., Wellington,E.M.	32331271	Thailand		Acinetobacter baumannii				Acinetobacter phage vB_AbaM_PhT2, complete genome
NC_049495		2020-07-03T00:00:00Z	Salmonella phage Se-B	Kuttervirus	Ackermannviridae	158087	RefSeq	complete			Ma,Y., Yuan,S., Zhang,H.		China		Salmonella enterica		2016-08-10		Salmonella phage Se-B, complete genome
NC_049496		2020-07-03T00:00:00Z	Salmonella phage Se-G	Kuttervirus	Ackermannviridae	158892	RefSeq	complete			Ma,Y., Yuan,S., Zhang,H.		China		Salmonella enterica		2016-08-10		Salmonella phage Se-G, complete genome
NC_049497		2020-07-03T00:00:00Z	Salmonella phage Se-J	Kuttervirus	Ackermannviridae	160400	RefSeq	complete			Ma,Y., Yuan,S., Zhang,H.		China		Salmonella enterica		2016-08-10		Salmonella phage Se-J, complete genome
NC_049498		2020-07-03T00:00:00Z	Arthrobacter phage Abba		Myoviridae	46623	RefSeq	complete			Bojorquez,D.A., Alcantara,J.K.D.L., Arambulo,J.M.L., Budzinski,C.A., Campbell,G.A., Dosanjh,M.K., Gallardo,M.A., Huang,C., Nguyen,N., Yee,O.M., Ngo,R.T., Kapinos,A., Freise,A.C., Reddi,K., Moberg-Parker,J., Garlena,R.A., Russell,D.A., Pope,W.H., Jacobs-Sera,D., Hatfull,G.F.		USA: Los Angeles, CA	CA	Arthrobacter globiformis		2019-10-08		Arthrobacter phage Abba, complete genome
NC_049499		2020-07-03T00:00:00Z	Salmonella phage rabagast	Kuttervirus	Ackermannviridae	143249	RefSeq	complete			Olsen,N.S., Forero-Junco,L., Kot,W., Hansen,L.H.				Salmonella enterica		2017		Salmonella phage rabagast, complete genome
NC_049500		2020-07-03T00:00:00Z	Salmonella phage heyday	Kuttervirus	Ackermannviridae	144232	RefSeq	complete			Olsen,N.S., Forero-Junco,L., Kot,W., Hansen,L.H.				Salmonella enterica		2017		Salmonella phage heyday, complete genome
NC_049501		2020-07-03T00:00:00Z	Salmonella phage allotria	Kuttervirus	Ackermannviridae	151015	RefSeq	complete			Olsen,N.S., Forero-Junco,L., Kot,W., Hansen,L.H.				Salmonella enterica		2017		Salmonella phage allotria, complete genome
NC_049502		2020-07-03T00:00:00Z	Salmonella phage bering	Kuttervirus	Ackermannviridae	156130	RefSeq	complete			Olsen,N.S., Forero-Junco,L., Kot,W., Hansen,L.H.				Salmonella enterica		2017		Salmonella phage bering, complete genome
NC_049503		2020-07-03T00:00:00Z	Salmonella phage aagejoakim	Kuttervirus	Ackermannviridae	156801	RefSeq	complete			Olsen,N.S., Forero-Junco,L., Kot,W., Hansen,L.H.				Salmonella enterica		2017		Salmonella phage aagejoakim, complete genome
NC_049504		2020-07-03T00:00:00Z	Salmonella phage dinky	Kuttervirus	Ackermannviridae	157254	RefSeq	complete			Olsen,N.S., Forero-Junco,L., Kot,W., Hansen,L.H.				Salmonella enterica		2017		Salmonella phage dinky, complete genome
NC_049505		2020-07-03T00:00:00Z	Salmonella phage barely	Kuttervirus	Ackermannviridae	157920	RefSeq	complete			Olsen,N.S., Forero-Junco,L., Kot,W., Hansen,L.H.				Salmonella enterica		2017		Salmonella phage barely, complete genome
NC_049506		2020-07-03T00:00:00Z	Salmonella phage moki	Kuttervirus	Ackermannviridae	158230	RefSeq	complete			Olsen,N.S., Forero-Junco,L., Kot,W., Hansen,L.H.				Salmonella enterica		2017		Salmonella phage moki, complete genome
NC_049507		2020-07-03T00:00:00Z	Salmonella phage pertopsoe	Kuttervirus	Ackermannviridae	158905	RefSeq	complete			Olsen,N.S., Forero-Junco,L., Kot,W., Hansen,L.H.				Salmonella enterica		2017		Salmonella phage pertopsoe, complete genome
NC_049508		2020-07-03T00:00:00Z	Salmonella phage maane	Kuttervirus	Ackermannviridae	159128	RefSeq	complete			Olsen,N.S., Forero-Junco,L., Kot,W., Hansen,L.H.				Salmonella enterica		2017		Salmonella phage maane, complete genome
NC_049509		2020-07-03T00:00:00Z	Salmonella phage P46FS4	Agtrevirus	Ackermannviridae	158706	RefSeq	complete			Tan,Y., Ma,J., Li,D., Gao,L.				Salmonella				Salmonella phage P46FS4, complete genome
NC_049510		2020-07-03T00:00:00Z	Erwinia phage phiEaP-8	Johnsonvirus	Podoviridae	75929	RefSeq	complete			Park,J., Lee,G.M., Kim,D., Park,D.H., Oh,C.S., Oh,C.-S.	30369854	South Korea		Erwinia amylovora		2017-04-01		Erwinia phage phiEaP-8, complete genome
NC_049511		2020-07-03T00:00:00Z	Acinetobacter phage AM101		Myoviridae	166487	RefSeq	complete			Shneider,M.M., Popova,A.V., Timoshina,O.Y., Miroshnikov,K.A., Shagin,D.A., Mikhailova,U.V.		Russia		Acinetobacter baumannii		2018		Acinetobacter phage AM101, complete genome
NC_049512		2020-07-03T00:00:00Z	Salmonella phage SE14	Kuttervirus	Ackermannviridae	152926	RefSeq	complete			Fong,K., Tremblay,D., Delaquis,P., Moineau,S., Goodridge,L., Levesque,R., Wang,S.		Canada		Salmonella sp.				Salmonella phage SE14, complete genome
NC_048624		2020-06-19T00:00:00Z	Staphylococcus phage phi7247PVL	Biseptimavirus	Siphoviridae	42481	RefSeq	complete			Zhang,M., Ito,T., Li,S., Jin,J., Takeuchi,F., Lauderdale,T.L., Higashide,M., Hiramatsu,K.	21732964			Staphylococcus				Staphylococcus phage phi7247PVL DNA, complete genome
NC_048625		2020-06-19T00:00:00Z	Lactobacillus phage T25		Siphoviridae	38421	RefSeq	complete			Sunthornthummas,S., Pringsulaka,O.		Thailand		Lacticaseibacillus paracasei				Lactobacillus phage T25 DNA, complete genome
NC_048626		2020-06-19T00:00:00Z	Pseudomonas phage PA01	Pbunavirus	Myoviridae	66220	RefSeq	complete			Ong,S.P., Miyanaga,K., Tanji,Y.		Japan:Kanagawa		Pseudomonas aeruginosa PAO1		2017-11-27	SAMD00156497	Pseudomonas phage PA01 DNA, nearly complete genome
NC_048627		2020-06-19T00:00:00Z	Escherichia phage SP15	Tequintavirus	Demerecviridae	110964	RefSeq	complete			Sato,K., Ohishi,K., Azam,A.H., Miyanaga,K., Tanji,Y.				Escherichia coli O157:H7			SAMD00118711	Escherichia phage SP15 DNA, complete genome
NC_048628		2020-06-19T00:00:00Z	Bacillus phage BceA1		Siphoviridae	42932	RefSeq	complete			Swanson,M.M., Reavy,B., Makarova,K.S., Cock,P.J., Hopkins,D.W., Torrance,L., Koonin,E.V., Taliansky,M., Cock,P.	22815791	Antarctica:Garwood Valley, Southern Victoria Land		Bacillus cereus				Bacillus phage BceA1 complete genome
NC_048629		2020-06-19T00:00:00Z	Clostridium phage CpV1		Podoviridae	16748	RefSeq	complete			Volozhantsev,N.V., Verevkin,V.V., Bannov,V.A., Krasilnikova,V.M., Myakinina,V.P., Zhilenkov,E.L., Svetoch,E.A., Stern,N.J., Oakley,B.B., Seal,B.S.	21144870			Clostridium perfringens				Clostridium phage CpV1 hypothetical proteins, DNA polymerase, hypothetical protein, putative transcriptional regulator, hypothetical proteins, DNA encapsidation protein, collar protein, connector protein, hypothetical protein, endolysin, tail protein, lysozyme-peptidase, hypothetical protein, head protein, hypothetical proteins, and putative DNA binding protein genes, complete cds
NC_048630		2020-06-19T00:00:00Z	Pseudoalteromonas phage HP1		Podoviridae	45035	RefSeq	complete			Duhaime,M.B., Sullivan,M.B.		Germany		Pseudoalteromonas				Pseudoalteromonas phage HP1, complete genome
NC_048631		2020-06-19T00:00:00Z	Bacillus phage phi105		Siphoviridae	39318	RefSeq	complete			Zeigler,D.R.	24009114			Bacillus subtilis				Bacillus phage phi105, complete genome
NC_048632		2020-06-19T00:00:00Z	Salmonella phage 35	Chivirus	Siphoviridae	55391	RefSeq	complete			Karpe,Y.A., Kanade,G.D., Pingale,K.D., Arankalle,V.A., Banerjee,K.	26757942	India		Salmonella enterica subsp. enterica serovar Gallinarum		2002-01-29		Salmonella phage 35, complete genome
NC_048633		2020-06-19T00:00:00Z	Bacillus phage vB_BceS-MY192		Siphoviridae	44696	RefSeq	complete			Yang,Y., Zhan,L., Chen,J., Zhang,Y., Sun,Y., Yang,Z., Jiang,L., Zhu,H., Lu,Y., Mei,L.	27103733	China		Bacillus cereus		2011-10-01		Bacillus phage vB_BceS-MY192, partial genome
NC_048634		2020-06-19T00:00:00Z	Staphylococcus phage P282	Biseptimavirus	Siphoviridae	41960	RefSeq	complete			Kraushaar,B., Hammerl,J.A., Kienol,M., Heinig,M.L., Sperling,N., Dinh Thanh,M., Reetz,J., Jackel,C., Fetsch,A., Hertwig,S.	28515479	Germany		Staphylococcus aureus		2015		Staphylococcus phage P282, complete genome
NC_048635		2020-06-19T00:00:00Z	Staphylococcus phage P630	Biseptimavirus	Siphoviridae	40448	RefSeq	complete			Kraushaar,B., Hammerl,J.A., Kienol,M., Heinig,M.L., Sperling,N., Dinh Thanh,M., Reetz,J., Jackel,C., Fetsch,A., Hertwig,S.	28515479	Germany		Staphylococcus aureus		2015		Staphylococcus phage P630, complete genome
NC_048636		2020-06-19T00:00:00Z	Staphylococcus phage P1105	Biseptimavirus	Siphoviridae	42282	RefSeq	complete			Kraushaar,B., Hammerl,J.A., Kienol,M., Heinig,M.L., Sperling,N., Dinh Thanh,M., Reetz,J., Jackel,C., Fetsch,A., Hertwig,S.	28515479	Germany		Staphylococcus aureus		2013		Staphylococcus phage P1105, complete genome
NC_048637		2020-06-19T00:00:00Z	Bacteriophage vB_NpeS-2AV2		Siphoviridae	139100	RefSeq	complete			Sencilo,A., Bamford,D.H., Roine,E.				Nodularia				Bacteriophage vB_NpeS-2AV2, complete genome
NC_048638		2020-06-19T00:00:00Z	Pseudomonas phage ZC03		Podoviridae	69844	RefSeq	complete			Amgarten,D., Martins,L.F., Lombardi,K.C., Antunes,L.P., de Souza,A.P.S., Nicastro,G.G., Kitajima,E.W., Quaggio,R.B., Upton,C., Setubal,J.C., da Silva,A.M., Amgarten,D.E.	28472930	Brazil		Pseudomonas aeruginosa		2014-02-02	SAMN03381570	Pseudomonas phage ZC03, complete genome
NC_048639		2020-06-19T00:00:00Z	Pseudomonas phage ZC08		Podoviridae	70774	RefSeq	complete			Amgarten,D., Martins,L.F., Lombardi,K.C., Antunes,L.P., de Souza,A.P.S., Nicastro,G.G., Kitajima,E.W., Quaggio,R.B., Upton,C., Setubal,J.C., da Silva,A.M., Amgarten,D.E.	28472930	Brazil		Pseudomonas aeruginosa		2014-02-02	SAMN03381582	Pseudomonas phage ZC08, complete genome
NC_048640		2020-06-19T00:00:00Z	Bacillus phage vB_BtS_BMBtp14		Siphoviridae	50740	RefSeq	complete			Dong,Z., Liu,H., Zheng,J., Peng,D.		China		Bacillus thuringiensis		2015-11-20		Bacillus phage vB_BtS_BMBtp14, complete genome
NC_048641		2020-06-19T00:00:00Z	Bacillus phage PfEFR-4		Siphoviridae	43223	RefSeq	complete			Geng,P., Yuan,Z., Hu,X.		China		Bacillus cereus		2015-03		Bacillus phage PfEFR-4, complete genome
NC_048642		2020-06-19T00:00:00Z	Clostridium phage CDKM9	Lubbockvirus	Myoviridae	49822	RefSeq	complete			Rashid,S.J., Barylski,J., Hargreaves,K.R., Millard,A.A., Vinner,G.K., Clokie,M.R., Rashid,S., Gurinder,V.K., Clokie,M.R.J.	27854339	Iraq: Kurdistan region		Clostridioides difficile		2013-03-03		Clostridium phage CDKM9, complete genome
NC_048643		2020-06-19T00:00:00Z	Clostridium phage CDKM15	Lubbockvirus	Myoviridae	50605	RefSeq	complete			Rashid,S.J., Barylski,J., Hargreaves,K.R., Millard,A.A., Vinner,G.K., Clokie,M.R., Rashid,S., Gurinder,V.K., Clokie,M.R.J.	27854339	Iraq: Kurdistan region		Clostridioides difficile		2013-02		Clostridium phage CDKM15, complete genome
NC_048644		2020-06-19T00:00:00Z	Staphylococcus phage 3 AJ-2017	Biseptimavirus	Siphoviridae	43922	RefSeq	complete			Escobar-Perez,J., Reyes,N., Marquez-Ortiz,A., Rebollo,J., Pinzon,H., Tovar,C., Moreno,J.C., Corredor,Z.R., Castro,B.C., Moncada,M.G., Vanegas,N.G.		Colombia		Staphylococcus aureus				Staphylococcus phage 3 AJ-2017, complete genome
NC_048645		2020-06-19T00:00:00Z	Cronobacter phage vB_CsaM_leB		Myoviridae	177907	RefSeq	complete			Endersen,L., Buttimer,C., Nevin,E., Coffey,A., Neve,H., Oliveira,H., Lavigne,R., O'Mahony,J., Buttimer,C.T.H.	28460269	Ireland: Co. Cork		Cronobacter sakazakii				Cronobacter phage vB_CsaM_leB, complete genome
NC_048646		2020-06-19T00:00:00Z	Cronobacter phage vB_CsaM_leE		Myoviridae	181570	RefSeq	complete			Endersen,L., Buttimer,C., Nevin,E., Coffey,A., Neve,H., Oliveira,H., Lavigne,R., O'Mahony,J., Buttimer,C.T.H., Lucid,A.	28460269	Ireland: Co. Cork		Cronobacter sakazakii				Cronobacter phage vB_CsaM_leE, complete genome
NC_048647		2020-06-19T00:00:00Z	Klebsiella phage KNP2		Myoviridae	146203	RefSeq	complete			Parmar,K.M., Dafale,N.A., Tikariha,H., Purohit,H.J., Parmar,K., Dafale,N., Purohit,H.	29330592			Klebsiella sp.				Klebsiella phage KNP2 genomic sequence
NC_048648		2020-06-19T00:00:00Z	Salmonella phage ST-101	Chivirus	Siphoviridae	59132	RefSeq	complete			Phothaworn,P., Dunne,M., Supokaivanich,R., Ong,C., Lim,J., Taharnklaew,R., Vesaratchavest,M., Khumthong,R., Pringsulaka,O., Ajawatanawong,P., Klumpp,J., Brown,N., Imam,M., Clokie,M.R.J., Galyov,E.E., Korbsrisate,S.	31195709			Salmonella				Salmonella phage ST-101, complete genome
NC_048649		2020-06-19T00:00:00Z	Salmonella phage UPF_BP2	Rosemountvirus	Myoviridae	54894	RefSeq	complete			Cibulski,S.P., Siqueira,F.M., Pottker,E.S., Webber,B., Mayer,F.Q., Rodrigues,L.B.		Brazil		Salmonella enterica		2015-04-08		Salmonella phage UPF_BP2, complete genome
NC_048650		2020-06-19T00:00:00Z	Streptomyces phage BRock		Myoviridae	112523	RefSeq	complete			Crossman,A., Baron,S., Jamdagni,P., Khatri,P., Sharma,D., Pandey,M., Goyal,S., Kumar,S., Phogat,A., Chawla,G., Pasricha,M., Gupta,K., Bazzad,D., Aggarwal,V., Poughat,A., Singh,K., Rana,P., Gautam,R., Sharma,V., Tyagi,D., Shahi,A., Jangra,N., Malik,M., Sidhu,P.K., Malik,S., Ghalyan,Y., Sharma,S.S., Malik,A., Chuttani,R., Bamal,N., Bhadula,D., Batra,A., Temple,L., Nehra,K.		USA		Streptomyces		2015-09		Streptomyces phage BRock, complete genome
NC_048651		2020-06-19T00:00:00Z	Aeribacillus phage AP45		Myoviridae	51606	RefSeq	complete			Morozova,V., Bokovaya,O., Kozlova,Y., Kurilshikov,A., Babkin,I., Tupikin,A., Bondar,A., Ryabchikova,E., Brayanskaya,A., Peltek,S., Tikunova,N., Bokovaya,O.V., Morozova,V.V., Kozlova,Y.N., Babkin,I.V., Tikunova,N.V.	31376001	Russia		Aeribacillus pallidus		2009-04-05		Aeribacillus phage AP45, complete genome
NC_048652		2020-06-19T00:00:00Z	Bacillus virus vB_BsuM-Goe3		Herelleviridae	156430	RefSeq	complete			Willms,I.M., Hoppert,M., Hertel,R.	28604650	Germany: Goettingen		Bacillus subtilis		2014	SAMN06113101	Bacillus phage vB_BsuM-Goe3, complete genome
NC_048653		2020-06-19T00:00:00Z	Pectobacterium phage vB_PatP_CB1		Podoviridae	76041	RefSeq	complete			Buttimer,C., Hendrix,H., Lucid,A., Neve,H., Noben,J.P., Franz,C., O'Mahony,J., Lavigne,R., Coffey,A., Buttimer,C.T.H.	29757952	Ireland: Co. Cork		Pectobacterium atrosepticum				Pectobacterium phage vB_PatP_CB1, complete genome
NC_048654		2020-06-19T00:00:00Z	Pectobacterium phage vB_PatP_CB4		Podoviridae	76621	RefSeq	complete			Buttimer,C., Hendrix,H., Lucid,A., Neve,H., Noben,J.P., Franz,C., O'Mahony,J., Lavigne,R., Coffey,A., Buttimer,C.T.H.	29757952	Ireland: Co. Cork		Pectobacterium atrosepticum				Pectobacterium phage vB_PatP_CB4, complete genome
NC_048655		2020-06-19T00:00:00Z	Salmonella phage BSPM4	Chivirus	Siphoviridae	59097	RefSeq	complete			Bai,J., Ryu,S.		South Korea: Seoul		Salmonella enterica subsp. enterica serovar Typhimurium		2014-01-20	SAMN06329866	Salmonella phage BSPM4, complete genome
NC_048656		2020-06-19T00:00:00Z	Klebsiella phage vB_KpnM_BIS47		Myoviridae	147443	RefSeq	complete			Labudda,L., Strapagiel,D., Karczewska-Golec,J., Golec,P.		Poland		Klebsiella pneumoniae		2014-09-04		Klebsiella phage vB_KpnM_BIS47, complete genome
NC_048657		2020-06-19T00:00:00Z	Staphylococcus phage IME1361_01	Biseptimavirus	Siphoviridae	43516	RefSeq	complete			Sun,Q., Zhang,X., Xing,S., Tong,Y.-G.				Staphylococcus aureus				Staphylococcus phage IME1361_01, complete genome
NC_048658		2020-06-19T00:00:00Z	Staphylococcus phage SA7	Biseptimavirus	Siphoviridae	34730	RefSeq	complete			Kim,D.				Staphylococcus aureus				Staphylococcus phage SA7, complete genome
NC_048659		2020-06-19T00:00:00Z	Pectobacterium phage phiA41		Podoviridae	75764	RefSeq	complete			Czajkowski,R., Smolarska,A., Rabalski,L., Narajczyk,M.		Poland		Pectobacterium wasabiae		2013-04	SAMN06544928	Pectobacterium phage phiA41, complete genome
NC_048660		2020-06-19T00:00:00Z	Aeromonas phage phiA8-29		Ackermannviridae	144974	RefSeq	complete			He,Y., Yang,H.		China		Aeromonas sp.		2013-06-01		Aeromonas phage phiA8-29, complete genome
NC_048661		2020-06-19T00:00:00Z	Clostridium phage CPS1		Podoviridae	19089	RefSeq	complete			Ha,E., Ryu,S.				Clostridium perfringens				Clostridium phage CPS1, complete genome
NC_048662		2020-06-19T00:00:00Z	Pseudomonas phage R12	Pbunavirus	Myoviridae	65415	RefSeq	complete			Fujiki,J., Furusawa,T., Hashimoto,N., Kawaguchi,C., Sasaki,M., Sawa,H., Iwano,H.				Pseudomonas				Pseudomonas phage R12 DNA, complete genome
NC_048663		2020-06-19T00:00:00Z	Pseudomonas phage R26	Pbunavirus	Myoviridae	65737	RefSeq	complete			Fujiki,J., Furusawa,T., Hashimoto,N., Kawaguchi,C., Sasaki,M., Sawa,H., Iwano,H.				Pseudomonas				Pseudomonas phage R26 DNA, complete genome
NC_048664		2020-06-19T00:00:00Z	Cronobacter phage vB_CsaP_009		Podoviridae	92122	RefSeq	complete			Soleimani-Delfan,A., Shahin,K., Barazandeh,M., Komijani,M.		Iran		Cronobacter sakazakii				Cronobacter phage vB_CsaP_009 DNA, complete genome
NC_048665		2020-06-19T00:00:00Z	Clostridium phage phiCDHM14		Myoviridae	32651	RefSeq	complete			Hargreaves,K.R., Flores,C., Lawley,T.D., Clokie,M.R.J., Hargreaves,K.		United Kingdom		Clostridium				Clostridium phage phiCDHM14, complete genome
NC_048666	ERR956946	2020-06-19T00:00:00Z	Salmonella virus YSD1	Chivirus	Siphoviridae	58916	RefSeq	complete							Salmonella			SAMEA3317914	Salmonella phage YSD1 strain YSD1_PHAGE genome assembly
NC_048667		2020-06-19T00:00:00Z	Bacillus phage Deep-Purple		Siphoviridae	36278	RefSeq	complete			Hock,L., Gillis,A., Mahillon,J.		Belgium		Bacillus cereus		2015	SAMN05371845	Bacillus phage Deep-Purple, complete genome
NC_048668		2020-06-19T00:00:00Z	Serratia phage 2050HW		Myoviridae	276025	RefSeq	complete			Zhao,X.				Serratia marcescens				Serratia phage 2050HW, complete genome
NC_048669		2020-06-19T00:00:00Z	Rhodococcus phage Hiro	Rerduovirus	Siphoviridae	46854	RefSeq	complete			Isern,S., Black,A.J., Crivello,C.W., Huelsman,A.R., Pica,A.N., Sisson,B.M., Gatt,S.M., Rosales,K.A., Walter,R.S., Yori,S., Michael,S.F., Stoner,T.H., Garlena,R.A., Russell,D.A., Pope,W.H., Jacobs-Sera,D., Hatfull,G.F.		USA: Boston, MA	MA	Rhodococcus erythropolis		2014-10-01		Rhodococcus phage Hiro, complete genome
NC_048670		2020-06-19T00:00:00Z	Klebsiella phage KPN N137		Siphoviridae	59100	RefSeq	complete			Jeon,J., Yong,D., Lee,K.		South Korea		Klebsiella pneumoniae				Klebsiella phage KPN N137, complete genome
NC_048671		2020-06-19T00:00:00Z	Lentibacter virus vB_LenP_ICBM2		Podoviridae	40907	RefSeq	complete			Bischoff,V., Bunk,B., Meier-Kolthoff,J.P., Sproer,C., Poehlein,A., Dogs,M., Nguyen,M., Petersen,J., Daniel,R., Overmann,J., Goker,M., Simon,M., Brinkhoff,T., Moraru,C.	30718806	Germany		Lentibacter		2015-03		Lentibacter virus vB_LenP_ICBM2, complete genome
NC_048672		2020-06-19T00:00:00Z	Lentibacter virus vB_LenP_ICBM1		Podoviridae	40163	RefSeq	complete			Bischoff,V., Bunk,B., Meier-Kolthoff,J.P., Sproer,C., Poehlein,A., Dogs,M., Nguyen,M., Petersen,J., Daniel,R., Overmann,J., Goker,M., Simon,M., Brinkhoff,T., Moraru,C.	30718806	Germany		Lentibacter		2015-03		Lentibacter virus vB_LenP_ICBM1, complete genome
NC_048673		2020-06-19T00:00:00Z	Aeromonas phage AS-zj		Myoviridae	229929	RefSeq	complete			Chen,L., Yuan,S., Ma,Y.				Aeromonas salmonicida subsp. salmonicida				Aeromonas phage AS-zj, complete genome
NC_048674		2020-06-19T00:00:00Z	Aeromonas phage AS-sw		Myoviridae	230024	RefSeq	complete			Chen,L., Yuan,S., Ma,Y.				Aeromonas salmonicida subsp. salmonicida				Aeromonas phage AS-sw, partial genome
NC_048675		2020-06-19T00:00:00Z	Pseudomonas phage BrSP1	Pbunavirus	Myoviridae	66189	RefSeq	complete			Ardisson-Araujo,D.M.P., Melo,F.L., Ribeiro,B.M., Wolff,J.L.		Brazil: Sao Paulo		Pseudomonas sp.				Pseudomonas phage BrSP1, complete genome
NC_048676		2020-06-19T00:00:00Z	Pseudomonas phage SL1	Pbunavirus	Myoviridae	65847	RefSeq	complete			Latz,S., Kruttgen,A., Hafner,H., Buhl,E.M., Ritter,K., Horz,H.P., Kruettgen,A., Haefner,H., Horz,H.-P.	29077053	Germany		Pseudomonas aeruginosa		2015		Pseudomonas phage SL1, complete genome
NC_048677		2020-06-19T00:00:00Z	Lactobacillus phage LpeD		Herelleviridae	145162	RefSeq	complete			Qi,R., Yu,M., Qiao,X., Li,Y.		China		Lactiplantibacillus pentosus		2016-06-21		Lactobacillus phage LpeD, complete genome
NC_048678		2020-06-19T00:00:00Z	Leptospira phage LE3		Myoviridae	48288	RefSeq	complete			Schiettekatte,O., Vincent,A.T., Malosse,C., Lechat,P., Chamot-Rooke,J., Veyrier,F.J., Picardeau,M., Bourhy,P.	30082683	France		Leptospira biflexa		1988		Leptospira phage LE3, complete genome
NC_048679		2020-06-19T00:00:00Z	Leptospira phage LE4		Myoviridae	47866	RefSeq	complete			Schiettekatte,O., Vincent,A.T., Malosse,C., Lechat,P., Chamot-Rooke,J., Veyrier,F.J., Picardeau,M., Bourhy,P.	30082683	France		Leptospira biflexa		1988		Leptospira phage LE4, complete genome
NC_048680		2020-06-19T00:00:00Z	Lactobacillus phage LJ		Siphoviridae	44260	RefSeq	complete			Yu,M., Qi,R., Jiang,X., Tang,T., Qiao,X., Jiang,Y., Wang,L., Tang,L., Xu,Y., Li,Y.		China		Lactobacillus casei W56				Lactobacillus phage LJ, complete genome
NC_048681		2020-06-19T00:00:00Z	Staphylococcus phage phiSa2wa_st22	Biseptimavirus	Siphoviridae	38576	RefSeq	complete			O'Brien,F.G., Baines,S.L., Howden,B.P., Coombs,G.W.		Australia: Western Australia		Staphylococcus aureus		2007		Staphylococcus phage phiSa2wa_st22, complete genome
NC_048682		2020-06-19T00:00:00Z	Raoultella phage Ro1		Myoviridae	145759	RefSeq	complete			Zulkarneev,E.R., Aleshkin,A.V., Rubalsky,O.V., Kiseleva,I.A., Rubalskii,E.O., Lebedev,S.N.		Russia		Raoultella ornithinolytica				Raoultella phage Ro1, complete genome
NC_048683		2020-06-19T00:00:00Z	Salmonella phage KFS-SE1	Chivirus	Siphoviridae	59715	RefSeq	complete			Lee,J.-H., Park,M.-K., Choi,I.Y., Kim,H.-J.		South Korea		Salmonella enterica subsp. enterica serovar Enteritidis				Salmonella phage KFS-SE1, complete genome
NC_048684		2020-06-19T00:00:00Z	Streptomyces phage WRightOn		Podoviridae	45221	RefSeq	complete			Keri,A.G., Ahn,S.H., Alvarado,I.A., Hartigan,K.A., Shaffer,C.D., Weston-Hafer,K.A., Russell,D.A., Pope,W.H., Jacobs-Sera,D., Hendrix,R.W., Hatfull,G.F.		USA: St. Louis, MO	MO	Streptomyces viridochromogenes		2015-08-30		Streptomyces phage WRightOn, complete genome
NC_048685		2020-06-19T00:00:00Z	Streptomyces phage Manuel		Podoviridae	45177	RefSeq	complete			Laing,C., Caston,J.C., Del,V.M., Young,O.M., Nayek,S., Hughes,L.E., Garlena,R.A., Russell,D.A., Pope,W.H., Jacobs-Sera,D., Hendrix,R.W., Hatfull,G.F.		USA: Wilkes-Barre, PA	PA	Streptomyces lividans		2013-10-01		Streptomyces phage Manuel, complete genome
NC_048686		2020-06-19T00:00:00Z	Streptomyces phage Immanuel3		Podoviridae	46094	RefSeq	complete			McClendondon-Moss,T.O., Donegan-Quick,R.D., Bhuiyan,S., Visi,D.K., Allen,M.S., Hughes,L.E., Garlena,R.A., Russell,D.A., Pope,W.H., Jacobs-Sera,D., Hendrix,R.W., Hatfull,G.F.		USA: Allen, TX	TX	Streptomyces griseus		2012-06-01		Streptomyces phage Immanuel3, complete genome
NC_048687		2020-06-19T00:00:00Z	Pseudomonas phage PMBT14		Siphoviridae	47820	RefSeq	complete			Koberg,S., Gieschler,S., Brinks,E., Wenning,M., Neve,H., Franz,C.M.	29786121	Germany		Pseudomonas fluorescens				Pseudomonas phage PMBT14, complete genome
NC_048688		2020-06-19T00:00:00Z	Paenibacillus phage BN12	Sitaravirus	Siphoviridae	39485	RefSeq	complete			Payne,A.M., Imahara,C., Merrill,B.D., Ward,A.T., Berg,J.A., Hilton,J.A., Fajardo,C.P., Walker,J.K., Breakwell,D.P., Grose,J.H., Hope,S., Tsourkas,P.K.		USA: Cedar City, Utah	UT	Paenibacillus larvae				Paenibacillus phage BN12, complete genome
NC_048689		2020-06-19T00:00:00Z	Paenibacillus phage PBL1c	Sitaravirus	Siphoviridae	40611	RefSeq	complete			Dingman,D., Mangohig,J., Merrill,B.D., Ward,A.T., Berg,J.A., Hilton,J.A., Fajardo,C.P., Walker,J.K., Bakhiet,N., Field,C., Stahly,D.P., Breakwell,D.P., Grose,J.H., Hope,S., Tsourkas,P.K.				Paenibacillus larvae				Paenibacillus phage PBL1c, complete genome
NC_048690		2020-06-19T00:00:00Z	Paenibacillus phage Pagassa	Sitaravirus	Siphoviridae	40035	RefSeq	complete			Merrill,B.D., Graves,K., Salisbury,A., Ward,A.T., Berg,J.A., Hilton,J.A., Fajardo,C.P., Walker,J.K., Breakwell,D.P., Grose,J.H., Hope,S., Tsourkas,P.K.		USA: Provo, Utah	UT	Paenibacillus larvae				Paenibacillus phage Pagassa, complete genome
NC_048691		2020-06-19T00:00:00Z	Paenibacillus phage Tadhana	Sitaravirus	Siphoviridae	37880	RefSeq	complete			Payne,A.M., Merrill,B.D., Graves,K., Velez,K., Ward,A.T., Berg,J.A., Hilton,J.A., Fajardo,C.P., Walker,J.K., Breakwell,D.P., Grose,J.H., Hope,S., Tsourkas,P.K.		USA: Provo, Utah	UT	Paenibacillus larvae				Paenibacillus phage Tadhana, complete genome
NC_048692		2020-06-19T00:00:00Z	Paenibacillus phage Leyra	Sitaravirus	Siphoviridae	42276	RefSeq	complete			Knabe,B.K., Walker,J.K., George,J., Merrill,B.D., Ward,A.T., Berg,J.A., Hilton,J.A., Fajardo,C.P., Breakwell,D.P., Grose,J.H., Hope,S., Tsourkas,P.K.		USA: Idaho	ID	Paenibacillus larvae				Paenibacillus phage Leyra, complete genome
NC_048693		2020-06-19T00:00:00Z	Paenibacillus phage Likha	Sitaravirus	Siphoviridae	39778	RefSeq	complete			Hill,H.L., Walker,J.K., Mun,H., Merrill,B.D., Ward,A.T., Berg,J.A., Hilton,J.A., Fajardo,C.P., Breakwell,D.P., Grose,J.H., Hope,S., Tsourkas,P.K.		USA: American Fork, Utah	UT	Paenibacillus larvae				Paenibacillus phage Likha, complete genome
NC_048694		2020-06-19T00:00:00Z	Klebsiella phage vB_Kpn_F48		Myoviridae	170764	RefSeq	complete			Ciacci,N., D'Andrea,M.M., Marmo,P., Dematte,E., Amisano,F., Pilato,V.D., Fraziano,M., Lupetti,P., Rossolini,G.M., Thaller,M.C.	30205588			Klebsiella pneumoniae				Klebsiella phage vB_Kpn_F48, complete genome
NC_048695		2020-06-19T00:00:00Z	Gordonia phage Adgers	Montyvirus	Siphoviridae	76008	RefSeq	complete			McShane,A., Rice,J., Tompkins,H., Peyla,J., Zimmerman,A., Korey,C.A., Delesalle,V.A., Garlena,R.A., Russell,D.A., Pope,W.H., Jacobs-Sera,D., Hendrix,R.W., Hatfull,G.F.		USA: Charleston,SC	SC	Gordonia terrae		2016-10-01		Gordonia phage Adgers, complete genome
NC_048696		2020-06-19T00:00:00Z	Mycobacterium phage Cuke		Siphoviridae	68869	RefSeq	complete			McCallister,S., Freeman,E., Smith,S., Armstrong,F., Embelton,C., Flowers,B., Jones,A., Kamath,R., Muillen,G., Hutchison,K., Molloy,S.D., Garlena,R.A., Russell,D.A., Pope,W.H., Jacobs-Sera,D., Hendrix,R.W., Hatfull,G.F.		USA: Orono, ME	ME	Mycolicibacterium smegmatis		2017-09-09		Mycobacterium phage Cuke, complete genome
NC_048697		2020-06-19T00:00:00Z	Pseudomonas phage Littlefix		Podoviridae	74895	RefSeq	complete			Colberg,O., Carstens,A.B., Kot,W., Hansen,L.H.		Denmark		Pseudomonas		2016-03		Pseudomonas phage Littlefix, complete genome
NC_048698		2020-06-19T00:00:00Z	Bacillus phage Carmen17		Siphoviridae	41820	RefSeq	complete			Himelright,M.J., Eisemann,E.C., Alder,H.M., Clem,A.M., Temple,L.		USA		Bacillus thuringiensis				Bacillus phage Carmen17, complete genome
NC_048699		2020-06-19T00:00:00Z	Pseudomonas phage vB_PaeM_LS1	Pbunavirus	Myoviridae	66095	RefSeq	complete			Qu,K.		China		Pseudomonas aeruginosa				Pseudomonas phage vB_PaeM_LS1, complete genome
NC_048700		2020-06-19T00:00:00Z	Klebsiella phage KP8	Gamaleyavirus	Podoviridae	73679	RefSeq	complete			Morozova,V., Babkin,I., Kozlova,Y., Baykov,I., Bokovaya,O., Tikunov,A., Ushakova,T., Bardasheva,A., Ryabchikova,E., Zelentsova,E., Tikunova,N.	31810319	Russia		Klebsiella pneumoniae		2013-03-09		Klebsiella phage KP8, complete genome
NC_048701		2020-06-19T00:00:00Z	Anoxybacillus phage A403		Siphoviridae	40847	RefSeq	complete			Sahin,E., Karaca,B., Gursoy,G.E., Coleri Cihan,A.		Turkey		Anoxybacillus caldiproteolyticus		2016-04-20		Anoxybacillus phage A403, complete genome
NC_048702		2020-06-19T00:00:00Z	Erwinia phage vB_EamM-Bue1		Ackermannviridae	164037	RefSeq	complete			Knecht,L.E.		Switzerland		Erwinia amylovora		2015		Erwinia phage vB_EamM-Bue1, complete genome
NC_048703		2020-06-19T00:00:00Z	Xanthomonas phage RiverRider		Podoviridae	76335	RefSeq	complete			Miller,M., Deiulio,A., Douthitt,C., McMahon,J., Holland,C., Wiersma-Koch,H., Turechek,W., D'Elia,T.		USA: Fort Pierce, FL	FL	Xanthomonas fragariae		2016-02-01		Xanthomonas phage RiverRider, complete genome
NC_048704		2020-06-19T00:00:00Z	Pectobacterium phage Nepra		Podoviridae	74509	RefSeq	complete			Carstens,A.B., Djurhuus,A.M., Hansen,L.H.		Denmark		Pectobacterium atrosepticum				Pectobacterium phage Nepra, complete genome
NC_048705		2020-06-19T00:00:00Z	Mycobacterium phage TChen	Cheoctovirus	Siphoviridae	57742	RefSeq	complete			Garcia,A., Gonzalez,C., Kyle,C., Talley,T., Nemeth,S., Ziemann,R., Merzevski,S., Lee,S., Bowman,C.A., Russell,D.A., Pope,W.H., Jacobs-Sera,D., Hatfull,G.F.		USA: Northhampton, MA	MA	Mycolicibacterium smegmatis MC2 155		2015-10-01		Mycobacterium phage TChen, complete genome
NC_048706		2020-06-19T00:00:00Z	Streptomyces phage FlowerPower		Podoviridae	46133	RefSeq	complete			Richter,O.R., Sprando,J., Abi,J.R., Abidin,Z.U., Aboumatar,N., Aguilar,F.A., Ahmed,M., Aklilu,M., Ali,S.Z., Araia,S., Asbury,H., Atkinson,A.N., Azam,A.M., Bell,J.L., Bhagat,S., Bhatti,J.A., Bhavsar,J., Blocker,D., Bonhomme,B., Buker,C.Y., Burnett,T.D., Campbell,R.L., Campbell,S.M., Carinugan,C.L., Chan,P.R., Chen,S., Dahne,M., Dang,V.Q., Ding,J.R., Dunn,G.L., Flores,O.S., Frank,D.N., Gonzalez,N.,…		USA: Catonsville, MD	MD	Streptomyces scabiei		2017-08-30		Streptomyces phage FlowerPower, complete genome
NC_048707		2020-06-19T00:00:00Z	Clostridium phage CPS2		Podoviridae	17961	RefSeq	complete			Ha,E., Son,B., Ryu,S.	29751651			Clostridium perfringens ATCC 13124				Clostridium phage CPS2, complete genome
NC_048708		2020-06-19T00:00:00Z	Rhodococcus phage Takoda	Rerduovirus	Siphoviridae	46807	RefSeq	complete			Harrington,T., Washburn,E., Bricker,J., McKinney,A., Betsko,A.J., Garlena,R.A., Russell,D.A., Pope,W.A., Jacobs-Sera,D., Hatfull,G.F.		USA: Pittsburgh, PA	PA	Rhodococcus erythropolis		2013-05-01		Rhodococcus phage Takoda, complete genome
NC_048709		2020-06-19T00:00:00Z	Vibrio phage YC		Ackermannviridae	147890	RefSeq	complete			Benler,S.				Vibrio coralliilyticus P1				Vibrio phage YC, complete genome
NC_048710		2020-06-19T00:00:00Z	Staphylococcus phage SA1014ruMSSAST7	Biseptimavirus	Siphoviridae	43504	RefSeq	complete			Dmitrenko,O.A., Tikhomirov,T., Balbutskaya,A., Fedorova,N., Alkhovsky,S.V.		Russia: Moscow		Staphylococcus aureus		2015		Staphylococcus phage SA1014ruMSSAST7, complete genome
NC_048711		2020-06-19T00:00:00Z	Staphylococcus phage SA780ruMSSAST101	Biseptimavirus	Siphoviridae	43184	RefSeq	complete			Dmitrenko,O.A., Tikhomirov,T., Balbutskaya,A., Fedorova,N., Alkhovsky,S.V.		Russia: Moscow		Staphylococcus aureus		2015		Staphylococcus phage SA780ruMSSAST101, complete genome
NC_048712		2020-06-19T00:00:00Z	Clostridium phage susfortuna		Podoviridae	19046	RefSeq	complete			Kot,W., Ploeger,M., Pedersen,J., Hansen,L.H.		Denmark		Clostridium perfringens				Clostridium phage susfortuna, complete genome
NC_048713		2020-06-19T00:00:00Z	Staphylococcus phage SA345ruMSSAST8	Biseptimavirus	Siphoviridae	42735	RefSeq	complete			Dmitrenko,O.A., Balbutskaya,A., Alkhovsky,S.V.		Russia: Moscow		Staphylococcus aureus		2015		Staphylococcus aureus phage SA345ruMSSAST8, complete genome
NC_048714		2020-06-19T00:00:00Z	Paenibacillus phage Yerffej		Siphoviridae	43126	RefSeq	complete			Merrill,B.D., Payne,A.M., Hilton,J.A., Ward,A.T., Fajardo,C.P., Imahara,C., Hope,S., Tsourkas,P.K.		USA		Paenibacillus larvae				Paenibacillus phage Yerffej, complete genome
NC_048715		2020-06-19T00:00:00Z	Paenibacillus phage Kawika	Sitaravirus	Siphoviridae	40769	RefSeq	complete			Furiman,D.A., Rai,P., Ward,A.T., Fajardo,C.P., Breakwell,D.P., Grose,J.H., Hope,S., Tsourkas,P.K.		USA		Paenibacillus larvae				Paenibacillus phage Kawika, complete genome
NC_048716		2020-06-19T00:00:00Z	Paenibacillus phage Lucielle	Sitaravirus	Siphoviridae	37947	RefSeq	complete			Rogers,S.L., Monk,J.R., Ward,A.T., Fajardo,C.P., Breakwell,D.P., Grose,J.H., Hope,S., Tsourkas,P.K.		USA		Paenibacillus larvae				Paenibacillus phage Lucielle, complete genome
NC_048717		2020-06-19T00:00:00Z	Paenibacillus phage Eltigre	Sitaravirus	Siphoviridae	38675	RefSeq	complete			Merrill,B.D., Payne,A.M., Hilton,J.A., Ward,A.T., Fajardo,C.P., Rai,P., Hope,S., Tsourkas,P.K.		USA		Paenibacillus larvae				Paenibacillus phage Eltigre, complete genome
NC_048718		2020-06-19T00:00:00Z	Paenibacillus phage Jacopo		Siphoviridae	38526	RefSeq	complete			Ward,C.S., Monk,J.R., Kim,M., Walker,J.K., Fajardo,C.P., Breakwell,D.P., Grose,J.H., Hope,S., Tsourkas,P.K.		USA		Paenibacillus larvae				Paenibacillus phage Jacopo, complete genome
NC_048719		2020-06-19T00:00:00Z	Streptomyces phage Annadreamy		Siphoviridae	125726	RefSeq	complete			Moussa,A., Couoh,J.M., Harbem,L., Okocha,J.C., Taylor,D., Teutsch,A.B., Smith,B.R., Suri,N., Layton,S.R., Kim,T., Hughes,L.E., Garlena,R.A., Russell,D.A., Pope,W.H., Jacobs-Sera,D., Hatfull,G.F.		USA: Denton, TX	TX	Streptomyces griseus		2016-10-01		Streptomyces phage Annadreamy, complete genome
NC_048720		2020-06-19T00:00:00Z	Streptomyces phage Blueeyedbeauty		Siphoviridae	130473	RefSeq	complete			Luttrell,C.E., Myers,K.N., Simpson,A.N., Sulollari,A., Suri,N., Nayek,S., Bhuiyan,S., Smith,B.R., Hughes,L.E., Garlena,R.A., Russell,D.A., Pope,W.H., Jacobs-Sera,D., Hatfull,G.F.		USA: Denton, TX	TX	Streptomyces griseus		2016-09-12		Streptomyces phage Blueeyedbeauty, complete genome
NC_048721		2020-06-19T00:00:00Z	Streptomyces phage StarPlatinum		Siphoviridae	133886	RefSeq	complete			Cook,J.L., Tucker,S.D., Kassa,A.K., Jones,J.A., Khadka,D., Klug,H.M., Layton,S.R., Nayek,S., Bhuiyan,S., Kim,T., Hughes,L.E., Garlena,R.A., Russell,D.A., Pope,W.H., Jacobs-Sera,D., Hatfull,G.F.		USA: Denton, TX	TX	Streptomyces griseus		2017-02-01		Streptomyces phage StarPlatinum, complete genome
NC_048722		2020-06-19T00:00:00Z	Streptomyces phage Wofford		Siphoviridae	133007	RefSeq	complete			Wofford,K.M., Typhair,T.J., Gonzales,M.A., Castillo,J.C., Smith,B.R., Klug,H.M., Hughes,L.E., Garlena,R.A., Russell,D.A., Pope,W.H., Jacobs-Sera,D., Hatfull,G.F.		USA: Denton, TX	TX	Streptomyces griseus		2017-09-03		Streptomyces phage Wofford, complete genome
NC_048723		2020-06-19T00:00:00Z	Streptomyces phage LukeCage		Siphoviridae	133195	RefSeq	complete			Gillick,B.D., Moore,J., Davilla,D., Asghedom,D., Smith,B.R., Klug,H., Hughes,L.E., Garlena,R.A., Russell,D.A., Pope,W.H., Jacobs-Sera,D., Hatfull,G.F.		USA: Dallas, TX	TX	Streptomyces griseus		2017-09-04		Streptomyces phage LukeCage, complete genome
NC_048724		2020-06-19T00:00:00Z	Streptomyces phage Karimac		Siphoviridae	131909	RefSeq	complete			Hale,R.H., Adeyemo,E.A., Delwel,I.O., Garcia,C., Hamid,F., Martinez,A., Perez Osorio,E., Smith,B., Standridge,C.A., Bhuiyan,S., Visi,D.K., Allen,M.S., Hughes,L.E., Garlena,R.A., Russell,D.A., Pope,W.H., Jacobs-Sera,D., Hatfull,G.F.		USA: Fort Worth, TX	TX	Streptomyces griseus		2012-06-01		Streptomyces phage Karimac, complete genome
NC_048725		2020-06-19T00:00:00Z	Bacillus phage Wes44		Siphoviridae	42248	RefSeq	complete			Himelright,M., Eisemann,E., Alder,H., Craig,M., Clem,A., Temple,L.		USA: Harrisonburg, VA	VA	Bacillus		2015-09-01		Bacillus phage Wes44, complete genome
NC_048726		2020-06-19T00:00:00Z	Bacillus phage BSP38		Herelleviridae	153268	RefSeq	complete			Ghosh,K., Kim,K.-P.		South Korea		Bacillus subtilis				Bacillus phage BSP38, complete genome
NC_048727	SRR8788536	2020-06-19T00:00:00Z	Salmonella phage Siskin	Chivirus	Siphoviridae	58476	RefSeq	complete			O'Leary,C., Xie,Y., Kongari,R., Gill,J.J., Liu,M., O'Leary,C.J.	31048394	USA: Austin, TX	TX	Salmonella enterica subsp. enterica serovar Typhimurium str. LT2		2016-08	SAMN11260697	Salmonella phage Siskin, complete genome
NC_048728		2020-06-19T00:00:00Z	Streptomyces phage Comrade		Siphoviridae	129015	RefSeq	complete			Khadka,D., Jones,J., Carrillo,K., Beckwith,M.D., Griffiths,E.C., LeFan,V.M., Nayek,S., Layton,S.R., Kim,T., Hughes,L., Garlena,R.A., Russell,D.A., Pope,W.H., Jacobs-Sera,D., Hatfull,G.F.		USA: Denton, TX	TX	Streptomyces griseus		2017-02-01		Streptomyces phage Comrade, complete genome
NC_048729		2020-06-19T00:00:00Z	Mycobacterium phage Renaud18	Cheoctovirus	Siphoviridae	58078	RefSeq	complete			Blumer,L.S., Peister,A., Ashby,L.E., Bailey,J.T., Douglas,N.T. IV, Edwards,J.M., Farrar,A.M., Ford,C., Frazier,A. Jr., Freeman,K.M., Hawkins,D.A., Hoover,D., Jones,M.S., Magruder,T.J., Phipps,S.A., Ridley,T.A., Scott,S.M., Singleton,G. II, Smith,C.P., White,Q.C., Wright,J.K., Garlena,R.A., Russell,D.A., Pope,W.H., Jacobs-Sera,D., Hatfull,G.F.		USA: Atlanta, GA	GA	Mycolicibacterium smegmatis MC2 155		2014-10-01		Mycobacterium phage Renaud18, complete genome
NC_048730		2020-06-19T00:00:00Z	Streptomyces phage Yaboi		Siphoviridae	131250	RefSeq	complete			Hogarty,M.P., Sinkre,R.A., Rubiano,R., Harback,M.R., Shaffer,C.D., Weston-Hafer,K.A., Russell,D.A., Pope,W.H., Jacobs-Sera,D., Hendrix,R.W., Hatfull,G.F.		USA: St. Louis, MO	MO	Streptomyces lividans		2017-09-01		Streptomyces phage Yaboi, complete genome
NC_048731		2020-06-19T00:00:00Z	Escherichia phage fp01	Tequintavirus	Demerecviridae	109515	RefSeq	complete			Vasquez,J.I., Robeson,J., Santander,J.				Escherichia coli			SAMN08938383	Escherichia phage fp01, complete genome
NC_048732	SRR8556780	2020-06-19T00:00:00Z	Klebsiella phage Seifer		Siphoviridae	58197	RefSeq	complete			Salazar,A.J., Lessor,L., O'Leary,C., Gill,J., Liu,M., O'Leary,C.J.	31727722	USA: Brazos County, Texas	TX	Klebsiella pneumoniae		2015	SAMN10904482	Klebsiella phage Seifer, complete genome
NC_048733		2020-06-19T00:00:00Z	Microbacterium phage Burro		Podoviridae	54473	RefSeq	complete			Solberg,C.E., Bonilla,J.A., Klyczek,K., Garlena,R.A., Russell,D.A., Pope,W.H., Jacobs-Sera,D., Hatfull,G.F.		USA: Diamond Bluff, WI	WI	Microbacterium paraoxydans		2017-03-01		Microbacterium phage Burro, complete genome
NC_048734		2020-06-19T00:00:00Z	Mycobacterium phage Fowlmouth		Siphoviridae	69660	RefSeq	complete			Bryant,B., Burch,A., Dorissaint,R., Douthitt,C., Garofalo,J., Kuiack,J., Marcillon,S., Moreno,J., Norus,J., Parks,M., Peroza,J., Wilse,K., Wiersma-Koch,H., D'Elia,T., Garlena,R.A., Russell,D.A., Pope,W.H., Jacobs-Sera,D., Hatfull,G.F.		USA: Fort Pierce, FL	FL	Mycolicibacterium smegmatis MC2 155		2017-08-27		Mycobacterium phage Fowlmouth, complete genome
NC_048735		2020-06-19T00:00:00Z	Bacillus phage vB_BboS-125		Myoviridae	58528	RefSeq	complete			Akhwale,J.K.		Kenya		Alkalihalobacillus bogoriensis		2013-03		Bacillus phage vB_BboS-125, complete genome
NC_048736		2020-06-19T00:00:00Z	Serratia phage vB_SmaA_3M		Ackermannviridae	159398	RefSeq	complete			Day,A., Monson,R.E., Salmond,G.P.C.		Spain		Serratia marcescens		1991		Serratia phage vB_SmaA_3M, complete genome
NC_048737		2020-06-19T00:00:00Z	Lactobacillus phage BH1		Siphoviridae	40721	RefSeq	complete			Jarocki,P., Podlesny,M., Komon-Janczara,E., Kholiavskyi,O., Targonski,Z.				Lacticaseibacillus rhamnosus				Lactobacillus phage BH1, complete genome
NC_048738		2020-06-19T00:00:00Z	Clostridium phage CPD2		Podoviridae	18212	RefSeq	complete			Shin,D., Ryu,S.				Clostridium perfringens				Clostridium phage CPD2, complete genome
NC_048739		2020-06-19T00:00:00Z	Arthrobacter phage Anjali		Podoviridae	19679	RefSeq	complete			Rimple,P.A., Stoner,T.H., Garlena,R.A., Russell,D.A., Pope,W.H., Jacobs-Sera,D., Hatfull,G.F.		USA: Pittsburgh, PA	PA	Arthrobacter globiformis		2017-06-01		Arthrobacter phage Anjali, complete genome
NC_048740		2020-06-19T00:00:00Z	Arthrobacter phage Mendel		Podoviridae	19428	RefSeq	complete			Rimple,P.A., Stoner,T.H., Garlena,R.A., Russell,D.A., Pope,W.H., Jacobs-Sera,D., Hatfull,G.F.		USA: Buffalo, New York	NY	Arthrobacter globiformis		2017-06-01		Arthrobacter phage Mendel, complete genome
NC_048741	SRR8771451	2020-06-19T00:00:00Z	Proteus phage Mydo		Myoviridae	145127	RefSeq	complete			Jones,B.T., Lessor,L., O'Leary,C., Gill,J., Liu,M., Newkirk,H.N., O'Leary,C.J.	31753956	USA: College Station, TX	TX	Proteus mirabilis		2013	SAMN11234226	Proteus phage Mydo, complete genome
NC_048742		2020-06-19T00:00:00Z	Streptomyces phage Gilson		Siphoviridae	128338	RefSeq	complete			Soria,N.A., Batley,M.G., Hanafy,A., Singh,N., Shaffer,C.D., Weston-Hafer,K.A., Russell,D.A., Pope,W.H., Jacobs-Sera,D., Hendrix,R.W., Hatfull,G.F.		USA		Streptomyces griseofuscus		2017-09-01		Streptomyces phage Gilson, complete genome
NC_048743		2020-06-19T00:00:00Z	Mycobacterium phage DrLupo	Barnyardvirus	Siphoviridae	70030	RefSeq	complete			Almail,A., Dorhout,K.E., Johnson,J., Jorgensen,H.J., Tolsma,S., Garlena,R.A., Russell,D.A., Pope,W.H., Jacobs-Sera,D., Hatfull,G.F.		USA: Gretna, NE	NE	Mycolicibacterium smegmatis MC2 155		2017-08-01		Mycobacterium phage DrLupo, complete genome
NC_048744		2020-06-19T00:00:00Z	Pseudomonas phage EPa61	Pbunavirus	Myoviridae	65905	RefSeq	complete			Sergueev,K., Fillipov,A., Brown,N.				Pseudomonas				Pseudomonas phage EPa61, complete genome
NC_048745		2020-06-19T00:00:00Z	Pseudomonas phage vB_PaeM_SCUT-S1	Pbunavirus	Myoviridae	66086	RefSeq	complete			Lin,Z., Wang,T., Guo,Y.		China		Pseudomonas aeruginosa PAO1				Pseudomonas phage vB_PaeM_SCUT-S1, complete genome
NC_048746		2020-06-19T00:00:00Z	Gordonia phage Sombrero	Montyvirus	Siphoviridae	76485	RefSeq	complete			Byford,A.D., Nguyen,L.Q., Alvarez,I.A., Bhandari,M., Desselle,J.R., Duong,Q.-N.N., Dupree,A.F., Feroben,K.E., Garrison,M.E., Higginbotham,J.L., Hunter,C.W., Knight,B.A., Lee,J.A., Lewis,I.C., Long,E.L., Rimal,A., Sinnasone,S., Tandukar,J., Willis,C.E., Nguyen,A.V., Hancock,A.M., Dicus,A.P., Gallien,G.E., Weidemeier,A.M.D., Gissendanner,C.R., Findley,A.M., Klyczek,K., Garlena,R.A., Russell,D.A., P…		USA: Ruston, LA	LA	Gordonia terrae		2017-10-01		Gordonia phage Sombrero, complete genome
NC_048747		2020-06-19T00:00:00Z	Vibrio phage 2 TSL-2019	Aphroditevirus	Myoviridae	242446	RefSeq	complete			Le,T.S., Kurtboke,I.		Australia		Vibrio alginolyticus		2017-05-10		Vibrio phage 2 TSL-2019, complete genome
NC_048748		2020-06-19T00:00:00Z	Escherichia phage vB_EcoS_HdH2	Tequintavirus	Demerecviridae	120120	RefSeq	complete			Korf,I.H.E., Adriaennsens,E., Dreiseikelmann,B., Kropinski,A., Nimtz,M., Meier-Kolthoff,J.P., Rohde,M., van Raaij,M., Wittmann,J.		Germany		Escherichia coli		2016-02		Escherichia phage vB_EcoS_HdH2, complete genome
NC_048749		2020-06-19T00:00:00Z	Gordonia phage Rickmore		Siphoviridae	60218	RefSeq	complete			Mendiola,A., Dhungana,S., Koga,A.P., Garlena,R.A., Russell,D.A., Pope,W.H., Jacobs-Sera,D., Hatfull,G.F.		USA: Caldwell, ID	ID	Gordonia terrae		2017-10-01		Gordonia phage Rickmore, complete genome
NC_048750		2020-06-19T00:00:00Z	Gordonia phage Duffington		Siphoviridae	61343	RefSeq	complete			Fisher,A., Galvan,P., Koga,A.P., Garlena,R.A., Russell,D.A., Pope,W.H., Jacobs-Sera,D., Hatfull,G.F.		USA: Caldwell, ID	ID	Gordonia terrae		2017-10-01		Gordonia phage Duffington, complete genome
NC_048751		2020-06-19T00:00:00Z	Pantoea phage vB_PagM_LIET2		Myoviridae	74710	RefSeq	complete			Truncaite,L., Simoliuniene,M., Kazlauskas,D., Meskys,R., Simoliunas,E.		Lithuania		Pantoea agglomerans		2015-09-01		Pantoea phage vB_PagM_LIET2, complete genome
NC_048752		2020-06-19T00:00:00Z	Lactobacillus phage 521B		Herelleviridae	136442	RefSeq	complete			Feyereisen,M., Mahony,J., O'Sullivan,T., van Sinderen,D.				Lactobacillus brevis				Lactobacillus phage 521B, complete genome
NC_048753		2020-06-19T00:00:00Z	Lactobacillus phage 3-521		Herelleviridae	140816	RefSeq	complete			Feyereisen,M., Mahony,J., O'Sullivan,T., van Sinderen,D.				Lactobacillus brevis				Lactobacillus phage 3-521, complete genome
NC_048754		2020-06-19T00:00:00Z	Lactobacillus phage SAC12B		Herelleviridae	136608	RefSeq	complete			Feyereisen,M., Mahony,J., O'Sullivan,T., van Sinderen,D.				Lactobacillus brevis				Lactobacillus phage SAC12B, complete genome
NC_048755		2020-06-19T00:00:00Z	Stenotrophomonas phage YB07		Ackermannviridae	159862	RefSeq	complete			He,Y., Shi,H., Li,J., Sun,Y.				Stenotrophomonas maltophilia				Stenotrophomonas phage YB07, complete genome
NC_048756		2020-06-19T00:00:00Z	Nodularia phage vB_NspS-kac65v151		Siphoviridae	146618	RefSeq	complete			Sulcius,S., Holmfeldt,K., Simoliunas,E.		Sweden		Nodularia spumigena		2015-08-19		Nodularia phage vB_NspS-kac65v151, complete genome
NC_048757		2020-06-19T00:00:00Z	Nodularia phage vB_NspS-kac68v161		Siphoviridae	145400	RefSeq	complete			Sulcius,S., Holmfeldt,K., Simoliunas,E.		Sweden		Nodularia spumigena kac68		2016-08-23		Nodularia phage vB_NspS-kac68v161, complete genome
NC_048758	SRR8869229	2020-06-19T00:00:00Z	Serratia phage Parlo		Podoviridae	62853	RefSeq	complete			Bockoven,R., Gutierrez,J., Newkirk,H., Liu,M., Cahill,J., Ramsey,J.	31270199	USA: College Station, TX	TX	Serratia marcescens		2017	SAMN11360383	Serratia phage Parlo, complete genome
NC_048759	SRR8869241	2020-06-19T00:00:00Z	Serratia phage MTx		Myoviridae	68621	RefSeq	complete			Graham,K., Freeman,M., Newkirk,H., Liu,M., Cahill,J., Ramsey,J.	31221655	USA: Bryan, TX	TX	Serratia marcescens		2017	SAMN11360401	Serratia phage MTx, partial genome
NC_048760	SRR8761742	2020-06-19T00:00:00Z	Salmonella phage Sepoy	Epseptimavirus	Demerecviridae	114080	RefSeq	complete			Marrufo,A.M., Zeng,C., O'Leary,C., Lessor,L., Kongari,R., Gill,J., Liu,M., Maruffo,A.M.	31346029	USA: College Station, TX	TX	Salmonella enterica subsp. enterica serovar Heidelberg		2015	SAMN11191518	Salmonella phage Sepoy, complete genome
NC_048761		2020-06-19T00:00:00Z	Microbacterium phage Akoni		Podoviridae	54307	RefSeq	complete			Fakhre,F., Gonzalez,R.M., Howells,E.K., Otero,L.A., Pegoraro,K.N., Robichaux,K.C., Rodier,A., Sadowski,C.L., Carter,V.P., Gray,A.D., Klein,G.C., Lebosada,C., Miklaszewski,C.M., Sutton,S.N., Pollenz,R.S., Garlena,R.A., Russell,D.A., Pope,W.H., Jacobs-Sera,D., Hatfull,G.F.		USA: Tampa, FL	FL	Microbacterium foliorum		2018-10-01		Microbacterium phage Akoni, complete genome
NC_048762		2020-06-19T00:00:00Z	Bacillus phage vB_BtS_B83		Siphoviridae	49952	RefSeq	complete			Piligrimova,E., Kazantseva,O., Zagorodny,V., Shadrin,A.		Russia		Bacillus thuringiensis				Bacillus phage vB_BtS_B83, complete genome
NC_048763		2020-06-19T00:00:00Z	Salmonella phage SE13	Rosemountvirus	Myoviridae	52438	RefSeq	complete			Fong,K., Wang,S., Delaquis,P., Tremblay,D., Moineau,S., Levesque,R., Goodridge,L.		Canada		Salmonella				Salmonella phage SE13, complete genome
NC_048764		2020-06-19T00:00:00Z	Salmonella phage SE4	Loughboroughvirus	Myoviridae	53494	RefSeq	complete			Fong,K., Wang,S., Delaquis,P., Tremblay,D., Moineau,S., Levesque,R., Goodridge,L.		Canada		Salmonella				Salmonella phage SE4, complete genome
NC_048765		2020-06-19T00:00:00Z	Vibrio phage VAP7		Ackermannviridae	144685	RefSeq	complete			Gao,M., Bai,C., Tong,Y., Xu,X.				Vibrio				Vibrio phage VAP7, complete genome
NC_048766		2020-06-19T00:00:00Z	Pantoea phage vB_PagM_AAM37		Myoviridae	49990	RefSeq	complete			Truncaite,L., Simoliuniene,M., Zajanckauskaite,A., Meskys,R., Simoliunas,E.		Lithuania		Pantoea agglomerans		2017-09-01		Pantoea phage vB_PagM_AAM37, complete genome
NC_048767		2020-06-19T00:00:00Z	Pantoea phage vB_PagM_PSKM		Myoviridae	49935	RefSeq	complete			Truncaite,L., Simoliuniene,M., Zajanckauskaite,A., Meskys,R., Simoliunas,E.		Lithuania		Pantoea agglomerans		2017-09-01		Pantoea phage vB_PagM_PSKM, complete genome
NC_048768		2020-06-19T00:00:00Z	Gordonia phage Chelms	Woesvirus	Siphoviridae	76261	RefSeq	complete			Ahlbrecht,B.C., Almail,A., Blakestad,S.M., Calhoun,C.D., Chesley,E., Craven,C.R., Hoagland,S.Z., Jost,S.L., Manz,Z.R., Pena,P.B., Pfenning,K.J., Postl,L.C., Ramsey,E.P., Roberts,C.A., Sevcik,K.M., Whitman,F.C., Chia,C.P., McKinney,A.L., Tolsma,S., Ward,R.E., Garlena,R.A., Russell,D.A., Pope,W.H., Jacobs-Sera,D., Hatfull,G.F.		USA: Pittsburgh, PA	PA	Gordonia terrae		2016-08-01		Gordonia phage Chelms, complete genome
NC_048769		2020-06-19T00:00:00Z	Aeromonas phage 2-L372D		Myoviridae	122963	RefSeq	complete			Xiao,W., Bai,M., Wang,Y., Cui,X.		China		Aeromonas hydrophila		2016-06-01		Aeromonas phage 2-L372D, complete genome
NC_048770		2020-06-19T00:00:00Z	Aeromonas phage 2_L372X		Myoviridae	115893	RefSeq	complete			Xiao,W., Bai,M., Wang,Y., Cui,X.		China		Aeromonas hydrophila		2016-06-01		Aeromonas phage 2_L372X, complete genome
NC_048771		2020-06-19T00:00:00Z	Aeromonas phage 4_L372D		Myoviridae	138690	RefSeq	complete			Xiao,W., Bai,M., Wang,Y., Cui,X.		China		Aeromonas hydrophila		2016-06-01		Aeromonas phage 4_L372D, complete genome
NC_048772		2020-06-19T00:00:00Z	Aeromonas phage 4_L372XY		Myoviridae	124279	RefSeq	complete			Xiao,W., Bai,M., Wang,Y., Cui,X.		China		Aeromonas hydrophila		2016-06-01		Aeromonas phage 4_L372XY, complete genome
NC_048773		2020-06-19T00:00:00Z	Aeromonas phage 4_4572		Podoviridae	102915	RefSeq	complete			Xiao,W., Bai,M., Wang,Y., Cui,X.		China		Aeromonas hydrophila		2016-06-01		Aeromonas phage 4_4572, complete genome
NC_048774		2020-06-19T00:00:00Z	Aeromonas phage LAh_6		Podoviridae	101390	RefSeq	complete			Kabwe,M., Brown,T.L., Speirs,L., Ku,H., Leach,M., Chan,H.T., Petrovski,S., Lock,P., Tucci,J.		Australia		Aeromonas hydrophila		2018-02-12		Aeromonas phage LAh_6, complete genome
NC_048775		2020-06-19T00:00:00Z	Aeromonas phage LAh_8		Podoviridae	97408	RefSeq	complete			Kabwe,M., Brown,T.L., Speirs,L., Ku,H., Leach,M., Chan,H.T., Petrovski,S., Lock,P., Tucci,J.		Australia		Aeromonas hydrophila		2018-05-15		Aeromonas phage LAh_8, complete genome
NC_048776		2020-06-19T00:00:00Z	Aeromonas phage LAh9		Podoviridae	97988	RefSeq	complete			Kabwe,M., Brown,T.L., Speirs,L., Ku,H., Leach,M., Chan,H.T., Petrovski,S., Lock,P., Tucci,J.		Australia		Aeromonas hydrophila		2018-04-16		Aeromonas phage LAh_9, complete genome
NC_048777		2020-06-19T00:00:00Z	Microbacterium phage TinyTimothy		Podoviridae	53932	RefSeq	complete			Baumgardner,C.A., Folse,N.B., Neri,L.M., Renaud,V.D., Wallen,J.R., Bintz,B.J., Gainey,M.D., Garlena,R.A., Russell,D.A., Pope,W.H., Jacobs-Sera,D., Hatfull,G.F.		USA: Cullowhee, NC	NC	Microbacterium foliorum		2017-09-01		Microbacterium phage TinyTimothy, complete genome
NC_048778		2020-06-19T00:00:00Z	Microbacterium phage Alex44		Podoviridae	54396	RefSeq	complete			Beers,A.L., Becker,A.J., Leyhe,M.J., Li,C.M., Maas,J.R., Resendiz-Medina,K.E., Seggerman,F.M., Taylor,S.B., Friedman,J.A., Miller,J.M., Peters,N.T., Boury,N.M., Garlena,R.A., Russell,D.A., Pope,W.H., Jacobs-Sera,D., Hatfull,G.F.		USA		Microbacterium foliorum		2018-10-01		Microbacterium phage Alex44, complete genome
NC_048779		2020-06-19T00:00:00Z	Vibrio phage USC-1	Aphroditevirus	Myoviridae	238099	RefSeq	complete			Le,T.S., Kurtboke,I.		Australia		Vibrio alginolyticus		2017-07		Vibrio phage USC-1, complete genome
NC_048780		2020-06-19T00:00:00Z	Corynebacterium phage StAB	Samwavirus	Siphoviridae	45751	RefSeq	complete			Akhtar,B.I., Arnold,A.M., Bradley,E.T., Brothers,B.H., Butler,T.D., Camp,E.M., Carlisle,A.C., Causey,C.L., Cole,L.M., Cordle,B.A., Council,J.C., Cranford,T.B., Davidson,A.L., Davis,T.J., DeJohn,S.M., Dobson,M.N., Draughn,A.N., Duncan,A., Flippo,K.C., Gentry,B.L., Temple,D.K., Claughton,R., Riley,T., Yancie,K., Brown,C., Monti,D.L., Garlena,R.A., Russell,D.A., Pope,W.H., Jacobs-Sera,D., Hatfull,G.…		USA: Birmingham, AL	AL	Corynebacterium xerosis		2017-09-01		Corynebacterium phage StAB, complete genome
NC_048781		2020-06-19T00:00:00Z	Salmonella phage vB_SenS_SB13	Epseptimavirus	Demerecviridae	112513	RefSeq	complete			Bhandare,S.G., Colavecchio,A., Emond-Rheault,J.-G., Hamel,J., Kukavica-Ibrulj,I., Boyle,B., Levesque,R.C., Goodridge,L.		Canada		Salmonella enterica subsp. enterica serovar Typhimurium		2017-02-17		Salmonella phage vB_SenS_SB13, complete genome
NC_048782		2020-06-19T00:00:00Z	Rhodococcus phage Sleepyhead		Siphoviridae	43943	RefSeq	complete			Andrick,R., Dugal,D., Kinney,M., Taplin,D., Molloy,S.D., Garlena,R.A., Russell,D.A., Pope,W.H., Jacobs-Sera,D., Hatfull,G.F.		USA: Orono, ME	ME	Rhodococcus erythropolis		2018-09-05		Rhodococcus phage Sleepyhead, complete genome
NC_048783		2020-06-19T00:00:00Z	Gordonia phage Beaver	Montyvirus	Siphoviridae	77394	RefSeq	complete			Begin,E.J., Burnham,C.Matt., Chappell,E., Hambrick,G.L., Harrington,T.R., Harris,A.E., Hasley,B.L., Haynie,C.M., Hopkins,G.A., Hutchins,C.B., Jester,D.A., Johnson,J., Martin,A.P., Merino,K.D., Pinkerton,C.N., Poe,J.Gabe., Savage,T.D., Smith,R.Hunter., Smith,J.Zane., Spiva,T.A., Thompson,L., Thompson,N.R., Thurman,R.E., West,C.T., Reyna,N.S., Plymale,R.C., Garlena,R.A., Russell,D.A., Pope,W.H., Ja…		USA: Arkadelphia, AR	AR	Gordonia rubripertincta		2018-10-01		Gordonia phage Beaver, complete genome
NC_048784		2020-06-19T00:00:00Z	Rhodococcus phage Whack		Siphoviridae	49660	RefSeq	complete			Beaulieu,J., Cox,M., Nazim,E., Robinson,Z., Molloy,S.D., Garlena,R.A., Russell,D.A., Pope,W.H., Jacobs-Sera,D., Hatfull,G.F.		USA: Orono, ME	ME	Rhodococcus erythropolis		2018-09-07		Rhodococcus phage Whack, complete genome
NC_048785		2020-06-19T00:00:00Z	Salmonella phage SE24	Epseptimavirus	Demerecviridae	114855	RefSeq	complete			Fong,K., Tremblay,D., Delaquis,P., Moineau,S., Goodridge,L., Levesque,R., Wang,S.		Canada		Salmonella sp.				Salmonella phage SE24, complete genome
NC_048786		2020-06-19T00:00:00Z	Salmonella phage SE11	Tequintavirus	Demerecviridae	107763	RefSeq	complete			Fong,K., Tremblay,D., Delaquis,P., Moineau,S., Goodridge,L., Levesque,R., Wang,S.		Canada		Salmonella sp.				Salmonella phage SE11, complete genome
NC_048787		2020-06-19T00:00:00Z	Corynebacterium phage Dina	Samwavirus	Siphoviridae	44381	RefSeq	complete			Albert,R.M., Nur,A.I., Ayala,A., Bradley,M.S., Burch,R.E., Chen,M., Dulaney,A., Kakulamarri,P.S., Kelly,K.U., Maynor,S.D., Perritt,S.E., Praveen,H., Slemons,D.M., Snidow,C.R., Thalluri,S., Vyawahare,A.K., Williams,M.R., Monti,D.L., Garlena,R.A., Russell,D.A., Pope,W.H., Jacobs-Sera,D., Hatfull,G.F.		USA: Birmingham, AL	AL	Corynebacterium xerosis		2018-09-01		Corynebacterium phage Dina, complete genome
NC_048788		2020-06-19T00:00:00Z	Mycobacterium phage ThetaBob	Cheoctovirus	Siphoviridae	56714	RefSeq	complete			Plymale,R.C., Garlena,R.A., Russell,D.A., Pope,W.H., Jacobs-Sera,D., Hatfull,G.F.		USA: Hot Springs, AR	AR	Mycolicibacterium smegmatis MC2 155		2014-10-01		Mycobacterium phage ThetaBob, complete genome
NC_048789		2020-06-19T00:00:00Z	Corynebacterium phage Stiles	Samwavirus	Siphoviridae	42846	RefSeq	complete			Albert,R.M., Nur,A.I., Ayala,A., Bradley,M.S., Burch,R.E., Chen,M., Dulaney,A., Kakulamarri,P.S., Kelly,K.U., Maynor,S.D., Perritt,S.E., Praveen,H., Slemons,D.M., Snidow,C.R., Thalluri,S., Vyawahare,A.K., Williams,M.R., Monti,D.L., Garlena,R.A., Russell,D.A., Pope,W.H., Jacobs-Sera,D., Hatfull,G.F.		USA: Birmingham, AL	AL	Corynebacterium xerosis		2018-09-01		Corynebacterium phage Stiles, complete genome
NC_048790		2020-06-19T00:00:00Z	Corynebacterium phage Lederberg	Samwavirus	Siphoviridae	45644	RefSeq	complete			Barnett,H.B., Osborne,K.M., Payne,T.B., Perkins,K.J., Peterson,R.D., Phillips,K.J., Phillips,C.N., Phillips,K.A., Pike,K.M., Plymon,L.H., Price,J.M., Ray,R.S., Reed,A.E., Reid,L.E., Roden,C.D., Rotenberry,R.S., Schlangen,A.M., Scott,D.L., Self,M.C., Shoop,J.R., Spears,C.S., Stanford,E., Stevens,R.E., Stewart,K.H., Thompson,M.A., Thrasher,C.N., Turner,D.T., Walker,V.L., Wallace,W.L., Whitlock,K.R.…		USA: Birmingham, AL	AL	Corynebacterium xerosis		2018-09-01		Corynebacterium phage Lederberg, complete genome
NC_048791		2020-06-19T00:00:00Z	Corynebacterium phage Adelaide	Samwavirus	Siphoviridae	44104	RefSeq	complete			Albert,R.M., Nur,A.I., Ayala,A., Bradley,M.S., Burch,R.E., Chen,M., Dulaney,A., Kakulamarri,P.S., Kelly,K.U., Maynor,S.D., Perritt,S.E., Praveen,H., Slemons,D.M., Snidow,C.R., Thalluri,S., Vyawahare,A.K., Williams,M.R., Monti,D.L., Garlena,R.A., Russell,D.A., Pope,W.H., Jacobs-Sera,D., Hatfull,G.F.		USA: Birmingham, AL	AL	Corynebacterium xerosis		2018-09-01		Corynebacterium phage Adelaide, complete genome
NC_048792	SRR8869230	2020-06-19T00:00:00Z	Serratia phage Moabite		Myoviridae	273933	RefSeq	complete			Price,L., Rohren,M., Newkirk,H., Liu,M., Ramsey,J.	31320439	USA		Serratia marcescens		2017	SAMN11360396	Serratia phage Moabite, complete genome
NC_048793		2020-06-19T00:00:00Z	Gordonia phage Kenosha		Siphoviridae	60899	RefSeq	complete			Anderson,T.C., Ballou,V.G., Berkey,V.K., Bonaccorso,K.R., Busby,L.B., Carey,D.A., Cutaia,C., Dalenburg,J., Diaz-Ramirez,E.N., Holmes,K.J., Liner,T.A., McGrew,S.T., Meares,D.P., Mordente,R.E., Pietrzak,P.A., Shirley,O.A., Slimani,Z., Smith,A.M., Wallace,S.D., Wright,Y.S., Williams,D.C., Garlena,R.A., Russell,D.A., Pope,W.H., Jacobs-Sera,D., Hatfull,G.F.		USA: Kettering, OH	OH	Gordonia rubripertincta		2018-10-01		Gordonia phage Kenosha, complete genome
NC_048794		2020-06-19T00:00:00Z	Salmonella virus VSe12	Tequintavirus	Demerecviridae	109654	RefSeq	complete			Denisenko,E., Volozhantsev,N., Kislichkina,A., Verevkin,V., Myakinina,V., Krasilnikova,V.		Russia		Salmonella enterica subsp. enterica serovar Enteritidis		2016-09		Salmonella virus VSe12, complete genome
NC_048795		2020-06-19T00:00:00Z	Salmonella phage Th1	Tequintavirus	Demerecviridae	110466	RefSeq	complete			Kang,H., Kim,J., Kim,K.		South Korea		Salmonella enterica subsp. enterica serovar Gallinarum		2016-03-01		Salmonella phage Th1, complete genome
NC_048796		2020-06-19T00:00:00Z	Panteoa phage Kyle		Myoviridae	73168	RefSeq	complete			Fakulujo,A., Fiaz,D., Garg,S., Gordon,G., Haider,Z., Hale,A., Hodges,K., Jacob,L., Kandil,F., Kincaid,V., Melchor-Guerra,M., Morrelli,A., Morris,R., Nawaz,M., Nguyen,N., Omair,A., Pray,J., Saleem,H., Saravane,K., Sharma,A., Singh,A., Walston,M., Zaman,H., Puthuveetil,N., Do,L., Islam,N., Johnson,A.		USA: Richmond, Virginia	VA			2018-08-28		Panteoa phage Kyle, complete genome
NC_048797		2020-06-19T00:00:00Z	Bacillus phage vB_BmeM-Goe8		Herelleviridae	161583	RefSeq	complete			Hertel,R.				Bacillus megaterium DSM 319			SAMN10868426	Bacillus phage vB_BmeM-Goe8, complete genome
NC_048798	SRR8869231	2020-06-19T00:00:00Z	Klebsiella phage Marfa		Myoviridae	168532	RefSeq	complete			Harb,L., Boeckman,J., Newkirk,H., Liu,M., Gill,J.J., Ramsey,J., Gill,J.	31320440	USA		Klebsiella pneumoniae		2018	SAMN11360393	Klebsiella phage Marfa, complete genome
NC_048799	SRR8869233	2020-06-19T00:00:00Z	Escherichia phage Mangalitsa	Carltongylesvirus	Chaseviridae	52329	RefSeq	complete			Atkison,C.L., Boeckman,J., Newkirk,H., Liu,M., Gill,J.J., Cahill,J., Ramsey,J.	31537680	USA: College Station, TX	TX	Escherichia coli		2017	SAMN11360419	Escherichia phage Mangalitsa, complete genome
NC_048800	SRR8869239	2020-06-19T00:00:00Z	Serratia phage MyoSmar		Myoviridae	68745	RefSeq	complete			Cooper,S., Nguyen,Q., Newkirk,H., Liu,M., Cahill,J., Ramsey,J.	31537681	USA: College Station, TX	TX	Serratia marcescens		2017	SAMN11360398	Serratia phage MyoSmar, complete genome
NC_048801		2020-06-19T00:00:00Z	Microbacterium phage Araxxi		Podoviridae	53981	RefSeq	complete			Cleveland,K., Luciani,P., Chung,H., Caruso,S.M., Garlena,R.A., Russell,D.A., Pope,W.H., Jacobs-Sera,D., Hatfull,G.F.		USA: Pensacola, FL	FL	Microbacterium foliorum		2018-09-01		Microbacterium phage Araxxi, complete genome
NC_048802	SRR8893605	2020-06-19T00:00:00Z	Stenotrophomonas phage Moby		Ackermannviridae	159365	RefSeq	complete			Vicary,A., Newkirk,H., Moreland,R., Gonzalez,C.F., Liu,M., Ramsey,J., Leavitt,J.	31896658	USA: Bryan, TX	TX	Stenotrophomonas maltophilia		2018	SAMN11414490	Stenotrophomonas phage Moby, complete genome
NC_048803	SRR8772108	2020-06-19T00:00:00Z	Proteus phage Myduc		Chaseviridae	53392	RefSeq	complete			Tran,J., Lessor,L., O'Leary,C., Gill,J., Liu,M., Tran,J.S., Bonasera,R.M.	31753957	USA: College Station, TX	TX	Proteus mirabilis		2013	SAMN11236500	Proteus phage Myduc, complete genome
NC_048804	SRR8893604	2020-06-19T00:00:00Z	Stenotrophomonas phage Mendera		Ackermannviridae	159961	RefSeq	complete			Garza,K.D., Newkirk,H., Moreland,R., Gonzalez,C.F., Liu,M., Ramsey,J., Leavitt,J., Garza,K.	31896654	USA: Navasota, TX	TX	Stenotrophomonas maltophilia		2018	SAMN11414489	Stenotrophomonas phage Mendera, complete genome
NC_048805	SRR8787571	2020-06-19T00:00:00Z	Klebsiella phage Soft		Siphoviridae	57805	RefSeq	complete			Michalik,J.A., Kohler,B., Liu,M., Gill,J.		USA		Klebsiella pneumoniae		2016-06	SAMN11259649	Klebsiella phage Soft, complete genome
NC_048806		2020-06-19T00:00:00Z	Pseudomonas virus PA8P1	Pbunavirus	Myoviridae	65690	RefSeq	complete			Pulkkinen,E., Hietikko,A., Patinen,T., Skurnik,M., Kiljunen,S.		Finland		Pseudomonas aeruginosa				Pseudomonas virus PA8P1, complete genome
NC_048807		2020-06-19T00:00:00Z	Erwinia phage pEp_SNUABM_01		Myoviridae	147321	RefSeq	complete			Kim,S.G., Park,S.C.		South Korea		Erwinia pyrifoliae		2018-08-04		Erwinia phage pEp_SNUABM_01, complete genome
NC_048808		2020-06-19T00:00:00Z	Salmonella phage OSY-STA	Epseptimavirus	Demerecviridae	111039	RefSeq	complete			Yi,Y., Abdelhamid,A.G., Yousef,A.E.		USA		Salmonella enterica subsp. enterica serovar Typhimurium str. LT2		2018-05		Salmonella phage OSY-STA, partial genome
NC_048809		2020-06-19T00:00:00Z	Salmonella phage 2-3	Epseptimavirus	Demerecviridae	114986	RefSeq	complete			Cong,C., Yuan,Y., Xu,Y., Wang,L., Li,X.		China		Salmonella enterica subsp. enterica		2018-09-03		Salmonella phage 2-3, complete genome
NC_048810		2020-06-19T00:00:00Z	Gordonia phage Chikenjars		Siphoviridae	61544	RefSeq	complete			Birge,L.R., Bivans,L.D., Blakestad,S.M., Chesley,E.K., Frank,J.E., Hoagland,S., Hultquist,J., Lee,N.R., Pena,P.B., Ramsey,E.P., Chia,C., Williams,D.C., Garlena,R.A., Russell,D.A., Pope,W.H., Jacobs-Sera,D., Hatfull,G.F.		USA		Gordonia rubripertincta		2018-10-01		Gordonia phage Chikenjars, complete genome
NC_048811		2020-06-19T00:00:00Z	Salmonella phage 1-29	Epseptimavirus	Demerecviridae	111636	RefSeq	complete			Cong,C., Yuan,Y., Xu,Y., Wang,L., Li,X.		China		Salmonella enterica subsp. enterica		2018-07-29		Salmonella phage 1-29, complete genome
NC_048812		2020-06-19T00:00:00Z	Gordonia phage Gibbin		Siphoviridae	67785	RefSeq	complete			Lauer,M.J., Stoner,T.H., Garlena,R.A., Russell,D.A., Pope,W.H., Jacobs-Sera,D., Hatfull,G.F.		USA: Pittsburgh, PA	PA	Gordonia rubripertincta		2018-06-01		Gordonia phage Gibbin, complete genome
NC_048813		2020-06-19T00:00:00Z	Gordonia phage Ranch		Siphoviridae	66892	RefSeq	complete			Fryberger,R.B., Stoner,T.H., Garlena,R.A., Russell,D.A., Pope,W.H., Jacobs-Sera,D., Hatfull,G.F.		USA: Irwin, PA	PA	Gordonia rubripertincta		2018-05-01		Gordonia phage Ranch, complete genome
NC_048814		2020-06-19T00:00:00Z	Gordonia phage Lambo		Siphoviridae	67813	RefSeq	complete			Fryberger,R.B., Stoner,T.H., Garlena,R.A., Russell,D.A., Pope,W.H., Jacobs-Sera,D., Hatfull,G.F.		USA: Pittsburgh, PA	PA	Gordonia rubripertincta		2018-06-01		Gordonia phage Lambo, complete genome
NC_048815		2020-06-19T00:00:00Z	Gordonia phage Sadboi		Siphoviridae	67485	RefSeq	complete			Fryberger,R.B., Stoner,T.H., Garlena,R.A., Russell,D.A., Pope,W.H., Jacobs-Sera,D., Hatfull,G.F.		USA: Pittsburgh, PA	PA	Gordonia rubripertincta		2018-04-01		Gordonia phage Sadboi, complete genome
NC_048816		2020-06-19T00:00:00Z	Gordonia phage OhMyWard		Siphoviridae	60978	RefSeq	complete			Ward,C., Batin,B., Choi,E., Dhami,J., Figueroa,S., Kim,S., Kim,U., Klim,L., Lee,Y.S., Lim,D., Nathaniel,A., Shih,C., Simental,K., Shu,E., Trivedi,R., Valladolid,I., Wang,C., Yoo,K., Choi,J.D., Dean,N., Muthiah,A.S., Diaz,A., Garlena,R.A., Russell,D.A., Pope,W.H., Jacobs-Sera,D., Hatfull,G.F.		USA: Riverside, CA	CA	Gordonia rubripertincta		2019-01-10		Gordonia phage OhMyWard, complete genome
NC_048817		2020-06-19T00:00:00Z	Gordonia phage Tanis		Siphoviridae	59727	RefSeq	complete			Kliewer,B., Abdul Cader,I., Barger,N.T., Kapinos,A.P., Panggabean,A.F., Remijas,L.E., Thai,J., Torres,N.C., Ngo,R., Freise,A.C., Moberg-Parker,J., Garlena,R.A., Russell,D.A., Pope,W.H., Jacobs-Sera,D., Hatfull,G.F.		USA: Grand Rapids, MI	MI	Gordonia terrae		2017-09-01		Gordonia phage Tanis, complete genome
NC_048818		2020-06-19T00:00:00Z	Escherichia virus VEc33	Tequintavirus	Demerecviridae	108640	RefSeq	complete			Denisenko,E., Kislichkina,A., Krasilnikova,V., Verevkin,V., Volozhantsev,N.		Russia		Escherichia coli		2014-09		Escherichia virus VEc33, complete genome
NC_048819		2020-06-19T00:00:00Z	Salmonella phage 1-19	Epseptimavirus	Demerecviridae	110775	RefSeq	complete			Cong,C., Yuan,Y., Xu,Y., Wang,L., Li,X.		China		Salmonella enterica subsp. enterica		2018-07-29		Salmonella phage 1-19, complete genome
NC_048820		2020-06-19T00:00:00Z	Gordonia phage Jellybones	Montyvirus	Siphoviridae	77514	RefSeq	complete			Pochiro,S.J., McKenna,C., Theoret,J.R., Windsor,E.J., Yoon,E.J., Kimberley,K.W., Sanchez,A., Whitby,O.G., Moriarty,M., Stevens,J., Johnson,M.J., Robertson,M.E., Harrington,D.L., Klyczek,K., Garlena,R.A., Russell,D.A., Pope,W.H., Jacobs-Sera,D., Hatfull,G.F.		USA: Henderson, NV	NV	Gordonia rubripertincta		2018-10-01		Gordonia phage Jellybones, complete genome
NC_048821		2020-06-19T00:00:00Z	Photobacterium phage PDCC-1	Aphroditevirus	Myoviridae	237509	RefSeq	complete			Quiroz-Guzman,E.		Mexico		Photobacterium damselae		2018-11-12		Photobacterium phage PDCC-1, complete genome
NC_048822		2020-06-19T00:00:00Z	Gordonia phage Avazak		Siphoviridae	60278	RefSeq	complete			Millar,G.J., Stotolongo,A., Acosta,C.G., Alexandre,C.L., Birchfield,S.K., Bradshaw,K.L., Collins,J.L., Emile,S.L., Gale,T.J., Higgs,R.I., Jakubik,A.E., Jasna,A.S., Lightbourn,T.A., Ortegon,K.B., Sargent,D.P., Thermozier,K.N., Thomas,F., Tucker,J.D., White,J.S., Sconiers,W.B., Coleman,S.T., Riley,H.L., Garlena,R.A., Russell,D.A., Pope,W.H., Jacobs-Sera,D., Hatfull,G.F.		USA: Clarksville, AR	AR	Gordonia rubripertincta		2018-10-01		Gordonia phage Avazak, complete genome
NC_048823		2020-06-19T00:00:00Z	Gordonia phage Untouchable		Siphoviridae	61623	RefSeq	complete			Divens,A.M., Fryberger,R.B., Garlena,R.A., Russell,D.A., Pope,W.H., Jacobs-Sera,D., Hatfull,G.F.		USA: Pittsburgh, PA	PA	Gordonia rubripertincta		2018-06-01		Gordonia phage Untouchable, complete genome
NC_048824		2020-06-19T00:00:00Z	Mycobacterium phage Indlulamithi		Siphoviridae	71538	RefSeq	complete			Garlena,R.A., Russell,D.A., Pope,W.H., Jacobs-Sera,D., Hatfull,G.F.		South Africa: Mpumalanga		Mycolicibacterium smegmatis MC2 155		2018-07-15		Mycobacterium phage Indlulamithi, complete genome
NC_048825		2020-06-19T00:00:00Z	Gordonia phage Crocheter		Siphoviridae	60531	RefSeq	complete			Divens,A.M., Garlena,R.A., Russell,D.A., Pope,W.H., Jacobs-Sera,D., Hatfull,G.F.		USA: Pittsburgh, PA	PA	Gordonia rubripertincta		2018-06-01		Gordonia phage Crocheter, complete genome
NC_048826		2020-06-19T00:00:00Z	Gordonia phage Yikes		Siphoviridae	68155	RefSeq	complete			Fruberger,R.B., Garlena,R.A., Russell,D.A., Pope,W.H., Jacobs-Sera,D., Hatfull,G.F.		USA: Pittsburgh, PA	PA	Gordonia rubripertincta		2018-06-01		Gordonia phage Yikes, complete genome
NC_048827		2020-06-19T00:00:00Z	Vibrio phage vB_VchM_Kuja		Ackermannviridae	148180	RefSeq	complete			Maina,A.N., Mwaura,F.B., Jumba,M.		Kenya		Vibrio cholerae				Vibrio phage vB_VchM_Kuja, complete genome
NC_048828		2020-06-19T00:00:00Z	Erwinia phage Hena1		Myoviridae	148842	RefSeq	complete			Valentovich,L.N., Akhremchuk,A.E., Besarab,N.V., Lagonenko,A.L.		Belarus		Erwinia amylovora		2017-09		Erwinia phage Hena1, complete genome
NC_048829		2020-06-19T00:00:00Z	Flavobacterium phage vB_FspM_lotta8-1		Myoviridae	34751	RefSeq	complete			Nilsson,E., Bayfield,O.W., Lundin,D., Antson,A.A., Holmfeldt,K.				Flavobacterium sp. LMO8				Flavobacterium phage vB_FspM_lotta8-1, complete genome
NC_048830		2020-06-19T00:00:00Z	Flavobacterium phage vB_FspM_pippi8-1		Myoviridae	34711	RefSeq	complete			Nilsson,E., Bayfield,O.W., Lundin,D., Antson,A.A., Holmfeldt,K.				Flavobacterium sp. LMO8				Flavobacterium phage vB_FspM_pippi8-1, complete genome
NC_048831		2020-06-19T00:00:00Z	Flavobacterium phage vB_FspS_filifjonk9-1		Siphoviridae	38028	RefSeq	complete			Nilsson,E., Bayfield,O.W., Lundin,D., Antson,A.A., Holmfeldt,K.				Flavobacterium sp. LMO9				Flavobacterium phage vB_FspS_filifjonk9-1, complete genome
NC_048832		2020-06-19T00:00:00Z	Flavobacterium phage vB_FspS_hattifnatt9-1		Siphoviridae	39262	RefSeq	complete			Nilsson,E., Bayfield,O.W., Lundin,D., Antson,A.A., Holmfeldt,K.				Flavobacterium sp. LMO9				Flavobacterium phage vB_FspS_hattifnatt9-1, complete genome
NC_048833		2020-06-19T00:00:00Z	Flavobacterium phage vB_FspS_hemulen6-1		Siphoviridae	39039	RefSeq	complete			Nilsson,E., Bayfield,O.W., Lundin,D., Antson,A.A., Holmfeldt,K.				Flavobacterium sp. LMO6				Flavobacterium phage vB_FspS_hemulen6-1, complete genome
NC_048834		2020-06-19T00:00:00Z	Flavobacterium phage vB_FspS_laban6-1	Unahavirus	Siphoviridae	43236	RefSeq	complete			Nilsson,E., Bayfield,O.W., Lundin,D., Antson,A.A., Holmfeldt,K.				Flavobacterium sp. LMO6				Flavobacterium phage vB_FspS_laban6-1, complete genome
NC_048835		2020-06-19T00:00:00Z	Flavobacterium phage vB_FspS_lillamy9-1		Siphoviridae	38268	RefSeq	complete			Nilsson,E., Bayfield,O.W., Lundin,D., Antson,A.A., Holmfeldt,K.				Flavobacterium sp. LMO9				Flavobacterium phage vB_FspS_lillamy9-1, complete genome
NC_048836		2020-06-19T00:00:00Z	Flavobacterium phage vB_FspS_morran9-1		Siphoviridae	38385	RefSeq	complete			Nilsson,E., Bayfield,O.W., Lundin,D., Antson,A.A., Holmfeldt,K.				Flavobacterium sp. LMO9				Flavobacterium phage vB_FspS_morran9-1, complete genome
NC_048837		2020-06-19T00:00:00Z	Flavobacterium phage vB_FspS_mumin9-1		Siphoviridae	38527	RefSeq	complete			Nilsson,E., Bayfield,O.W., Lundin,D., Antson,A.A., Holmfeldt,K.				Flavobacterium sp. LMO9				Flavobacterium phage vB_FspS_mumin9-1, complete genome
NC_048838		2020-06-19T00:00:00Z	Flavobacterium phage vB_FspS_mymlan6-1		Siphoviridae	38501	RefSeq	complete			Nilsson,E., Bayfield,O.W., Lundin,D., Antson,A.A., Holmfeldt,K.				Flavobacterium sp. LMO6				Flavobacterium phage vB_FspS_mymlan6-1, complete genome
NC_048839		2020-06-19T00:00:00Z	Flavobacterium phage vB_FspS_sniff9-1		Siphoviridae	38134	RefSeq	complete			Nilsson,E., Bayfield,O.W., Lundin,D., Antson,A.A., Holmfeldt,K.				Flavobacterium sp. LMO9				Flavobacterium phage vB_FspS_sniff9-1, complete genome
NC_048840		2020-06-19T00:00:00Z	Flavobacterium phage vB_FspS_snork6-1		Siphoviridae	38214	RefSeq	complete			Nilsson,E., Bayfield,O.W., Lundin,D., Antson,A.A., Holmfeldt,K.				Flavobacterium sp. LMO6				Flavobacterium phage vB_FspS_snork6-1, complete genome
NC_048841		2020-06-19T00:00:00Z	Flavobacterium phage vB_FspS_snusmum6-1		Siphoviridae	39365	RefSeq	complete			Nilsson,E., Bayfield,O.W., Lundin,D., Antson,A.A., Holmfeldt,K.				Flavobacterium sp. LMO6				Flavobacterium phage vB_FspS_snusmum6-1, complete genome
NC_048842		2020-06-19T00:00:00Z	Flavobacterium phage vB_FspS_stinky9-1		Siphoviridae	38502	RefSeq	complete			Nilsson,E., Bayfield,O.W., Lundin,D., Antson,A.A., Holmfeldt,K.				Flavobacterium sp. LMO9				Flavobacterium phage vB_FspS_stinky9-1, complete genome
NC_048843		2020-06-19T00:00:00Z	Flavobacterium phage vB_FspS_tant8-1		Siphoviridae	40542	RefSeq	complete			Nilsson,E., Bayfield,O.W., Lundin,D., Antson,A.A., Holmfeldt,K.				Flavobacterium sp. LMO8				Flavobacterium phage vB_FspS_tant8-1, complete genome
NC_048844		2020-06-19T00:00:00Z	Flavobacterium phage vB_FspS_tooticki6-1		Siphoviridae	36912	RefSeq	complete			Nilsson,E., Bayfield,O.W., Lundin,D., Antson,A.A., Holmfeldt,K.				Flavobacterium sp. LMO6				Flavobacterium phage vB_FspS_tooticki6-1, complete genome
NC_048845		2020-06-19T00:00:00Z	Escherichia phage flopper	Carltongylesvirus	Chaseviridae	52092	RefSeq	complete			Olsen,N.S., Junco,L.M.F., Kot,W., Hansen,L.H.		Denmark		Escherichia coli		2017		Escherichia phage flopper, complete genome
NC_048846	SRR10418338	2020-06-19T00:00:00Z	Myoviridae sp.		Myoviridae	44651	RefSeq	complete			Deboutte,W.		Belgium				2013	SAMN13135928	Myoviridae sp. isolate 278, complete genome
NC_048847		2020-06-19T00:00:00Z	Alteromonas phage vB_AmeM_PT11-V22		Myoviridae	92760	RefSeq	complete			Gonzalez-Serrano,R., Dunne,M., Rosselli,R., Martin-Cuadrado,A.-B., Grosboillot,V., Zinsli,L., Roda-Garcia,J.J., Loessner,M.J., Rodriguez-Valera,F.		Spain		Alteromonas sp.		2016-07-15		Alteromonas phage vB_AmeM_PT11-V22, complete genome
NC_048848		2020-06-19T00:00:00Z	Butyrivibrio virus Arawn		Siphoviridae	31118	RefSeq	complete			Friedersdorff,J.C.A., Kingston-Smith,A.H., Pachebat,J.A., Rooke,D., Creevey,C.J.				Butyrivibrio fibrisolvens DSM 3071				Butyrivibrio virus Arawn, complete genome
NC_048849		2020-06-19T00:00:00Z	Enterobacter phage vB_EclM_CIP9		Myoviridae	174924	RefSeq	complete			Wang,K., Tamayo,M.G., Penner,T.V., Cook,B.W.M., Court,D.A., Theriault,S.S.				Enterobacter cloacae				Enterobacter phage vB_EclM_CIP9, complete genome
NC_048850		2020-06-19T00:00:00Z	Mycobacterium phage Cornie	Cheoctovirus	Siphoviridae	56391	RefSeq	complete			McLean,J., Elizabeth,H., Mathew,S., Zack,K.M., Garlena,R.A., Russell,D.A., Pope,W.H., Jacobs-Sera,D., Hatfull,G.F.		USA: Fayetteville, NC	NC	Mycolicibacterium smegmatis MC2 155		2016-10-01		Mycobacterium phage Cornie, complete genome
NC_048851		2020-06-19T00:00:00Z	Gordonia phage John316	Montyvirus	Siphoviridae	77221	RefSeq	complete			Almail,A., Birks,A.L., Blum,S.J., Brinkman,A.K., Buren,B.P., Garwood,K.M., Jansen,J.R., Meyer,S.D., Muyskens,H.M., Pavich,L.R., Post,S.M., Verbrugge,C.J., Wagner,E.A., Tolsma,S., Caruso,S.M., Garlena,R.A., Russell,D.A., Pope,W.H., Jacobs-Se,D., Hatfull,G.F., Noordewier,B.		USA: Rock Valley, IA	IA	Gordonia terrae		2019-10-15		Gordonia phage John316, complete genome
NC_048852		2020-06-19T00:00:00Z	Salmonella phage L6jm	Tequintavirus	Demerecviridae	118452	RefSeq	complete			Zhang,Y., Lin,Y., Zhu,W.				Salmonella enterica				Salmonella phage L6jm, complete genome
NC_048853		2020-06-19T00:00:00Z	Phage NBEco001	Tequintavirus	Demerecviridae	116606	RefSeq	complete			Llanos,C.D., Bardales,J.A., Ortega,J.								Phage NBEco001, complete genome
NC_048854		2020-06-19T00:00:00Z	Streptomyces phage JXY1		Podoviridae	45385	RefSeq	complete			Xiong,X.		China: Hubei province, Wuhan University		Streptomyces lividans				Streptomyces phage JXY1, complete genome
NC_048855		2020-06-19T00:00:00Z	Phage NBEco002	Tequintavirus	Demerecviridae	118118	RefSeq	complete			Llanos,C.D., Bardales,J.								Phage NBEco002, complete genome
NC_048856		2020-06-19T00:00:00Z	Phage NBSal003	Tequintavirus	Demerecviridae	119416	RefSeq	complete			Llanos,C.D., Bardales,J.								Phage NBSal003, complete genome
NC_048857		2020-06-19T00:00:00Z	Phage NBSal005	Tequintavirus	Demerecviridae	121040	RefSeq	complete			Llanos,C.D., Bardales,J.								Phage NBSal005, complete genome
NC_048858		2020-06-19T00:00:00Z	Bifidobacterium phage BadAztec1		Podoviridae	18635	RefSeq	complete			Bonilla-Rosso,G., Steiner,T., Wichmann,F., Bexkens,E., Engel,P.		Switzerland		Bifidobacterium asteroides	insect gut	2017-10-01		Bifidobacterium phage BadAztec1, complete genome
NC_048859		2020-06-19T00:00:00Z	Bifidobacterium phage BadAargau2		Podoviridae	18899	RefSeq	complete			Bonilla-Rosso,G., Steiner,T., Wichmann,F., Bexkens,E., Engel,P.		Switzerland		Bifidobacterium asteroides	insect gut	2017-10-01		Bifidobacterium phage BadAargau2, complete genome
NC_048860		2020-06-19T00:00:00Z	Microbacterium phage Arete		Podoviridae	53692	RefSeq	complete			Tolsma,S., Caruso,S.M., Garlena,R.A., Russell,D.A., Pope,W.H., Jacobs-Se,D., Hatfull,G.F., Noordewier,B.		USA: Orange City, IA	IA	Microbacterium foliorum		2019-10-15		Microbacterium phage Arete, complete genome
NC_048861		2020-06-19T00:00:00Z	Proteus phage Privateer		Podoviridae	90710	RefSeq	complete			Corban,J., Ramsey,J., Hernandez,I., Clark,J.		USA: Navasota, TX	TX	Proteus mirabilis		2019-02		Proteus phage Privateer, complete genome
NC_048862		2020-06-19T00:00:00Z	Salmonella phage astrithr		Podoviridae	11569	RefSeq	complete			Olsen,N.S., Forero-Junco,L., Kot,W., Hansen,L.H.				Salmonella enterica		2017		Salmonella phage astrithr, complete genome
NC_048863		2020-06-19T00:00:00Z	Salmonella phage yarpen	Rosemountvirus	Myoviridae	52464	RefSeq	complete			Olsen,N.S., Forero-Junco,L., Kot,W., Hansen,L.H.				Salmonella enterica		2017		Salmonella phage yarpen, complete genome
NC_048864		2020-06-19T00:00:00Z	Salmonella phage birk	Rosemountvirus	Myoviridae	52767	RefSeq	complete			Olsen,N.S., Forero-Junco,L., Kot,W., Hansen,L.H.				Salmonella enterica		2017		Salmonella phage birk, complete genome
NC_048865		2020-06-19T00:00:00Z	Salmonella phage oldekolle	Tequintavirus	Demerecviridae	109372	RefSeq	complete			Olsen,N.S., Forero-Junco,L., Kot,W., Hansen,L.H.				Salmonella enterica		2017		Salmonella phage oldekolle, complete genome
NC_048866		2020-06-19T00:00:00Z	Salmonella phage bombadil	Epseptimavirus	Demerecviridae	109539	RefSeq	complete			Olsen,N.S., Forero-Junco,L., Kot,W., Hansen,L.H.				Salmonella enterica		2017		Salmonella phage bombadil, complete genome
NC_048867		2020-06-19T00:00:00Z	Salmonella phage faergetype	Epseptimavirus	Demerecviridae	110183	RefSeq	complete			Olsen,N.S., Forero-Junco,L., Kot,W., Hansen,L.H.				Salmonella enterica		2017		Salmonella phage faergetype, complete genome
NC_048868		2020-06-19T00:00:00Z	Salmonella phage rokbiter	Epseptimavirus	Demerecviridae	112006	RefSeq	complete			Olsen,N.S., Forero-Junco,L., Kot,W., Hansen,L.H.				Salmonella enterica		2017		Salmonella phage rokbiter, complete genome
NC_048869		2020-06-19T00:00:00Z	Salmonella phage fuchur	Epseptimavirus	Demerecviridae	112117	RefSeq	complete			Olsen,N.S., Forero-Junco,L., Kot,W., Hansen,L.H.				Salmonella enterica		2017		Salmonella phage fuchur, complete genome
NC_048870		2020-06-19T00:00:00Z	Salmonella phage bastian	Epseptimavirus	Demerecviridae	112477	RefSeq	complete			Olsen,N.S., Forero-Junco,L., Kot,W., Hansen,L.H.				Salmonella enterica		2017		Salmonella phage bastian, complete genome
NC_048871		2020-06-19T00:00:00Z	Salmonella phage oselot	Epseptimavirus	Demerecviridae	113503	RefSeq	complete			Olsen,N.S., Forero-Junco,L., Kot,W., Hansen,L.H.				Salmonella enterica		2017		Salmonella phage oselot, complete genome
NC_048872		2020-06-19T00:00:00Z	Salmonella phage atrejo	Epseptimavirus	Demerecviridae	114059	RefSeq	complete			Olsen,N.S., Forero-Junco,L., Kot,W., Hansen,L.H.				Salmonella enterica		2017		Salmonella phage atrejo, complete genome
NC_048873		2020-06-19T00:00:00Z	Klebsiella virus KpS8		Myoviridae	143800	RefSeq	complete			Denisenko,E., Kislichkina,A., Verevkin,V., Krasilnikova,V., Volozhantsev,N.		Russia		Klebsiella pneumoniae		2016		Klebsiella virus KpS8, complete genome
NC_048874		2020-06-19T00:00:00Z	Escherichia phage EC6098		Microviridae	4526	RefSeq	complete			Kirchberger,P.C., Ochman,H.	32101162			Escherichia sp. MOD1-EC6098				Escherichia phage EC6098, complete genome
NC_048875		2020-06-19T00:00:00Z	Pantoea phage vB_PagM_SSEM1	Loessnervirus	Chaseviridae	54982	RefSeq	complete			Truncaite,L., Alijosius,L., Petrauskaite,E., Simoliunas,E.		Lithuania		Pantoea agglomerans		2017-09-01		Pantoea phage vB_PagM_SSEM1, complete genome
NC_048876		2020-06-19T00:00:00Z	Gordonia phage Secretariat		Siphoviridae	57731	RefSeq	complete			Chase,M.A., Coleman,C.N., Cunha,M.O., Daffner,M., Deam,C.J., Deloso,L.J., Desomma,A.M., Gallardo,J., Horne,M.E., Kanahan,O.P., Lam,V., Morgan,R.T., Mustor,E.M., Ricardo-Iglesias,M., Sartorio,C.J., Sciacchitano,A.R., Tvenstrup,A.W., Wood,A.R., Pollenz,R.S., Garlena,R.A., Russell,D.A., Pope,W.H., Jacobs-Sera,D., Hatfull,G.F.		USA: Lutz, FL	FL	Gordonia rubripertincta		2019-10-01		Gordonia phage Secretariat, complete genome
NC_048877		2020-06-19T00:00:00Z	Microbacterium phage Phedro		Podoviridae	54442	RefSeq	complete			Batra,A.D., Bennett,R.M., Bhamidipati,A., Chandaka,A., Chongtham,N., Gupta,A., Gupta,M., Karthikeyan,G., Karthikeyan,S., Klouda,L.E., Kothari,S.K., Mahesh,M., Mehta,A.C., Mikkelson,C.L., Nguyen,E.T., Nittur,A., Patel,J., Patel,R., Peng,M.L., Poole,E.F., Reddy,D., Scherreik,M.P., Zacharias,G., Toma,J., Gurney,S.M.R., Garlena,R.A., Russell,D.A., Pope,W.H., Jacobs-Sera,D., Hatfull,G.F.		USA: Philadelphia, PA	PA	Microbacterium foliorum		2019-09-09		Microbacterium phage Phedro, complete genome
NC_048878		2020-06-19T00:00:00Z	Alteromonas phage vB_AcoS-R7M		Siphoviridae	56163	RefSeq	complete			Ma,R., Lai,J., Yang,Y., Jiao,N., Zhang,R.		China: Xiamen Coast		Alteromonas confluentis		2018-10-14		Alteromonas phage vB_AcoS-R7M, complete genome
NC_048892		2020-06-19T00:00:00Z	Leptospira phage LE1		Myoviridae	73623	RefSeq	complete			Girons,I.S., Bourhy,P., Ottone,C., Picardeau,M., Yelton,D., Hendrix,R.W., Glaser,P., Charon,N., Frangeul,L., Saint Girons,I.	11004167			Leptospira				Leptospira biflexa temperate bacteriophage LE1
NC_007636		2020-05-15T00:00:00Z	Escherichia virus K1F	Kayfunavirus	Autographiviridae	39699	RefSeq	complete			Schulz,E.C., Schwarzer,D., Frank,M., Stummeyer,K., Muhlenhoff,M., Dickmanns,A., Gerardy-Schahn,R., Ficner,R., Neumann,P., Sheldrick,G.M., Urlaub,H., Schmitt,A., Haselhorst,T., Freiberger,F., Rode,B., Grove,M., Scheper,T., von Itzstein,M., Schaper,W., Claus,H., Vogel,U., Sauerborn,M.	20096705, 20124697, 20118935, 19189967, 17158460, 16991177, 16689790, 15608653, 12556457			Escherichia				Enterobacteria phage K1F, complete genome
NC_047700		2020-05-15T00:00:00Z	Oinezvirus S37C6	Oinezvirus	Autographiviridae	42127	RefSeq	complete			Mizuno,C.M., Rodriguez-Valera,F., Kimes,N.E., Ghai,R.	24348267	Spain				2007-10-15		Uncultured phage_MedDCM-OCT-S37-C6 DNA, complete genome, group G9, isolate: uvMED-CGR-C79-MedDCM-OCT-S37-C6
NC_047701		2020-05-15T00:00:00Z	Sieqvirus S42C7	Sieqvirus	Autographiviridae	42399	RefSeq	complete			Mizuno,C.M., Rodriguez-Valera,F., Kimes,N.E., Ghai,R.	24348267	Spain				2007-10-15		Uncultured phage_MedDCM-OCT-S42-C7 DNA, complete genome, group G8, isolate: uvMED-CGR-C97-MedDCM-OCT-S42-C7
NC_047702		2020-05-15T00:00:00Z	Pelagivirus S35C6	Pelagivirus	Autographiviridae	42564	RefSeq	complete			Mizuno,C.M., Rodriguez-Valera,F., Kimes,N.E., Ghai,R.	24348267	Spain				2007-10-15		Uncultured phage_MedDCM-OCT-S35-C6 DNA, complete genome, group G8, isolate: uvMED-CGR-U-MedDCM-OCT-S35-C6
NC_047703		2020-05-15T00:00:00Z	Fussvirus S30C28	Fussvirus	Autographiviridae	37553	RefSeq	complete			Mizuno,C.M., Rodriguez-Valera,F., Kimes,N.E., Ghai,R.	24348267	Spain				2007-10-15		Uncultured phage_MedDCM-OCT-S30-C28 DNA, complete genome, group G8, isolate: uvMED-CGR-U-MedDCM-OCT-S30-C28
NC_047704		2020-05-15T00:00:00Z	Ayaqvirus S45C18	Ayaqvirus	Autographiviridae	40564	RefSeq	complete			Mizuno,C.M., Rodriguez-Valera,F., Kimes,N.E., Ghai,R.	24348267	Spain				2007-10-15		Uncultured phage_MedDCM-OCT-S45-C18 DNA, complete genome, group G8, isolate: uvMED-CGR-U-MedDCM-OCT-S45-C18
NC_047705		2020-05-15T00:00:00Z	Foussvirus S46C10	Foussvirus	Autographiviridae	41803	RefSeq	complete			Mizuno,C.M., Rodriguez-Valera,F., Kimes,N.E., Ghai,R.	24348267	Spain				2007-10-15		Uncultured phage_MedDCM-OCT-S46-C10 DNA, complete genome, group G8, isolate: uvMED-CGR-U-MedDCM-OCT-S46-C10
NC_047706		2020-05-15T00:00:00Z	Nohivirus S31C1	Nohivirus	Autographiviridae	43552	RefSeq	complete			Mizuno,C.M., Rodriguez-Valera,F., Kimes,N.E., Ghai,R.	24348267	Spain				2007-10-15		Uncultured phage_MedDCM-OCT-S31-C1 DNA, complete genome, group G9, isolate: uvMED-CGR-U-MedDCM-OCT-S31-C1
NC_047707		2020-05-15T00:00:00Z	Stopalavirus S38C3	Stopalavirus	Autographiviridae	43698	RefSeq	complete			Mizuno,C.M., Rodriguez-Valera,F., Kimes,N.E., Ghai,R.	24348267	Spain				2007-10-15		Uncultured phage_MedDCM-OCT-S38-C3 DNA, complete genome, group G9, isolate: uvMED-CGR-U-MedDCM-OCT-S38-C3
NC_047708		2020-05-15T00:00:00Z	Krakvirus S39C11	Krakvirus	Autographiviridae	41987	RefSeq	complete			Mizuno,C.M., Rodriguez-Valera,F., Kimes,N.E., Ghai,R.	24348267	Spain				2007-10-15		Uncultured phage_MedDCM-OCT-S39-C11 DNA, complete genome, group G9, isolate: uvMED-CGR-U-MedDCM-OCT-S39-C11
NC_047709		2020-05-15T00:00:00Z	Ashivirus S45C4	Ashivirus	Autographiviridae	44705	RefSeq	complete			Mizuno,C.M., Rodriguez-Valera,F., Kimes,N.E., Ghai,R.	24348267	Spain				2007-10-15		Uncultured phage_MedDCM-OCT-S45-C4 DNA, complete genome, group G7, isolate: uvMED-CGR-U-MedDCM-OCT-S45-C4
NC_047710		2020-05-15T00:00:00Z	Pedosvirus S28C3	Pedosvirus	Autographiviridae	43444	RefSeq	complete			Mizuno,C.M., Rodriguez-Valera,F., Kimes,N.E., Ghai,R.	24348267	Spain				2007-10-15		Uncultured phage_MedDCM-OCT-S28-C3 DNA, complete genome, group G7, isolate: uvMED-CGR-U-MedDCM-OCT-S28-C3
NC_047711		2020-05-15T00:00:00Z	Votkovvirus S28C10	Votkovvirus	Autographiviridae	40866	RefSeq	complete			Mizuno,C.M., Rodriguez-Valera,F., Kimes,N.E., Ghai,R.	24348267	Spain				2007-10-15		Uncultured phage_MedDCM-OCT-S28-C10 DNA, complete genome, group G8, isolate: uvMED-CGR-C62A-MedDCM-OCT-S28-C10
NC_047712		2020-05-15T00:00:00Z	Synechococcus virus AC2014fSyn7803C8	Atlauavirus	Myoviridae	216628	RefSeq	complete			Gregory,A.C., LaButti,K., Copeland,A., Woyke,T., Sullivan,M.B.				Synechococcus				Synechococcus phage ACG-2014f isolate Syn7803C7, complete genome
NC_047713		2020-05-15T00:00:00Z	Synechococcus virus AC2014fSyn7803C8	Atlauavirus	Myoviridae	223270	RefSeq	complete			Gregory,A.C., LaButti,K., Copeland,A., Woyke,T., Sullivan,M.B.				Synechococcus				Synechococcus phage ACG-2014f isolate Syn7803C8, complete genome
NC_047714		2020-05-15T00:00:00Z	Synechococcus virus AC2014fSyn7803C8	Atlauavirus	Myoviridae	196842	RefSeq	complete			Gregory,A.C., LaButti,K., Copeland,A., Woyke,T., Sullivan,M.B.				Synechococcus				Synechococcus phage ACG-2014f isolate Syn7803US26, complete genome
NC_047715		2020-05-15T00:00:00Z	Cyanophage S-RIM12	Brizovirus	Myoviridae	174670	RefSeq	complete			Marston,M.F., Martiny,J.B., Martiny,J.B.H.	27696643	USA: Narragansett Bay, Rhode Island	RI	Synechococcus		2010-03		Cyanophage S-RIM12 isolate RW_01_0310, complete genome
NC_047716		2020-05-15T00:00:00Z	Cyanophage S-RIM12	Brizovirus	Myoviridae	175557	RefSeq	complete			Marston,M.F., Martiny,J.B., Martiny,J.B.H.	27696643	USA: Narragansett Bay, Rhode Island	RI	Synechococcus		2010-03		Cyanophage S-RIM12 isolate RW_06_0310, complete genome
NC_047717		2020-05-15T00:00:00Z	Cyanophage S-RIM12	Brizovirus	Myoviridae	175559	RefSeq	complete			Marston,M.F., Martiny,J.B., Martiny,J.B.H.	27696643	USA: Block Island Sound, Rhode Island	RI	Synechococcus		2010-09		Cyanophage S-RIM12 isolate W1_08_0910, complete genome
NC_047718		2020-05-15T00:00:00Z	Synechococcus virus ACG2014bSyn7803C61	Nereusvirus	Myoviridae	154990	RefSeq	complete			Gregory,A.C., LaButti,K., Copeland,A., Woyke,T., Sullivan,M.B.				Synechococcus				Synechococcus phage ACG-2014b isolate Syn7803C61, complete genome
NC_047719		2020-05-15T00:00:00Z	Synechococcus virus ACG2014bSyn7803C61	Nereusvirus	Myoviridae	172874	RefSeq	complete			Gregory,A.C., LaButti,K., Copeland,A., Woyke,T., Sullivan,M.B.				Synechococcus				Synechococcus phage ACG-2014b isolate Syn9311C4, complete genome
NC_047720		2020-05-15T00:00:00Z	Staphylococcus virus G1	Kayvirus	Herelleviridae	138339	RefSeq	complete			Vandersteegen,K., Mattheus,W., Ceyssens,P.J., Bilocq,F., De Vos,D., Pirnay,J.P., Noben,J.P., Merabishvili,M., Lipinska,U., Hermans,K., Lavigne,R.	21931710	Georgia		Staphylococcus aureus				Staphylococcus phage ISP complete genome
NC_047721		2020-05-15T00:00:00Z	Staphylococcus virus G1	Kayvirus	Herelleviridae	137031	RefSeq	complete			Kirby,A.E.	23226451			Staphylococcus aureus				Staphylococcus phage SA5, complete genome
NC_047722		2020-05-15T00:00:00Z	Staphylococcus virus G1	Kayvirus	Herelleviridae	145647	RefSeq	complete			Lobocka,M., Hejnowicz,M.S., Dabrowski,K., Gozdek,A., Kosakowski,J., Witkowska,M., Ulatowska,M.I., Weber-Dabrowska,B., Kwiatek,M., Parasion,S., Gawor,J., Kosowska,H., Glowacka,A.	22748811			Staphylococcus aureus				Staphylococcus phage Staph1N, complete genome
NC_047723		2020-05-15T00:00:00Z	Staphylococcus virus G1	Kayvirus	Herelleviridae	141018	RefSeq	complete			Lobocka,M., Hejnowicz,M.S., Dabrowski,K., Gozdek,A., Kosakowski,J., Witkowska,M., Ulatowska,M.I., Weber-Dabrowska,B., Kwiatek,M., Parasion,S., Gawor,J., Kosowska,H., Glowacka,A.	22748811			Staphylococcus aureus				Staphylococcus phage A3R, complete genome
NC_047724		2020-05-15T00:00:00Z	Staphylococcus virus G1	Kayvirus	Herelleviridae	148564	RefSeq	complete			Lobocka,M., Hejnowicz,M.S., Dabrowski,K., Gozdek,A., Kosakowski,J., Witkowska,M., Ulatowska,M.I., Weber-Dabrowska,B., Kwiatek,M., Parasion,S., Gawor,J., Kosowska,H., Glowacka,A.	22748811			Staphylococcus aureus				Staphylococcus phage 676Z, complete genome
NC_047725		2020-05-15T00:00:00Z	Staphylococcus virus G1	Kayvirus	Herelleviridae	148481	RefSeq	complete			Lobocka,M., Hejnowicz,M.S., Dabrowski,K., Gozdek,A., Kosakowski,J., Witkowska,M., Ulatowska,M.I., Weber-Dabrowska,B., Kwiatek,M., Parasion,S., Gawor,J., Kosowska,H., Glowacka,A.	22748811			Staphylococcus aureus				Staphylococcus phage Fi200W, complete genome
NC_047726		2020-05-15T00:00:00Z	Staphylococcus virus G1	Kayvirus	Herelleviridae	148243	RefSeq	complete			Lobocka,M., Hejnowicz,M.S., Dabrowski,K., Gozdek,A., Kosakowski,J., Witkowska,M., Ulatowska,M.I., Weber-Dabrowska,B., Kwiatek,M., Parasion,S., Gawor,J., Kosowska,H., Glowacka,A.	22748811			Staphylococcus aureus				Staphylococcus phage MSA6, complete genome
NC_047727		2020-05-15T00:00:00Z	Staphylococcus virus G1	Kayvirus	Herelleviridae	147590	RefSeq	complete			Lobocka,M., Hejnowicz,M.S., Dabrowski,K., Gozdek,A., Kosakowski,J., Witkowska,M., Ulatowska,M.I., Weber-Dabrowska,B., Kwiatek,M., Parasion,S., Gawor,J., Kosowska,H., Glowacka,A.	22748811			Staphylococcus aureus				Staphylococcus phage P4W, complete genome
NC_047728		2020-05-15T00:00:00Z	Staphylococcus virus G1	Kayvirus	Herelleviridae	145542	RefSeq	complete			Ulatowska,M.I., Weber-Dabrowska,B., Sadowy,E., Krzyszton-Russjan,J., Gorski,A., Lobocka,M.B.				Staphylococcus aureus				Staphylococcus phage A5W, complete genome
NC_047729		2020-05-15T00:00:00Z	Staphylococcus virus G1	Kayvirus	Herelleviridae	140218	RefSeq	complete			Zhang,X., Kang,H., Tong,Y.				Staphylococcus aureus				Staphylococcus phage IME-SA1, complete genome
NC_047730		2020-05-15T00:00:00Z	Staphylococcus virus G1	Kayvirus	Herelleviridae	140906	RefSeq	complete			Zhang,X., Kang,H., Tong,Y.				Staphylococcus aureus				Staphylococcus phage IME-SA2, complete genome
NC_047731		2020-05-15T00:00:00Z	Staphylococcus virus G1	Kayvirus	Herelleviridae	139750	RefSeq	complete			Zhang,X.		China		Staphylococcus aureus		2014-09-19		Staphylococcus phage IME-SA118, complete genome
NC_047732		2020-05-15T00:00:00Z	Staphylococcus virus G1	Kayvirus	Herelleviridae	141028	RefSeq	complete			Tong,Y., Zhang,X., Liu,X.		China		Staphylococcus aureus				Staphylococcus phage IME-SA119, complete genome
NC_047733		2020-05-15T00:00:00Z	Synechococcus virus SRIM8	Neptunevirus	Myoviridae	171216	RefSeq	complete			Marston,M.F., Martiny,J.B., Martiny,J.B.H.	27696643	USA: Narragansett Bay, Rhode Island	RI	Synechococcus		2000-03		Synechococcus phage S-RIM8 isolate RW_22_0300, complete genome
NC_047734		2020-05-15T00:00:00Z	Synechococcus virus SRIM44	Vellamovirus	Myoviridae	197450	RefSeq	complete			Marston,M.F., Martiny,J.B., Martiny,J.B.H.	27696643	USA: Rhode Island Sound, Rhode Island	RI	Synechococcus		2011-07		Cyanophage S-RIM44 isolate Np_42_0711, complete genome
NC_047735		2020-05-15T00:00:00Z	Bacillus virus BCP78	Tsarbombavirus	Herelleviridae	154371	RefSeq	complete			Lee,J.-H., Shin,H., Son,B., Ryu,S.				Bacillus cereus				Bacillus phage BCU4, complete genome
NC_047736		2020-05-15T00:00:00Z	Bacillus virus B4	Bequatrovirus	Herelleviridae	162598	RefSeq	complete			Lee,J.-H., Shin,H., Son,B., Ryu,S.				Bacillus cereus				Bacillus phage B5S, complete genome
NC_047737		2020-05-15T00:00:00Z	Vibrio virus AS51	Kaohsiungvirus	Autographiviridae	42542	RefSeq	complete			Liu,W., Lin,Y.R., Lu,M.W., Sung,P.J., Wang,W.H., Lin,C.S., Lin,C.-S., Lin,Y.-R.	24952762	Taiwan		Vibrio alginolyticus		2011-10-15		Vibrio phage AS51, complete genome
NC_047738		2020-05-15T00:00:00Z	Rhizobium virus RHEph01	Paadamvirus	Autographiviridae	43444	RefSeq	complete			Santamaria,R.I., Bustos,P., Sepulveda-Robles,O., Lozano,L., Rodriguez,C., Fernandez,J.L., Juarez,S., Kameyama,L., Guarneros,G., Davila,G., Gonzalez,V., Sepulveda,O., Rodrigez,C.	24185856			Rhizobium etli				Rhizobium phage RHEph01, complete genome
NC_047739		2020-05-15T00:00:00Z	Lactobacillus virus B2	Douglaswolinvirus	Siphoviridae	80617	RefSeq	complete			Briggiler Marco,M., Garneau,J.E., Tremblay,D., Quiberoni,A., Moineau,S., Garneau,J.	23042172			Lactiplantibacillus plantarum				Lactobacillus phage ATCC 8014-B2, complete genome
NC_047740		2020-05-15T00:00:00Z	Escherichia virus phiJLA23	Rogunavirus	Drexlerviridae	43017	RefSeq	complete			Amarillas,L., Chaidez,C., Lugo,Y., Leon-Felix,J.	23469347	Mexico		Escherichia coli	feces	2011-03-26		Enterobacteria phage phiJLA23, complete genome
NC_047741		2020-05-15T00:00:00Z	Vibrio virus JSF7	Tawavirus	Autographiviridae	46318	RefSeq	complete			Naser,I.B., Hoque,M.M., Abdullah,A., Bari,S.M.N., Ghosh,A.N., Faruque,S.M.	28700707	Bangladesh		Vibrio cholerae		2005		Vibrio phage JSF7, complete genome
NC_047742		2020-05-15T00:00:00Z	Escherichia virus EC2	Murrayvirus	Siphoviridae	41510	RefSeq	complete			Tong,Y., Hua,Y., Mi,Z., An,X., Pei,G., Wang,W., Xu,X., Li,S.		China		Escherichia coli		2013-06-19		Enterobacteria phage IME_EC2, complete genome
NC_047743		2020-05-15T00:00:00Z	Burkholderia virus BpAMP1	Ampunavirus	Autographiviridae	42409	RefSeq	complete			Shan,J., Korbrisate,S., Adler-Lazer,N., Clokie,M., Galyov,E.		Thailand		Burkholderia pseudomallei K96243				Burkholderia phage Bp-AMP1 complete genome
NC_047744		2020-05-15T00:00:00Z	Bacillus virus Bp8pC	Agatevirus	Herelleviridae	151419	RefSeq	complete			Yuan,Y., Peng,Q., Wu,D., Kou,Z., Wu,Y., Liu,P., Gao,M.	25344242	China		Bacillus pumilus		2013-07-03		Bacillus phage Bp8p-T, complete genome
NC_047745		2020-05-15T00:00:00Z	Listeria virus LP064	Pecentumvirus	Herelleviridae	135764	RefSeq	complete			Denes,T., Vongkamjan,K., Ackermann,H.W., Moreno Switt,A.I., Wiedmann,M., den Bakker,H.C., Ackermann,H.-W., Moreno Switt,A.	24837381	USA		Listeria monocytogenes				Listeria phage LP-124, complete genome
NC_047746		2020-05-15T00:00:00Z	Vibrio virus Vc1	Gutovirus	Autographiviridae	44541	RefSeq	complete			Li,Z., Xu,Y., Zhang,J.		China		Vibrio sp.		2013-02-18		Vibrio phage Vc1, complete genome
NC_047747		2020-05-15T00:00:00Z	Pseudomonas virus PhiPsa17	Ghunavirus	Autographiviridae	40525	RefSeq	complete			Lopez Acedo,E., Frampton,R.A., Chen,D., Tong,B., Young,V., Taylor,C., Easingwood,R., Pitman,A.R., Kleffmann,T., Bostina,M., Fineran,P.C., Holguin Moreno,A.V., Visnovsky,S.B., Petty,N.K.	24487530			Pseudomonas syringae pv. actinidiae ICMP 18800				Pseudomonas phage phiPsa17, complete genome
NC_047748		2020-05-15T00:00:00Z	Klebsiella virus BO1E	Drulisvirus	Autographiviridae	43865	RefSeq	complete			D'Andrea,M.M., Marmo,P., Henrici De Angelis,L., Palmieri,M., Ciacci,N., Di Lallo,G., Dematte,E., Vannuccini,E., Lupetti,P., Rossolini,G.M., Thaller,M.C.	28572684	Italy		Klebsiella pneumoniae subsp. pneumoniae KKBO-1		2013-08		Klebsiella phage phiBO1E, complete genome
NC_047749		2020-05-15T00:00:00Z	Enterobacteria phage DT571/2	Tequintavirus	Demerecviridae	108418	RefSeq	complete			Golomidova,A.K., Kulikov,E.E., Prokhorov,N.S., Guerrero-Ferreira,R.C., Ksenzenko,V.N., Tarasyan,K.K., Letarov,A.V.	26350770			Escherichia coli				Enterobacteria phage DT571/2, complete genome
NC_047750		2020-05-15T00:00:00Z	Mannheimia virus 1127AP1	Baylorvirus	Myoviridae	36745	RefSeq	complete			Niu,Y.D., Cook,S.R., Wang,J., Klima,C.L., Hsu,Y.H., Kropinski,A.M., Turner,D., McAllister,T.A., Hsu,Y.-H., Mcallister,T.A.	26318735	Canada		Mannheimia haemolytica		2008-04-11		Mannheimia phage vB_MhM_1127AP1, complete genome
NC_047751		2020-05-15T00:00:00Z	Ralstonia virus ITL1	Serkorvirus	Autographiviridae	38731	RefSeq	complete			Hernandez-Romano,J., Martinez-Barnetche,J., Tellez-Sosa,J.M., Gomez-Barreto,R.E., Teran-Leon,I., Serrano-Plancarte,R., Zavala-Padilla,G., Estrada-Carrillo,M.		Mexico		Ralstonia solanacearum				Ralstonia phage phiITL-1, complete genome
NC_047752		2020-05-15T00:00:00Z	Burkholderia virus AP3	Kisquinquevirus	Myoviridae	36499	RefSeq	complete			Roszniowski,B., Latka,A., Maciejewska,B., Vandenheuvel,D., Olszak,T., Briers,Y., Holt,G.S., Valvano,M.A., Lavigne,R., Smith,D.L., Drulis-Kawa,Z., Roszniowski,B.P., Poros,A.	27770178			Burkholderia cenocepacia				Burkholderia phage vB_BceM_AP3, complete genome
NC_047753		2020-05-15T00:00:00Z	Salmonella virus SEN8	Felsduovirus	Myoviridae	35203	RefSeq	complete			Pastekova,L., Bosak,J., Dedicova,D., Benada,O., Smarda,J., Smajs,D.		Czech Republic		Salmonella enterica	feces	2014-12		Salmonella phage SEN8, complete genome
NC_047754		2020-05-15T00:00:00Z	Escherichia virus phiAPCEc03	Tequintavirus	Demerecviridae	103737	RefSeq	complete			Dalmasso,M., Strain,R., Neve,H., Franz,C.M., Cousin,F.J., Ross,R.P., Hill,C.	27280590			Escherichia coli				Escherichia phage APCEc03, complete genome
NC_047755		2020-05-15T00:00:00Z	Yersinia virus YeF10	Teetrevirus	Autographiviridae	39210	RefSeq	complete			Liang,J., Li,X., Zha,T., Chen,Y., Hao,H., Liu,C., Duan,R., Xiao,Y., Su,M., Wang,X., Jing,H., Qiu,H.	26965493	China: Henan		Yersinia enterocolitica	feces	2012-10		Yersinia phage phiYe-F10, complete genome
NC_047756		2020-05-15T00:00:00Z	Caulobacter virus Sansa	Sansavirus	Siphoviridae	80297	RefSeq	complete			Vara,L., Kane,A.A., Cahill,J.L., Rasche,E.S., Kuty Everett,G.F., Kane,A., Everett,G.F.K.	26450723			Caulobacter vibrioides				Caulobacter phage Sansa, complete genome
NC_047757		2020-05-15T00:00:00Z	Caulobacter virus Seuss	Seussvirus	Siphoviridae	85138	RefSeq	complete			Sloan,J.M., Keene,J.L., Cahill,J.L., Rasche,E.S., Kuty Everett,G.F., Keene,J., Everett,G.F.K.	26430045			Caulobacter vibrioides				Caulobacter phage Seuss, complete genome
NC_047758		2020-05-15T00:00:00Z	Pectobacterium virus PPWS1	Kotilavirus	Autographiviridae	44539	RefSeq	complete			Hirata,H., Kashihara,M., Horiike,T., Suzuki,T., Dohra,H., Netsu,O., Tsuyumu,S.	27103734							Pectobacterium phage PPWS1 DNA, complete genome
NC_047759		2020-05-15T00:00:00Z	Dickeya virus BF25-12	Stompvirus	Autographiviridae	43872	RefSeq	complete			Dreo,T., Naglic,T., Alic,S., Peterka,M., Ravnikar,M.				Dickeya fangzhongdai				Dickeya phage BF25/12, complete genome
NC_047760		2020-05-15T00:00:00Z	Lactobacillus virus SAC12	Lenusvirus	Siphoviridae	79099	RefSeq	complete			Mahony,J.				Lactobacillus brevis				Lactobacillus phage SA-C12, complete genome
NC_047761		2020-05-15T00:00:00Z	Klebsiella virus IME205	Przondovirus	Autographiviridae	41310	RefSeq	complete			Bai,C., Tong,Y., Liu,Y., Liu,X., An,X., Mi,Z., Zhang,Z.		China		Klebsiella				Klebsiella phage vB_KpnP_IME205, complete genome
NC_047762		2020-05-15T00:00:00Z	Xanthomonas virus XAJ24	Pradovirus	Autographiviridae	44862	RefSeq	complete			Domotor,D., Frank,T., Rakhely,G., Doffkay,Z., Schneider,G., Kovacs,T.				Xanthomonas arboricola pv. juglandis				Xanthomonas phage XAJ24, complete genome
NC_047763		2020-05-15T00:00:00Z	Streptococcus virus 9873		Siphoviridae	32813	RefSeq	complete			McDonnell,B., Mahony,J., Neve,H., Hanemaaijer,L., Noben,J.P., Kouwen,T., van Sinderen,D., Noben,J.-P.	27316953	Netherlands		Streptococcus thermophilus		2008-05-01		Streptococcus virus 9873, complete genome
NC_047764		2020-05-15T00:00:00Z	Lactobacillus virus P1	Maenadvirus	Siphoviridae	73787	RefSeq	complete			Chen,X., Xi,Y., Zhang,H., Wang,Z., Fan,M., Liu,Y., Wu,W.	27372579			Lactiplantibacillus plantarum				Lactobacillus phage P1, complete genome
NC_047765		2020-05-15T00:00:00Z	Ralstonia virus RS551	Habenivirus	Inoviridae	7929	RefSeq	complete			Stulberg,M.J., Mershon,J.P., Ahmad,A.A., Mollov,D.S., Kilcrease,J.P., Huang,Q.				Ralstonia solanacearum UW551				Ralstonia phage Rs551, complete genome
NC_047766		2020-05-15T00:00:00Z	Escherichia virus ECA2	Teetrevirus	Autographiviridae	38890	RefSeq	complete			Pereira,C., Moreirinha,C., Cunha,A., Lewicka,M., Almeida,P.J., Clemente,C., Romalde,J.L., Nunes,M.L., Almeida,A.		Portugal		Escherichia coli		2015-03-01		Escherichia phage ECA2, complete genome
NC_047767		2020-05-15T00:00:00Z	Staphylococcus virus SscM1	Sciuriunavirus	Herelleviridae	139681	RefSeq	complete			Gasior,T.				Staphylococcus sp.				Staphylococcus phage vB_SscM-1, complete genome
NC_047768		2020-05-15T00:00:00Z	Kawavirus SWcelC56	Kafavirus	Autographiviridae	45260	RefSeq	complete			Lopez-Perez,M., Kimes,N.E., Haro-Moreno,J.M., Rodriguez-Valera,F.				Alphaproteobacteria		2013-05-20	SAMN05231887	Phage MedPE-SWcel-C56, complete genome
NC_047769		2020-05-15T00:00:00Z	Escherichia virus AAPEc6	Vectrevirus	Autographiviridae	44559	RefSeq	complete			Nonis,J., Billington,C., Varsani,A., Premaratne,A.		New Zealand		Escherichia coli	feces			Escherichia virus AAPEc6, complete genome
NC_047770		2020-05-15T00:00:00Z	Escherichia phage ESCO13	Phapecoctavirus	Myoviridae	149813	RefSeq	complete			Trotereau,A., Gonnet,M., Viardot,A., Lalmanach,A.-C., Guabiraba,R., Chanteloup,N., Schouler,C.		France		Escherichia coli		2014		Escherichia phage ESCO13, complete genome
NC_047771		2020-05-15T00:00:00Z	Klebsiella virus KpV763	Przondovirus	Autographiviridae	40765	RefSeq	complete			Volozhantsev,N.V., Komisarova,E.V., Krasilnikova,V.M., Kislichkina,A.A.		Russia		Klebsiella pneumoniae		2015-11		Klebsiella phage vB_KpnP_KpV763, complete genome
NC_047772		2020-05-15T00:00:00Z	Klebsiella virus KpV767	Przondovirus	Autographiviridae	40395	RefSeq	complete			Komisarova,E.V., Kislichkina,A.A., Krasilnikova,V.M., Myakinina,V.P., Volozhantsev,N.V.		Russia		Klebsiella pneumoniae		2015-11		Klebsiella phage vB_KpnP_KpV767, complete genome
NC_047773		2020-05-15T00:00:00Z	Klebsiella virus KpV766	Przondovirus	Autographiviridae	41283	RefSeq	complete			Komisarova,E.V., Kislichkina,A.A., Krasilnikova,V.M., Myakinina,V.P., Volozhantsev,N.V.		Russia		Klebsiella pneumoniae				Klebsiella phage vB_KpnP_KpV766, complete genome
NC_047774		2020-05-15T00:00:00Z	Serratia virus SM9-3Y	Teetrevirus	Autographiviridae	39631	RefSeq	complete			Sun,Y., Hao,Y., Shi,H., Li,J., Huang,H.				Serratia marcescens				Serratia phage SM9-3Y, complete genome
NC_047775		2020-05-15T00:00:00Z	Salinivibrio virus SMHB1	Playavirus	Myoviridae	32826	RefSeq	complete			Olonade,I.T., van Zyl,L.J., Trindade,M.I.		Namibia		Salinivibrio sp.				Salinivibrio phage SMHB1, complete genome
NC_047776		2020-05-15T00:00:00Z	Escherichia virus ESCO5	Phapecoctavirus	Myoviridae	149312	RefSeq	complete			Trotereau,A., Gonnet,M., Viardot,A., Lalmanach,A.-C., Guabiraba,R., Chanteloup,N., Schouler,C.		France		Escherichia coli		2014		Escherichia phage ESCO5, complete genome
NC_047777		2020-05-15T00:00:00Z	Escherichia virus ZG49	Kayfunavirus	Autographiviridae	40291	RefSeq	complete			Sun,Y., Guo,Z., Hao,Y., Shi,H., Li,J.		China		Escherichia coli		2014-08-21		Escherichia phage ZG49, complete genome
NC_047778		2020-05-15T00:00:00Z	Pectobacterium virus PP2	Wanjuvirus	Autographiviridae	41841	RefSeq	complete			Lim,J.A., Heu,S., Park,J., Roh,E., Lim,J.-A.	28409265			Pectobacterium carotovorum				Pectobacterium phage PP2, complete genome
NC_047779		2020-05-15T00:00:00Z	Klebsiella virus KPRio2015	Drulisvirus	Autographiviridae	43557	RefSeq	complete			Meira,G.L.S., Campos,F.S., Albuquerque,J.P., Cabral,M.C., Fracalanzza,S.E.L., Campos,R.M., Vermelho,A.B., Ferreira,D.F.		Brazil		Klebsiella pneumoniae		2015		Klebsiella phage KP-Rio/2015, complete genome
NC_047780		2020-05-15T00:00:00Z	Klebsiella virus PRA33	Przondovirus	Autographiviridae	40605	RefSeq	complete			Labudda,L., Strapagiel,D., Karczewska-Golec,J., Golec,P.		Poland		Klebsiella pneumoniae		2014-03-21		Klebsiella phage vB_KpnP_PRA33, complete genome
NC_047781		2020-05-15T00:00:00Z	Klebsiella virus BIS33	Przondovirus	Autographiviridae	41697	RefSeq	complete			Labudda,L., Strapagiel,D., Karczewska-Golec,J., Golec,P.		Poland		Klebsiella pneumoniae		2014-09-04		Klebsiella phage vB_KpnP_BIS33, complete genome
NC_047782		2020-05-15T00:00:00Z	Klebsiella virus IL33	Przondovirus	Autographiviridae	41335	RefSeq	complete			Labudda,L., Strapagiel,D., Karczewska-Golec,J., Golec,P.		Poland		Klebsiella pneumoniae		2014-07-07		Klebsiella phage vB_KpnP_IL33, complete genome
NC_047783		2020-05-15T00:00:00Z	Klebsiella virus KpV48	Drulisvirus	Autographiviridae	44623	RefSeq	complete			Komisarova,E.V., Krasilnikova,V.M., Kislichkina,A.A., Myakinina,V.P., Volozhantsev,N.V.		Russia		Klebsiella pneumoniae		2015-02		Klebsiella phage vB_KpnP_KpV48, complete genome
NC_047784		2020-05-15T00:00:00Z	Klebsiella virus KpV522	Webervirus	Drexlerviridae	51099	RefSeq	complete			Komisarova,E.V., Krasilnikova,V.M., Kislichkina,A.A., Myakinina,V.P., Volozhantsev,N.V.		Russia		Klebsiella pneumoniae		2015-07		Klebsiella phage vB_KpnS_KpV522, complete genome
NC_047785		2020-05-15T00:00:00Z	Shigella virus SH6	Tunavirus	Drexlerviridae	50552	RefSeq	complete			Hamdi,S., Rousseau,G.M., Labrie,S.J., Tremblay,D.M., Kourda,R.S., Slama,K.B., Moineau,S.				Shigella sp.				Shigella phage SH6, complete genome
NC_047786		2020-05-15T00:00:00Z	Salmonella virus Sasha	Sashavirus	Siphoviridae	53263	RefSeq	complete			Zeng,C., Gilcrease,E.B., Hendrix,R.W., Xie,Y., Jalfon,M.J., Gill,J.J., Casjens,S.R.	31462565	USA: Texas	TX	Salmonella enterica subsp. enterica serovar Kentucky		2014-02	SAMN05880494	Salmonella phage vB_SenS_Sasha, complete genome
NC_047787		2020-05-15T00:00:00Z	Klebsiella virus KPV811	Drulisvirus	Autographiviridae	42641	RefSeq	complete			Aleshkin,A.V., Volozhantsev,N.V., Verevkin,V.V., Krasilnikova,V.M., Myakinina,V.P., Popova,A.V., Svetoch,E.A.				Klebsiella pneumoniae				Klebsiella phage KPV811, complete genome
NC_047788		2020-05-15T00:00:00Z	Staphylococcus virus SCH1	Rosenblumvirus	Podoviridae	18023	RefSeq	complete			Aleshkin,A.V., Volozhantsev,N.V., Verevkin,V.V., Krasilnikova,V.M., Myakinina,V.P., Popova,A.V., Svetoch,E.A.				Staphylococcus aureus				Staphylococcus phage SCH1, complete genome
NC_047789		2020-05-15T00:00:00Z	Pectobacterium virus PP74	Berlinvirus	Autographiviridae	39790	RefSeq	complete			Shneyder,M.M., Kabanova,A.P., Vo,T.N.H., Miroshnikov,K.K., Korzhenkov,A.A., Samarov,N.I., Toshchakov,S.V., Kulikov,E.E., Miroshnikov,K.A.				Pectobacterium wasabiae		2015		Pectobacterium phage PP74, complete genome
NC_047790		2020-05-15T00:00:00Z	Pseudoalteromonas virus C5a	Catalunyavirus	Myoviridae	35209	RefSeq	complete			Lara,E., Vaque,D., Sa,E.L., Salazar,G., Sanchez,P., Duhaime,M.B., Ignacio-Espinoza,J., Santos,F., Roux,S., Anton,J., Sullivan,M.B., Acinas,S.G.		Spain		Pseudoalteromonas		2009		Pseudoalteromonas phage C5a, complete genome
NC_047791		2020-05-15T00:00:00Z	Pectobacterium virus PP101	Suwonvirus	Chaseviridae	53333	RefSeq	complete			Shneider,M.M., Kabanova,A.P., Vo,T.N.H., Korzhenkov,A., Samarov,N.I., Toshchakov,S.V., Miroshnikov,K.K., Ignatov,A.N., Kulikov,E.E., Miroshnikov,K.A.		Russia		Pectobacterium carotovorum		2016		Pectobacterium phage PP101, complete genome
NC_047792		2020-05-15T00:00:00Z	Streptomyces virus Ididsumtinwong	Austintatiousvirus	Siphoviridae	37817	RefSeq	complete			Meyer,C.L., Nguyen,V., Scott,S.R., Nayek,S., Syed,N., Wagner,P.E., Bhuiyan,S., Layton,S.R., Donegan-Quick,R., Kim,T., Visi,D.K., Allen,M.S., Hughes,L.E., Garlena,R.A., Russell,D.A., Pope,W.H., Jacobs-Sera,D., Hendrix,R.W., Hatfull,G.F.		USA: Roanoke, TX	TX	Streptomyces venezuelae ATCC 10712		2015-02-01		Streptomyces phage Ididsumtinwong, complete genome
NC_047793		2020-05-15T00:00:00Z	Streptomyces virus PapayaSalad	Austintatiousvirus	Siphoviridae	38411	RefSeq	complete			Sivoravong,A.B., Van De Walle,M.R., Watson,A.I., Nayek,S., Bhuiyan,S., Bonilla,J.A., Hughes,L.E., Garlena,R.A., Russell,D.A., Pope,W.H., Jacobs-Sera,D., Hendrix,R.W., Hatfull,G.F.		USA: Keller, TX	TX	Streptomyces venezuelae ATCC 10712		2015-09-01		Streptomyces phage PapayaSalad, complete genome
NC_047794		2020-05-15T00:00:00Z	Streptomyces virus Picard	Picardvirus	Siphoviridae	39522	RefSeq	complete			Adame,A., Tommaney,K.S., Leatherman,A.T., Nguyen,L.K., Nayek,S., Bhuiyan,S., Layton,S.R., Donegan-Quick,R., Schaff,J., Hughes,L.E., Garlena,R.A., Russell,D.A., Pope,W.H., Jacobs-Sera,D., Hendrix,R.W., Hatfull,G.F.		USA: Fort Worth, TX	TX	Streptomyces venezuelae ATCC 10712		2014-09-01		Streptomyces phage Picard, complete genome
NC_047795		2020-05-15T00:00:00Z	Streptomyces virus Raleigh	Raleighvirus	Siphoviridae	40785	RefSeq	complete			Donegan-Quick,R., Bryant,T.D., Hughes,K.A., Quiroz,D.E., Nayek,S., Syed,N., Wagner,P.E., Kim,T., Visi,D.K., Allen,M.S., Hughes,L.E., Garlena,R.A., Russell,D.A., Pope,W.H., Jacobs-Sera,D., Hendrix,R.W., Hatfull,G.F.		USA: Jersey City, NJ	NJ	Streptomyces griseus		2014-06-01		Streptomyces phage Raleigh, complete genome
NC_047796		2020-05-15T00:00:00Z	Enterococcus virus EFP01	Schiekvirus	Herelleviridae	155053	RefSeq	complete			Lee,J.-H., Kim,Y.-T., Kim,J.-H., Ryu,S.-R.		South Korea: Suwon		Enterococcus faecium		2014-12-15	SAMN06118450	Enterococcus phage EFP01, complete genome
NC_047797		2020-05-15T00:00:00Z	Pectobacterium virus PP81	Pektosvirus	Autographiviridae	40751	RefSeq	complete			Shneider,M.M., Kabanova,A.P., Vo,T.N.H., Samarov,N.I., Korzhenkov,A.A., Toshchakov,S.V., Miroshnikov,K.K., Ignatov,A.N., Kulikov,E.E., Miroshnkov,K.A.		Russia		Pectobacterium carotovorum		2015		Pectobacterium phage PP81, complete genome
NC_047798		2020-05-15T00:00:00Z	Klebsiella virus K5-2	Przondovirus	Autographiviridae	41116	RefSeq	complete			Hsieh,P.F., Lin,H.H., Lin,T.L., Chen,Y.Y., Wang,J.T., Hsieh,P.-F., Lin,H.-H., Lin,T.-L., Wang,J.-T.	28676686			Klebsiella pneumoniae				Klebsiella phage K5-2, complete genome
NC_047799		2020-05-15T00:00:00Z	Klebsiella virus K5-4	Przondovirus	Autographiviridae	40163	RefSeq	complete			Hsieh,P.F., Lin,H.H., Lin,T.L., Chen,Y.Y., Wang,J.T., Hsieh,P.-F., Lin,H.-H., Lin,T.-L., Wang,J.-T.	28676686			Klebsiella pneumoniae				Klebsiella phage K5-4, complete genome
NC_047800		2020-05-15T00:00:00Z	Ralstonia virus Ap1	Ayakvirus	Autographiviridae	44793	RefSeq	complete			Xavier,A.S., Silva,F.P., Vidigal,P.M.P., Lima,T.T.M., Souza,F.O., Alfenas-Zerbini,P.		Brazil		Ralstonia solanacearum				Ralstonia virus phiAp1, complete genome
NC_047801		2020-05-15T00:00:00Z	Pectobacterium virus PP47	Pektosvirus	Autographiviridae	40995	RefSeq	complete			Shneider,M.M., Kabanova,A.P., Vo,T., Samarov,N.I., Korzhenkov,A.A., Toschakov,S.V., Miroshnikov,K.K., Ignatov,A.N., Kulikov,E.E., Miroshnikov,K.A.		Russia		Pectobacterium carotovorum		2014		Pectobacterium phage PP47, complete genome
NC_047802		2020-05-15T00:00:00Z	Pectobacterium virus PP99	Gajwadongvirus	Autographiviridae	44609	RefSeq	complete			Shneider,M.M., Kabanova,A.P., Ha,T.N.H., Korzhenkov,A.A., Samarov,N.I., Toshchakov,S.V., Miroshnikov,K.K., Ignatov,A.N., Kulikov,E.E., Miroshnikov,K.A.		Russia		Pectobacterium carotovorum		2016		Pectobacterium phage PP99, complete genome
NC_047803		2020-05-15T00:00:00Z	Vibrio virus Vp670	Kaohsiungvirus	Autographiviridae	43121	RefSeq	complete			Liu,Q., Luo,P., Tian,Y., Yun,L.		China		Vibrio alginolyticus		2015-08-06		Vibrio phage Vp670, complete genome
NC_047804		2020-05-15T00:00:00Z	Ralstonia virus RSPII1	Sukuvirus	Autographiviridae	42042	RefSeq	complete			Su,J., Liu,J., Yu,H., Guo,Z., Sun,H., Fan,G., Gu,G., Wang,G.				Ralstonia solanacearum				Ralstonia phage RS-PII-1, complete genome
NC_047805		2020-05-15T00:00:00Z	Yersinia virus fHeYen301	Pokrovskaiavirus	Autographiviridae	42771	RefSeq	complete			Jun,J.W., Wicklund,A., Skurnik,M.		Finland		Yersinia enterocolitica		2013		Yersinia phage fHe-Yen3-01, complete genome
NC_047806		2020-05-15T00:00:00Z	Escherichia virus B	Vectrevirus	Autographiviridae	44018	RefSeq	complete			Baig,A., Colom,J., Atterbury,R., Barrow,P.				Escherichia coli				Escherichia phage vB_EcoP_B, complete genome
NC_047807		2020-05-15T00:00:00Z	Escherichia virus C	Vectrevirus	Autographiviridae	44970	RefSeq	complete			Baig,A., Colom,J., Atterbury,R., Barrow,P.				Escherichia coli				Escherichia phage vB_EcoP_C, complete genome
NC_047808		2020-05-15T00:00:00Z	Escherichia virus F	Kayfunavirus	Autographiviridae	39300	RefSeq	complete			Baig,A., Colom,J., Atterbury,R., Barrow,P.				Escherichia coli				Escherichia phage vB_EcoP_F, complete genome
NC_047809		2020-05-15T00:00:00Z	Escherichia virus K	Vectrevirus	Autographiviridae	37775	RefSeq	complete			Baig,A., Colom,J., Atterbury,R., Barrow,P.				Escherichia coli				Escherichia phage vB_EcoP_K, complete genome
NC_047810		2020-05-15T00:00:00Z	Escherichia virus IME253	Rtpvirus	Drexlerviridae	46717	RefSeq	complete			Xing,S., Sun,Q., An,X., Mi,Z., Tong,Y.		China		Escherichia coli		2016-01-03		Escherichia phage vB_EcoS-IME253, complete genome
NC_047811		2020-05-15T00:00:00Z	Klebsiella virus KpV74	Drulisvirus	Autographiviridae	44094	RefSeq	complete			Komisarova,E.V., Krasilnikova,V.M., Kislichkina,A.A., Volozhantsev,N.V.		Russia		Klebsiella pneumoniae		2016-01		Klebsiella phage vB_KpnP_KpV74, complete genome
NC_047812		2020-05-15T00:00:00Z	Escherichia virus EC3a	Guelphvirus	Drexlerviridae	44234	RefSeq	complete			Oliveira,A., Ribeiro,H., Melo,L.D.R., Henriques,A., Sillankorva,S.				Escherichia coli		2014		Escherichia phage vB_Ecos_CEB_EC3a, complete genome
NC_047813		2020-05-15T00:00:00Z	Staphylococcus virus Andhra	Andhravirus	Podoviridae	18546	RefSeq	complete			Cater,K., Sree Dandu,V., Bari,S.M.N., Lackey,K., Everett,G.F.K., Hatoum-Aslan,A.		USA		Staphylococcus epidermidis RP62A		2015-01-22		Staphylococcus phage Andhra, complete genome
NC_047814		2020-05-15T00:00:00Z	Staphylococcus virus St134	Andhravirus	Podoviridae	18275	RefSeq	complete			Kozlova,Y., Morozova,V., Tikunov,A., Bokovaya,O., Tikunova,N.		Russia		Staphylococcus epidermidis		2015-03-03		Staphylococcus phage St 134, complete genome
NC_047815		2020-05-15T00:00:00Z	Erwinia virus Yoloswag	Yoloswagvirus	Myoviridae	259700	RefSeq	complete			Pollock,S.V., Berg,J.A., Esplin,I.N.D., Hurst,E., Kruger,J.L., Sharma,R., Grose,J.H., Breakwell,D.P., Hope,S.		USA: Pleasent Grove, UT	UT	Erwinia amylovora		2015-10-29		Erwinia phage vB_EamM_Yoloswag, complete genome
NC_047816		2020-05-15T00:00:00Z	Ralstonia virus RSPI1	Ampunavirus	Autographiviridae	43211	RefSeq	complete			Su,J., Sun,H., Liu,J., Guo,Z., Fan,G., Gu,G., Wang,G.				Ralstonia solanacearum				Ralstonia phage RS-PI-1, complete genome
NC_047817		2020-05-15T00:00:00Z	Klebsiella virus 3LV2017	Reginaelenavirus	Myoviridae	35100	RefSeq	complete			Villa,L., Feudi,C., Fortini,D., Brisse,S., Passet,V., Bonura,C., Endimiani,A., Mammina,C., Ocampo,A.M., Jimenez,J.N., Doumith,M., Woodford,N., Hopkins,K., Carattoli,A.	28785421			Klebsiella pneumoniae				Klebsiella phage 3 LV-2017, complete genome
NC_047818		2020-05-15T00:00:00Z	Klebsiella virus 4LV2017	Felsduovirus	Myoviridae	33540	RefSeq	complete			Villa,L., Feudi,C., Fortini,D., Brisse,S., Passet,V., Bonura,C., Endimiani,A., Mammina,C., Ocampo,A.M., Jimenez,J.N., Doumith,M., Woodford,N., Hopkins,K., Carattoli,A.	28785421			Klebsiella pneumoniae				Klebsiella phage 4 LV-2017, complete genome
NC_047819		2020-05-15T00:00:00Z	Pectobacterium virus PPWS4	Pektosvirus	Autographiviridae	39906	RefSeq	complete			Hirata,H., Kashihara,M.				Pectobacterium				Pectobacterium phage PPWS4 DNA, complete genome
NC_047820		2020-05-15T00:00:00Z	Escherichia virus ESCO41	Nouzillyvirus	Drexlerviridae	50800	RefSeq	complete			Trotereau,A., Schouler,C.		France		Escherichia coli		2015-06-01		Escherichia phage vB_EcoS_ESCO41, complete genome
NC_047821		2020-05-15T00:00:00Z	Marinomonas virus CPP1m	Murciavirus	Autographiviridae	44245	RefSeq	complete			Lucas-Elio,P., Silas,S., Fire,A.Z., Sanchez-Amat,A.		Spain		Marinomonas mediterranea		2016-01-13		Marinomonas phage CPP1m, complete genome
NC_047822		2020-05-15T00:00:00Z	Escherichia virus phiLLS	Tequintavirus	Demerecviridae	107263	RefSeq	complete			Rubi-Rangel,L., Amarillas,L., Carrillo,H., Leon-Felix,J.		Mexico		Escherichia coli		2015-02-10		Escherichia phage phiLLS, complete genome
NC_047823		2020-05-15T00:00:00Z	Citrobacter virus DK2017	Tlsvirus	Drexlerviridae	50339	RefSeq	complete			Kim,D.				Citrobacter freundii				Citrobacter phage CF1 DK-2017, complete genome
NC_047824		2020-05-15T00:00:00Z	Shewanella virus SppYZU05	Yushanvirus	Chaseviridae	54319	RefSeq	complete			Yang,Z., Tao,X., Gao,L., Rao,S.				Shewanella putrefaciens				Shewanella phage SppYZU05, complete genome
NC_047825		2020-05-15T00:00:00Z	Klebsiella virus KOX1	Webervirus	Drexlerviridae	50526	RefSeq	complete			Brown,T.L., Petrovski,S., Hoyle,D., Chan,M., Lock,P., Tucci,J.				Klebsiella oxytoca				Klebsiella phage KOX1, complete genome
NC_047826		2020-05-15T00:00:00Z	Pseudomonas virus WRT	Ghunavirus	Autographiviridae	40214	RefSeq	complete			Barylski,J., Nowicki,G., Walkowiak-Nowicka,K.		Poland		Pseudomonas fluorescens group				Pseudomonas virus WRT, complete genome
NC_047827		2020-05-15T00:00:00Z	Pseudomonas virus KNP	Ghunavirus	Autographiviridae	40491	RefSeq	complete			Barylski,J., Nowicki,G., Walkowiak-Nowicka,K.		Poland		Pseudomonas fluorescens group				Pseudomonas virus KNP, complete genome
NC_047828		2020-05-15T00:00:00Z	Escherichia virus SH2	Tunavirus	Drexlerviridae	49088	RefSeq	complete			Fu,Q., Shan,W., Wang,Z., Li,S., Wang,H., Sun,J., Yan,Y.				Escherichia coli MC1061				Escherichia phage vB_EcoS_SH2, complete genome
NC_047829		2020-05-15T00:00:00Z	Escherichia virus ST31	Kayfunavirus	Autographiviridae	39693	RefSeq	complete			Liu,X., Liu,H.				Escherichia coli				Escherichia phage ST31, complete genome
NC_047830		2020-05-15T00:00:00Z	Escherichia virus ST32	Carltongylesvirus	Chaseviridae	53092	RefSeq	complete			Liu,X., Liu,H., Rousseau,G.M., Moineau,S.				Escherichia coli				Escherichia phage ST32, complete genome
NC_047831		2020-05-15T00:00:00Z	Pasteurella virus PHB02	Wuhanvirus	Autographiviridae	38670	RefSeq	complete			Chen,Y., Sun,E., Song,J., Yang,L., Wu,B., Chen,B.Y., Sun,C.E., Song,Y.J.	29307051			Pasteurella multocida				Pasteurella phage PHB02, complete genome
NC_047832		2020-05-15T00:00:00Z	Pasteurella phage PHB01		Autographiviridae	37287	RefSeq	complete			Chen,Y., Sun,E., Yang,L., Song,J., Wu,B.				Pasteurella multocida				Pasteurella phage PHB01, complete genome
NC_047833		2020-05-15T00:00:00Z	Erwinia virus EtG	Eganvirus	Myoviridae	30413	RefSeq	complete			Andrade-Dominguez,A., Kolter,R., Shapiro,L.R.		USA		Erwinia tracheiphila				Erwinia phage EtG, complete genome
NC_047834		2020-05-15T00:00:00Z	Alteromonas virus H4-4	Foturvirus	Autographiviridae	47631	RefSeq	complete			Kallies,R., Kiesel,B., Zopfi,J., Wick,L.Y., Chatzinotas,A.	29074645	Germany		Alteromonas		1978		Alteromonas virus vB_AspP-H4/4, complete genome
NC_047835		2020-05-15T00:00:00Z	Escherichia virus OSYSP	Tequintavirus	Demerecviridae	110901	RefSeq	complete			Yesil,M., Huang,E., Yang,X., Yousef,A.E.				Escherichia coli O157:H7				Escherichia phage OSYSP, complete genome
NC_047836		2020-05-15T00:00:00Z	Marinomonas virus CB5A	Murciavirus	Autographiviridae	45385	RefSeq	complete			Lucas-Elio,P., Aroca-Crevillen,A., Garcia-Guillen,I.M., Silas,S., Fire,A.Z., Sanchez-Amat,A.				Marinomonas sp.				Marinomonas phage CB5A, complete genome
NC_047838		2020-05-15T00:00:00Z	Synechococcus virus Bellamy	Bellamyvirus	Myoviridae	204930	RefSeq	complete			Pope,W.H., Ko,C., Russell,D.A., Jacobs-Sera,D., Hatfull,G.F., Hendrix,R.W.		USA: Jamestown Harbor, RI	RI	Synechococcus		2007-06-12		Synechococcus phage Bellamy, complete genome
NC_047839		2020-05-15T00:00:00Z	Pseudoalteromonas phage SL20		Myoviridae	120295	RefSeq	complete			Li,H.		China		Pseudoalteromonas sp.		2016-04-01		Pseudoalteromonas phage SL20, complete genome
NC_047840		2020-05-15T00:00:00Z	Xanthomonas virus Xc10	Pradovirus	Autographiviridae	44597	RefSeq	complete			Cheng,Y.T.		Taiwan		Xanthomonas sp.				Xanthomonas phage phi Xc10, complete genome
NC_047841		2020-05-15T00:00:00Z	Klebsiella virus KPN N141	Webervirus	Drexlerviridae	49090	RefSeq	complete			Jeon,J., Yong,D., Lee,K.		South Korea		Klebsiella pneumoniae				Klebsiella phage KPN N141, complete genome
NC_047842		2020-05-15T00:00:00Z	Klebsiella virus 2044-307w	Przondovirus	Autographiviridae	40048	RefSeq	complete			Zhao,X.				Klebsiella pneumoniae			SAMN03268411	Klebsiella phage 2044-307w, complete genome
NC_047843		2020-05-15T00:00:00Z	Leclercia virus 10164-302	Teetrevirus	Autographiviridae	39064	RefSeq	complete			Zhao,X.				Leclercia adecarboxylata				Leclercia phage 10164-302, complete genome
NC_047844		2020-05-15T00:00:00Z	Serratia virus 2050H2	Teetrevirus	Autographiviridae	39216	RefSeq	complete			Zhao,X.				Serratia marcescens				Serratia phage 2050H2, complete genome
NC_047845		2020-05-15T00:00:00Z	Agrobacterium virus Atuph02	Atuphduovirus	Autographiviridae	45423	RefSeq	complete			Spollen,W.G., Givan,S.A., Brown,P.B., Attai,H.		USA		Agrobacterium tumefaciens		2013-09-15		Agrobacterium phage Atu_ph02, complete genome
NC_047846		2020-05-15T00:00:00Z	Agrobacterium virus Atuph03	Atuphduovirus	Autographiviridae	45175	RefSeq	complete			Spollen,W.G., Givan,S.A., Brown,P.B., Attai,H.		USA		Agrobacterium tumefaciens		2013-09-15		Agrobacterium phage Atu_ph03, complete genome
NC_047847		2020-05-15T00:00:00Z	Shigella virus Sd1	Wilsonroadvirus	Drexlerviridae	48262	RefSeq	complete			Doore,S.M., Schrad,J.R., Dover,J.A., Parent,K.N.				Shigella dysenteriae		2016-10-05		Shigella phage Sd1, complete genome
NC_047848		2020-05-15T00:00:00Z	Shigella virus Sf12	Eastlansingvirus	Drexlerviridae	47647	RefSeq	complete			Doore,S.M., Schrad,J.R., Dover,J.A., Parent,K.N.				Shigella flexneri		2016-09-30		Shigella phage Sf12, complete genome
NC_047849		2020-05-15T00:00:00Z	Klebsiella virus AltoGao	Drulisvirus	Autographiviridae	43012	RefSeq	complete			Gao,S., Linden,S.B., Nelson,D.C.		USA: Germantown, MD	MD	Klebsiella pneumoniae		2015-12-01		Klebsiella phage AltoGao, complete genome
NC_047850		2020-05-15T00:00:00Z	Klebsiella virus MezzoGao	Webervirus	Drexlerviridae	49807	RefSeq	complete			Gao,S., Linden,S.B., Nelson,D.C.		USA: Germantown, MD	MD	Klebsiella pneumoniae		2015-12-01		Klebsiella phage MezzoGao, complete genome
NC_047851		2020-05-15T00:00:00Z	Brevibacterium virus LuckyBarnes	Luckybarnesvirus	Siphoviridae	50774	RefSeq	complete			Underwood,S.L., Foto,A., Hartley,S.G., Kennedy,K.L., Nelms,A.E., Ray,A.F., Gurung,C., D'Angelo,W.A., Mavrodi,D.V., Garlena,R.A., Russell,D.A., Pope,W.H., Jacobs-Sera,D., Hatfull,G.F.		USA: D'Iberville, MS	MS	Brevibacterium iodinum		2016-10-01		Brevibacterium phage LuckyBarnes, complete genome
NC_047852		2020-05-15T00:00:00Z	Pseudomonas virus NFS	Phikmvvirus	Autographiviridae	42351	RefSeq	complete			Magill,D.J., Krylov,V.N., Pleteneva,E.A., Shaburova,O.V., Bourkaltseva,M.V., Krylov,S.V., McGrath,J.W., Quinn,J.P., Kulakov,L.A.				Pseudomonas aeruginosa				Pseudomonas phage phiNFS, complete genome
NC_047853		2020-05-15T00:00:00Z	Enterococcus virus EF24C	Kochikohdavirus	Herelleviridae	142072	RefSeq	complete			Uchiyama,J., Takemura,I., Satoh,M., Kato,S., Ujihara,T., Akechi,K., Matsuzaki,S., Daibata,M.	22046321			Enterococcus faecalis				Enterococcus phage phiEF24C-P2 DNA, complete genome
NC_047854		2020-05-15T00:00:00Z	Cronobacter virus ESSI2	Seongnamvirus	Myoviridae	28765	RefSeq	complete			Lee,Y.D., Chang,H.I., Park,J.H., Lee,Y.-D., Park,J.-H.	21311921			Cronobacter sakazakii				Cronobacter phage ESSI-2, complete genome
NC_047855		2020-05-15T00:00:00Z	Staphylococcus virus PSa3	Rosenblumvirus	Podoviridae	17602	RefSeq	complete			Kraushaar,B., Dinh Thanh,M., Reetz,J., Fetsch,A., Hammerl,J.A., Hertwig,S., Hammerl,J.				Staphylococcus aureus				Staphylococcus phage PSa3 complete sequence
NC_047856		2020-05-15T00:00:00Z	Enterobacter virus KPN3	Teetrevirus	Autographiviridae	44911	RefSeq	complete			Parmar,K.M., Dafale,N.A., Tikariha,H., Purohit,H.J., Parmar,K., Dafale,N., Purohit,H.	29330592			Enterobacter				Enterobacter phage KNP3, complete genome
NC_047857		2020-05-15T00:00:00Z	Klebsiella virus KpS2	Drulisvirus	Autographiviridae	44024	RefSeq	complete			Shen,J., Zhou,J., Xiu,Z., Mu,Y., Fu,H., Sun,Y., Xu,Y.				Klebsiella pneumoniae				Klebsiella phage phiKpS2, complete genome
NC_047858		2020-05-15T00:00:00Z	Proteus virus PM116	Acadevirus	Autographiviridae	44601	RefSeq	complete			Morozova,V., Kozlova,Y., Shedko,E., Babkin,I., Kurilshikov,A., Bokovaya,O., Bardashova,A., Yunusova,A., Tikunov,A., Tupikin,A., Ushakova,T., Ryabchikova,E., Tikunova,N., Shedko,E.D., Morozova,V.V., Babkin,I.V., Tikunov,A.U.	29721709			Proteus mirabilis				Proteus phage PM 116, complete genome
NC_047859		2020-05-15T00:00:00Z	Salmonella virus SP01	Tequintavirus	Demerecviridae	117842	RefSeq	complete			Chen,Y., Song,J., Wu,B.		China		Salmonella enterica subsp. enterica serovar Enteritidis		2016-01-04		Salmonella phage SP01, complete genome
NC_047860		2020-05-15T00:00:00Z	Caulobacter virus Lullwater	Lullwatervirus	Autographiviridae	44638	RefSeq	complete			Nguyen,D., Ely,B.				Caulobacter vibrioides			SAMN07428208	Caulobacter phage Lullwater, complete genome
NC_047861		2020-05-15T00:00:00Z	Bordetella virus PHB04	Phabquatrovirus	Myoviridae	94005	RefSeq	complete			Chen,Y., Song,J., Wu,B.		China		Bordetella bronchiseptica		2017-05-11		Bordetella phage vB_BbrM_PHB04, complete genome
NC_047862		2020-05-15T00:00:00Z	Klebsiella virus IME279	Sortsnevirus	Podoviridae	42518	RefSeq	complete			Zhao,F., Pan,X., Tong,Y.		China		Klebsiella pneumoniae		2017-01-02		Klebsiella phage vB_KpnS_IME279, complete genome
NC_047863		2020-05-15T00:00:00Z	Shigella virus ISF001	Tunavirus	Drexlerviridae	50552	RefSeq	complete			Shahin,K., Bouzari,M., Wang,R.		Iran		Shigella flexneri		2015-04-01		Shigella phage vB_SflS-ISF001, complete genome
NC_047864		2020-05-15T00:00:00Z	Escherichia virus T3	Teetrevirus	Autographiviridae	38209	RefSeq	complete			Li,S., Tong,Y.				Enterobacteriaceae				Enterobacteria phage T3, complete genome
NC_047865		2020-05-15T00:00:00Z	Aeromonas virus CF7	Ahphunavirus	Autographiviridae	42439	RefSeq	complete			Tyagi,A., Kumar,N., Singh,N.K., Kaur,S.		India		Aeromonas hydrophila		2017-01-03		Aeromonas phage CF7, complete genome
NC_047866		2020-05-15T00:00:00Z	Aeromonas virus Ahp1	Ahphunavirus	Autographiviridae	42167	RefSeq	complete			Wang,J.B., Lin,N.T., Tseng,Y.H., Weng,S.F.	27603936			Aeromonas hydrophila				Aeromonas phage Ahp1, complete genome
NC_047867		2020-05-15T00:00:00Z	Enterobacteria virus T7M	Teetrevirus	Autographiviridae	38202	RefSeq	complete			Lin,T.Y., Lin,T.-Y.	27133219			Escherichia coli				Enterobacteria phage T7M, complete genome
NC_047868		2020-05-15T00:00:00Z	Rhizobium virus RHEph02	Cuernavacavirus	Autographiviridae	46486	RefSeq	complete			Santamaria,R.I., Bustos,P., Sepulveda-Robles,O., Lozano,L., Rodriguez,C., Fernandez,J.L., Juarez,S., Kameyama,L., Guarneros,G., Davila,G., Gonzalez,V., Sepulveda,O., Rodrigez,C.	24185856			Rhizobium etli				Rhizobium phage RHEph02, complete genome
NC_047869		2020-05-15T00:00:00Z	Rhizobium virus RHEph08	Cuernavacavirus	Autographiviridae	43619	RefSeq	complete			Santamaria,R.I., Bustos,P., Sepulveda-Robles,O., Lozano,L., Rodriguez,C., Fernandez,J.L., Juarez,S., Kameyama,L., Guarneros,G., Davila,G., Gonzalez,V., Sepulveda,O., Rodrigez,C.	24185856			Rhizobium etli				Rhizobium phage RHEph08, complete genome
NC_047870		2020-05-15T00:00:00Z	Rhizobium virus RHEph09	Cuernavacavirus	Autographiviridae	45962	RefSeq	complete			Santamaria,R.I., Bustos,P., Sepulveda-Robles,O., Lozano,L., Rodriguez,C., Fernandez,J.L., Juarez,S., Kameyama,L., Guarneros,G., Davila,G., Gonzalez,V., Sepulveda,O., Rodrigez,C.	24185856			Rhizobium etli				Rhizobium phage RHEph09, complete genome
NC_047871		2020-05-15T00:00:00Z	Listeria virus LMSP25	Pecentumvirus	Herelleviridae	136589	RefSeq	complete			Woolston,J., Rajanna,C., Abuladze,T., Li,M., Anderson,B., Sulakvelidze,A.				Listeria monocytogenes				Listeria phage LMTA-57, complete genome
NC_047872		2020-05-15T00:00:00Z	Listeria virus LMSP25	Pecentumvirus	Herelleviridae	136468	RefSeq	complete			Woolston,J., Rajanna,C., Abuladze,T., Li,M., Anderson,B., Sulakvelidze,A.				Listeria monocytogenes				Listeria phage LMTA-94, complete genome
NC_047873		2020-05-15T00:00:00Z	Pseudomonas virus UNOSLW1	Pifdecavirus	Autographiviridae	39215	RefSeq	complete			Lu,G., Luhr,J., Stoecklein,A., Warner,P., Tapprich,W.		USA		Pseudomonas sp.		2015		Pseudomonas phage UNO-SLW1, complete genome
NC_047874		2020-05-15T00:00:00Z	Pseudomonas virus Pf1 ERZ-2017	Teseptimavirus	Autographiviridae	39195	RefSeq	complete			Zulkarneev,E.R., Aleshkin,A.V., Rubalsky,O.V., Kiseleva,I.A., Rubalskii,E.O., Lebedev,S.N.		Russia		Pseudomonas fluorescens				Pseudomonas virus Pf1 ERZ-2017, complete genome
NC_047875		2020-05-15T00:00:00Z	Salmonella phage UPF_BP1	Lederbergvirus	Podoviridae	39902	RefSeq	complete			Sqiueira,F.M., Cibulski,S., Pottker,E.S., Rodrigues,L.B.				Salmonella enterica subsp. enterica serovar Brandenburg				Salmonella phage UPF_BP1, complete genome
NC_047876		2020-05-15T00:00:00Z	Bordetella virus CN1	Vojvodinavirus	Siphoviridae	59779	RefSeq	complete			Knezevic,P., Petrovic Fabijan,A., Doffkay,Z., Rakhely,G.								Bordetella phage CN1, complete genome
NC_047877		2020-05-15T00:00:00Z	Bordetella virus CN2	Vojvodinavirus	Siphoviridae	62030	RefSeq	complete			Knezevic,P., Petrovic Fabijan,A., Doffkay,Z., Rakhely,G.								Bordetella phage CN2, complete genome
NC_047878		2020-05-15T00:00:00Z	Bordetella virus FP1	Vojvodinavirus	Siphoviridae	60332	RefSeq	complete			Knezevic,P., Petrovic Fabijan,A., Doffkay,Z., Rakhely,G.								Bordetella phage FP1, complete genome
NC_047879		2020-05-15T00:00:00Z	Bordetella virus MW2	Vojvodinavirus	Siphoviridae	60160	RefSeq	complete			Knezevic,P., Petrovic Fabijan,A., Doffkay,Z., Rakhely,G.								Bordetella phage MW2, complete genome
NC_047880		2020-05-15T00:00:00Z	Erwinia virus Y3	Sasquatchvirus	Myoviridae	261365	RefSeq	complete			Buttimer,C., Born,Y., Lucid,A., Loessner,M.J., Fieseler,L., Coffey,A., Buttimer,C.T.H.	29777834	Switzerland: Sursee		Erwinia amylovora				Erwinia phage vB_EamM_Y3, complete genome
NC_047881		2020-05-15T00:00:00Z	Shigella virus SSP1	Tequintavirus	Demerecviridae	113299	RefSeq	complete			Kim,M., Ryu,S.				Shigella sonnei				Shigella phage SSP1, complete genome
NC_047882		2020-05-15T00:00:00Z	Vibrio virus JSF12	Jesfedecavirus	Demerecviridae	111671	RefSeq	complete			Naser,I.B., Hoque,M.M., Nahid,M.A., Tareq,T.M., Rocky,M.K., Faruque,S.M.	29093571	Bangladesh		Vibrio cholerae				Vibrio phage JSF12, complete genome
NC_047883		2020-05-15T00:00:00Z	Acinetobacter virus SWHAb3	Friunavirus	Autographiviridae	41730	RefSeq	complete			Juan,L., Bo,Z.				Acinetobacter baumannii				Acinetobacter phage SWH-Ab-3, complete genome
NC_047884		2020-05-15T00:00:00Z	Escherichia virus saus132	Epseptimavirus	Demerecviridae	121986	RefSeq	complete			Svab,D., Falgenhauer,L., Rohde,M., Szabo,J., Chakraborty,T., Toth,I.				Escherichia				Bacteriophage T5-like saus132, complete genome
NC_047885		2020-05-15T00:00:00Z	Escherichia virus chee24	Tequintavirus	Demerecviridae	120622	RefSeq	complete			Svab,D., Falgenhauer,L., Rohde,M., Szabo,J., Chakraborty,T., Toth,I.				Escherichia				Bacteriophage T5-like chee24, complete genome
NC_047886		2020-05-15T00:00:00Z	Pectobacterium virus DUPPII	Unyawovirus	Autographiviridae	40142	RefSeq	complete			Park,T.-H.		South Korea: Hongcheon		Pectobacterium sp.		2010-09		Pectobacterium phage DU_PP_II, complete genome
NC_047887		2020-05-15T00:00:00Z	Pectobacterium virus DUPPV	Hongcheonvirus	Demerecviridae	106185	RefSeq	complete			Park,T.-H.		South Korea: Hongcheon		Pectobacterium sp.		2010-09		Pectobacterium phage DU_PP_V, complete genome
NC_047888		2020-05-15T00:00:00Z	Ralstonia virus DURPI	Gyeongsanvirus	Autographiviridae	40657	RefSeq	complete			Park,T.-H.		South Korea: Seogwipo		Ralstonia solanacearum		2013-10		Ralstonia phage DU_RP_I, complete genome
NC_047889		2020-05-15T00:00:00Z	Escherichia virus mutPK1A2	Vectrevirus	Autographiviridae	44784	RefSeq	complete			Lehti,T.A., Pajunen,M.I., Skog,M.S., Finne,J., Leskinen,K.				Escherichia coli				Escherichia virus mutPK1A2, complete genome
NC_047890		2020-05-15T00:00:00Z	Escherichia virus PGT2	Ermolevavirus	Autographiviridae	42686	RefSeq	complete			Kulikov,E.E., Golomidova,A.K., Kudryavtseva,A.V., Letarov,A.V.				Escherichia coli				Escherichia phage PGT2, complete genome
NC_047891		2020-05-15T00:00:00Z	Gordonia virus BENtherdunthat	Getalongvirus	Siphoviridae	54867	RefSeq	complete			Martin,B.M., Lahiri,R.K., Lowery,J., Linderman,M., Khodarkovskaya,A., Ashwat,E., Peddada,T.N., Nair,S., Bortz,R.L., Garlena,R.A., Russell,D.A., Pope,W.H., Jacobs-Sera,D., Hatfull,G.F.		USA: PIttsburgh, PA	PA	Gordonia terrae		2016-10-01		Gordonia phage BENtherdunthat, complete genome
NC_047892		2020-05-15T00:00:00Z	Gordonia virus Birksandsocks	Montyvirus	Siphoviridae	77354	RefSeq	complete			Koppala,N., Smith,C., Hicks,E., VanDolah,M., Fryberger,R., Simpson,Z., Schmith,W., Rense,A., Bortz,R.L., Warner,M.H., Garlena,R.A., Russell,D.A., Pope,W.H., Jacobs-Sera,D., Hendrix,R.W., Hatfull,G.F.		USA: Pittsburgh, PA	PA	Gordonia terrae		2016-09-01		Gordonia phage BirksAndSocks, complete genome
NC_047893		2020-05-15T00:00:00Z	Escherichia virus DTL	Loudonvirus	Drexlerviridae	45814	RefSeq	complete			Halter,M.C., Zahn,J.A.				Escherichia coli K-12				Escherichia phage DTL, complete genome
NC_047894		2020-05-15T00:00:00Z	Pseudomonas virus uligo	Uliginvirus	Autographiviridae	47868	RefSeq	complete			Djurhuus,A.M., Carstens,A.B., Hansen,L.H.				Pseudomonas syringae pv. avii				Pseudomonas phage uligo, complete genome
NC_047895		2020-05-15T00:00:00Z	Escherichia virus EG1	Teseptimavirus	Autographiviridae	39919	RefSeq	complete			Gu,Y., Liu,X.		China		Escherichia coli str. K-12 substr. MG1655		2016-09-01		Escherichia phage EG1, complete genome
NC_047896		2020-05-15T00:00:00Z	Acinetobacter virus SWHAb1	Friunavirus	Autographiviridae	41567	RefSeq	complete			Mei,H., Juan,L., Bo,Z.				Acinetobacter baumannii				Acinetobacter phage SWH-Ab-1, complete genome
NC_047897		2020-05-15T00:00:00Z	Lactobacillus virus Lenus	Lenusvirus	Siphoviridae	78891	RefSeq	complete			Kyrkou,I., Hestbjerg Hansen,L.		Denmark		Lactiplantibacillus plantarum		2017-05		Lactobacillus phage Lenus, complete genome
NC_047898		2020-05-15T00:00:00Z	Salmonella virus YSP2	Tlsvirus	Drexlerviridae	50316	RefSeq	complete			Tie,K., Feng,X., Yuan,Y.		China		Salmonella enterica subsp. enterica serovar Pullorum		2015-03-15		Salmonella phage YSP2, complete genome
NC_047899		2020-05-15T00:00:00Z	Escherichia virus VEc3	Vectrevirus	Autographiviridae	44895	RefSeq	complete			Volozhantsev,N.V., Verevkin,V.V., Krasilnikova,V.M., Denisenko,E.A., Myakinina,V.P., Kislichkina,A.A., Bogun,A.G.		Russia		Escherichia coli		2016-09		Escherichia virus VEc3, complete genome
NC_047900	SRR8788203	2020-05-15T00:00:00Z	Klebsiella virus May	Taipeivirus	Ackermannviridae	159631	RefSeq	complete			Nguyen,K.T., Bonasera,R., Benson,G., Hernandez-Morales,A.C., Gill,J.J., Liu,M., Nguyen,K.	31072899	USA: Bryan, TX	TX	Klebsiella pneumoniae		2016-06	SAMN11259659	Klebsiella phage May, complete genome
NC_047901	SRR8788475	2020-05-15T00:00:00Z	Klebsiella virus Menlow	Taipeivirus	Ackermannviridae	157281	RefSeq	complete			Newkirk,H.N., Lessor,L., Gill,J.J., Liu,M.	31023815	USA: College Station, TX	TX	Klebsiella pneumoniae		2016-06	SAMN11259833	Klebsiella phage Menlow, complete genome
NC_047902		2020-05-15T00:00:00Z	Pseudomonas virus PMBT3	Maxrubnervirus	Siphoviridae	87196	RefSeq	complete			Koberg,S., Brinks,E., Heller,K.J., Neve,H., Franz,C.M.A.P.				Pseudomonas grimontii				Pseudomonas phage PMBT3, complete genome
NC_047903		2020-05-15T00:00:00Z	Vibrio virus VEN	Trungvirus	Autographiviridae	44603	RefSeq	complete			Katharios,P.		Greece		Vibrio parahaemolyticus				Vibrio phage VEN, complete genome
NC_047904		2020-05-15T00:00:00Z	Streptomyces virus AbbeyMikolon	Abbeymikolonvirus	Siphoviridae	42551	RefSeq	complete			Mikolon,A., Lin,K.X., Rigg,S.J., Wilson,J.M., Nayek,S., Hughes,L.E., Garlena,R.A., Russell,D.A., Pope,W.H., Jacobs-Sera,D., Hendrix,R.W., Hatfull,G.F.		USA: Wilkes-Barre, PA	PA	Streptomyces lividans		2013-10-01		Streptomyces phage AbbeyMikolon, complete genome
NC_047905		2020-05-15T00:00:00Z	Streptomyces virus Attoomi	Attoomivirus	Siphoviridae	41872	RefSeq	complete			Sulaiman,A., Bhuiyan,S., Kim,T., Hughes,L.E., Garlena,R.A., Russell,D.A., Pope,W.H., Jacobs-Sera,D., Hendrix,R.W., Hatfull,G.F.		USA: New Braunfels, TX	TX	Streptomyces azureus		2016-03-31		Streptomyces phage Attoomi, complete genome
NC_047906		2020-05-15T00:00:00Z	Streptomyces virus Rowa	Rowavirus	Siphoviridae	42890	RefSeq	complete			Sulaiman,A., Kim,T., Hughes,L.E., Garlena,R.A., Russell,D.A., Pope,W.H., Jacobs-Sera,D., Hendrix,R.W., Hatfull,G.F.		USA: New Braunfels, TX	TX	Streptomyces azureus		2016-03-31		Streptomyces phage Rowa, complete genome
NC_047907		2020-05-15T00:00:00Z	Klebsiella virus KpCol1	Webervirus	Drexlerviridae	50249	RefSeq	complete			Gundogdu,A., Nalbantoglu,U., Yalcin,K., Hora,M., Saka,S., Aslan-Gurpinar,E.		Turkey		Klebsiella pneumoniae		2015		Klebsiella virus GML-KpCol1, complete genome
NC_047908		2020-05-15T00:00:00Z	Klebsiella virus SHKp152410	Przondovirus	Autographiviridae	40945	RefSeq	complete			Xu,M., Wang,R., Hu,F., He,P.		China: Shanghai sewage		Klebsiella pneumoniae				Klebsiella phage SH-Kp 152410, complete genome
NC_047909		2020-05-15T00:00:00Z	Faecalibacterium virus Brigit	Brigitvirus	Myoviridae	61716	RefSeq	complete			Petit,M.-A., De Paepe,M., Benevides,L., Langella,P.		France		Faecalibacterium prausnitzii		2017-12-19		Faecalibacterium phage FP_Brigit, complete genome
NC_047910		2020-05-15T00:00:00Z	Faecalibacterium virus Epona	Eponavirus	Myoviridae	49573	RefSeq	complete			Petit,M.-A., De Paepe,M., Benevides,L., Langella,P.		France		Faecalibacterium prausnitzii		2017-12-19		Faecalibacterium phage FP_Epona, complete genome
NC_047911		2020-05-15T00:00:00Z	Faecalibacterium virus Lagaffe	Lagaffevirus	Myoviridae	48211	RefSeq	complete			Petit,M.-A., De Paepe,M., Benevides,L., Langella,P.		France		Faecalibacterium prausnitzii		2017-12-19		Faecalibacterium phage FP_Lagaffe, complete genome
NC_047912		2020-05-15T00:00:00Z	Faecalibacterium virus Lugh	Lughvirus	Siphoviridae	34075	RefSeq	complete			Petit,M.-A., De Paepe,M., Benevides,L., Langella,P.		France		Faecalibacterium prausnitzii		2017-12-19		Faecalibacterium phage FP_Lugh, complete genome
NC_047913		2020-05-15T00:00:00Z	Faecalibacterium virus Mushu	Mushuvirus	Myoviridae	36636	RefSeq	complete			Petit,M.-A., De Paepe,M., Benevides,L., Langella,P.		France		Faecalibacterium prausnitzii		2017-12-19		Faecalibacterium phage FP_Mushu, complete genome
NC_047914		2020-05-15T00:00:00Z	Faecalibacterium virus Taranis	Taranisvirus	Myoviridae	54286	RefSeq	complete			Petit,M.-A., De Paepe,M., Benevides,L., Langella,P.		France		Faecalibacterium prausnitzii		2017-12-19		Faecalibacterium phage FP_Taranis, complete genome
NC_047915		2020-05-15T00:00:00Z	Faecalibacterium virus Toutatis	Toutatisvirus	Myoviridae	54725	RefSeq	complete			Petit,M.-A., De Paepe,M., Benevides,L., Langella,P.		France		Faecalibacterium prausnitzii		2017-12-19		Faecalibacterium phage FP_Toutatis, complete genome
NC_047916		2020-05-15T00:00:00Z	Faecalibacterium virus Oengus	Oengusvirus	Siphoviridae	58391	RefSeq	complete			Petit,M.-A., De Paepe,M., Benevides,L., Langella,P.		France		Faecalibacterium prausnitzii		2017-12-19		Faecalibacterium phage FP_oengus, complete genome
NC_047917		2020-05-15T00:00:00Z	Erwinia virus S2	Eracentumvirus	Autographiviridae	45495	RefSeq	complete			Knecht,L.E., Born,Y., Pothier,J.F., Loessner,M.J., Fieseler,L.		Switzerland		Erwinia amylovora		2009		Erwinia phage vB_EamP-S2, complete genome
NC_047918		2020-05-15T00:00:00Z	Lactobacillus virus Satyr	Maenadvirus	Siphoviridae	81076	RefSeq	complete			Kyrkou,I., Hestbjerg Hansen,L.		Denmark		Lactiplantibacillus plantarum		2017-02		Lactobacillus phage Satyr, complete genome
NC_047919		2020-05-15T00:00:00Z	Staphylococcus virus phiAGO13	Rosenblumvirus	Podoviridae	17603	RefSeq	complete			Gozdek,A., Glowacka-Rutkowska,A., Gawor,J., Empel,J., Gromadka,R., Lobocka,M.B.				Staphylococcus aureus				Staphylococcus phage vB_SauP_phiAGO1.3, complete genome
NC_047920		2020-05-15T00:00:00Z	Citrobacter CrRp3	Vectrevirus	Autographiviridae	44349	RefSeq	complete			Mizuno,C.M., Debarbieux,L., Roach,D.R.		France		Citrobacter rodentium		2015-03		Citrobacter phage vB_CroP_CrRp3, complete genome
NC_047921		2020-05-15T00:00:00Z	Gordonia virus Flakey	Montyvirus	Siphoviridae	76889	RefSeq	complete			Farren,J.M., Flanders,A.H., Htoo,L.P., Lee,D.S., Johnson,E.S., Struss,M.J., Williams,B.R., Bonilla,J.A., Klyczek,K., Garlena,R.A., Russell,D.A., Pope,W.H., Jacobs-Sera,D., Hendrix,R.W., Hatfull,G.F.		USA: Winneconne, WI	WI	Gordonia terrae		2016-10-01		Gordonia phage Flakey, complete genome
NC_047922		2020-05-15T00:00:00Z	Pseudomonas virus Henninger	Ghunavirus	Autographiviridae	40923	RefSeq	complete			Colberg,O., Carstens,A.B., Kot,W., Hansen,L.H.		Denmark		Pseudomonas		2016-03		Pseudomonas phage Henninger, complete genome
NC_047923		2020-05-15T00:00:00Z	Escherichia virus HZ2R8	Teseptimavirus	Autographiviridae	39482	RefSeq	complete			Liu,P., Wang,M., Tao,W., Sun,Y.		China		Escherichia coli		2017-07-16		Escherichia phage HZ2R8, complete genome
NC_047924		2020-05-15T00:00:00Z	Lactobacillus virus Bacchae	Harbinvirus	Herelleviridae	141124	RefSeq	complete			Kyrkou,I., Hestbjerg Hansen,L.		Denmark		Lactiplantibacillus plantarum		2017-05		Lactobacillus phage Bacchae, complete genome
NC_047925		2020-05-15T00:00:00Z	Lactobacillus virus Nyseid	Lenusvirus	Siphoviridae	79221	RefSeq	complete			Kyrkou,I., Hestbjerg Hansen,L.		Denmark		Lactiplantibacillus plantarum		2017-05		Lactobacillus phage Nyseid, complete genome
NC_047926		2020-05-15T00:00:00Z	Lactobacillus virus Semele	Harbinvirus	Herelleviridae	139450	RefSeq	complete			Kyrkou,I., Hestbjerg Hansen,L.		Denmark		Lactiplantibacillus plantarum		2017-02		Lactobacillus phage Semele, complete genome
NC_047927		2020-05-15T00:00:00Z	Escherichia virus YZ1	Kayfunavirus	Autographiviridae	38823	RefSeq	complete			Yang,Q.				Escherichia coli				Escherichia phage YZ1, complete genome
NC_047929		2020-05-15T00:00:00Z	Shigella virus SFN6B	Drulisvirus	Autographiviridae	43036	RefSeq	complete			Sia,S.C., Tan,G.C.		Malaysia		Shigella flexneri		2012-09-20		Shigella phage SFN6B, complete genome
NC_047930		2020-05-15T00:00:00Z	Ralstonia virus RsoP1IDN	Higashivirus	Autographiviridae	41135	RefSeq	complete			Addy,H.S., Farid,M.M., Ahmad,A.A., Huang,Q.		Indonesia		Ralstonia solanacearum				Ralstonia phage RsoP1IDN, complete genome
NC_047931		2020-05-15T00:00:00Z	Lactobacillus virus Maenad	Maenadvirus	Siphoviridae	78646	RefSeq	complete			Kyrkou,I., Hestbjerg Hansen,L.		Denmark		Lactiplantibacillus plantarum		2017-02		Lactobacillus phage Maenad, complete genome
NC_047932		2020-05-15T00:00:00Z	Klebsiella virus KpS110	Taipeivirus	Ackermannviridae	156801	RefSeq	complete			Verevkin,V.V., Solovieva,E.V., Krasilnikova,V.M., Kislichkina,A.A., Volozhantsev,N.V.		Russia		Klebsiella pneumoniae		2016		Klebsiella virus vB_KpnM_KpS110, complete genome
NC_047933		2020-05-15T00:00:00Z	Pseudomonas virus NV3	Kirikabuvirus	Autographiviridae	43184	RefSeq	complete			Storey,N.H.		United Kingdom: Greater London		Pseudomonas agarici		2014-11-01		Pseudomonas phage phiNV3, complete genome
NC_047934		2020-05-15T00:00:00Z	Yersinia virus fPS9	Helsettvirus	Autographiviridae	39034	RefSeq	complete			Skurnik,M.				Yersinia			SAMEA104089238	Yersinia phage fPS-9 genome assembly, complete genome: monopartite
NC_047935		2020-05-15T00:00:00Z	Yersinia virus fPS59	Helsettvirus	Autographiviridae	38391	RefSeq	complete			Skurnik,M.				Yersinia			SAMEA104089250	Yersinia phage fPS-59 genome assembly, complete genome: monopartite
NC_047936		2020-05-15T00:00:00Z	Yersinia virus fPS53	Helsettvirus	Autographiviridae	40694	RefSeq	complete			Skurnik,M.				Yersinia			SAMEA104089246	Yersinia phage fPS-53 genome assembly, complete genome: monopartite
NC_047937		2020-05-15T00:00:00Z	Yersinia virus fPS54ocr	Helsettvirus	Autographiviridae	40075	RefSeq	complete			Skurnik,M.				Yersinia			SAMEA104089248	Yersinia phage fPS-54-ocr genome assembly, complete genome: monopartite
NC_047938	ERR2231586	2020-05-15T00:00:00Z	Escherichia virus SECphi27	Warwickvirus	Drexlerviridae	51811	RefSeq	complete			Ofir,G.				Escherichia coli str. K-12 substr. MG1655			SAMEA104356077	Escherichia phage SECphi27 genome assembly, complete genome: monopartite
NC_047939		2020-05-15T00:00:00Z	Yersinia virus YpPY	Teseptimavirus	Autographiviridae	37714	RefSeq	complete			Rashid,M.H., Revazishvili,T., Dean,T., Butani,A., Verratti,K., Bishop-Lilly,K.A., Sozhamannan,S., Sulakvelidze,A., Rajanna,C.				Yersinia pestis				Yersinia phage YpP-Y, complete sequence
NC_047940		2020-05-15T00:00:00Z	Yersinia virus YpsPG	Teseptimavirus	Autographiviridae	38288	RefSeq	complete			Rashid,M.H., Revazishvili,T., Dean,T., Butani,A., Verratti,K., Bishop-Lilly,K.A., Sozhamannan,S., Sulakvelidze,A., Rajanna,C.				Yersinia pestis				Yersinia phage YpsP-G, complete sequence
NC_047941		2020-05-15T00:00:00Z	Salmonella virus Spp16	Panjvirus	Autographiviridae	41832	RefSeq	complete			Zhao,F., Sun,H., Ren,H., Tong,Y.				Salmonella enterica				Salmonella phage vB_SpuP_Spp16, complete genome
NC_047942		2020-05-15T00:00:00Z	Escherichia virus Ebrios	Teseptimavirus	Autographiviridae	39752	RefSeq	complete			Ngazoa-Kakou,S., Philippe,C., Tremblay,D.M., Loignon,S., Koudou,A., Abole,A., Coulibaly,D.N., Kan Kouassi,S., Kouame-Sina,M., Aoussi,S., Dosso,M., Moineau,S.		Cote d'Ivoire		Escherichia coli C		2016-04-01		Escherichia phage Ebrios, complete genome
NC_047944		2020-05-15T00:00:00Z	Klebsiella virus myPSH1235	Drulisvirus	Autographiviridae	45135	RefSeq	complete			Ramesh,N., Prasanth,M., Tamhankar,A.J., Lundborg,C.S.		India		Klebsiella pneumoniae		2015		Klebsiella phage myPSH1235, complete genome
NC_047945		2020-05-15T00:00:00Z	Staphylococcus virus BS1	Baoshanvirus	Herelleviridae	142978	RefSeq	complete			Jin,X., Zhang,C.		China: Baoshan District, Shanghai		Staphylococcus				Staphylococcus phage phiSA_BS1, complete genome
NC_047946		2020-05-15T00:00:00Z	Ralstonia virus RsoP1EGY	Gyeongsanvirus	Autographiviridae	41297	RefSeq	complete			Ahmad,A.A., Addy,H.S., Elhalag,K.M., Nasr-Eldin,M.A., Hussien,A.S., Huang,Q.		Egypt		Ralstonia solanacearum				Ralstonia phage RsoP1EGY, complete genome
NC_047947		2020-05-15T00:00:00Z	Salmonella virus PHB07	Tlsvirus	Drexlerviridae	51818	RefSeq	complete			Chen,Y., Sun,E., Yang,L., Wu,B.		China		Salmonella sp.		2017-05-05		Salmonella phage vB_SenS_PHB07, complete genome
NC_047948		2020-05-15T00:00:00Z	Staphylococcus virus BS2	Baoshanvirus	Herelleviridae	149229	RefSeq	complete			Jin,X., Zhang,C., Wang,X., Zhong,J.		China: Baoshan District of Shanghai		Staphylococcus aureus				Staphylococcus phage phiSA_BS2, complete genome
NC_047949		2020-05-15T00:00:00Z	Aeromonas virus AhSzq1	Shenzhenvirus	Demerecviridae	112558	RefSeq	complete			Chen,L., Yuan,S., Ma,Y.				Aeromonas hydrophila				Aeromonas phage AhSzq-1, partial genome
NC_047950		2020-05-15T00:00:00Z	Aeromonas virus AhSzw1	Shenzhenvirus	Demerecviridae	115739	RefSeq	complete			Yuan,S., Chen,L., Ma,Y.				Aeromonas hydrophila				Aeromonas phage AhSzw-1, complete genome
NC_047951		2020-05-15T00:00:00Z	Yersinia virus R8-01	Pienvirus	Autographiviridae	42085	RefSeq	complete			Skurnik,M., Nawaz,A., Happonen,L., Butcher,S., Mattinen,L.				Yersinia				Yersinia phage phiR8-01 complete genome
NC_047952		2020-05-15T00:00:00Z	Pseudomonas virus PAXYB1	Phikmvvirus	Autographiviridae	43337	RefSeq	complete			Yu,X., Xu,Y., Liu,X.		China		Pseudomonas aeruginosa PAO1		2016-01-01		Pseudomonas phage PAXYB1, complete genome
NC_047953	SRR6764268	2020-05-15T00:00:00Z	Pseudomonas virus 130-113	Phikmvvirus	Autographiviridae	44205	RefSeq	complete			Philipson,C.W., Voegtly,L.J., Lueder,M.R., Long,K.A., Rice,G.K., Frey,K.G., Biswas,B., Cer,R.Z., Hamilton,T., Bishop-Lilly,K.A.	29642590			Pseudomonas aeruginosa			SAMN08582034	Pseudomonas phage vB_PaeP_130_113, complete genome
NC_047954		2020-05-15T00:00:00Z	Pseudomonas virus Njord	Uliginvirus	Autographiviridae	46644	RefSeq	complete			Djurhuus,A.M., Carstens,A.B., Hansen,L.H.		Denmark		Pseudomonas syringae pv. avii				Pseudomonas phage Njord, complete genome
NC_047955		2020-05-15T00:00:00Z	Pseudomonas virus Nerthus	Uliginvirus	Autographiviridae	45779	RefSeq	complete			Djurhuus,A.M., Carstens,A.B., Hansen,L.H.		Denmark		Pseudomonas syringae pv. avii				Pseudomonas phage Nerthus, complete genome
NC_047956		2020-05-15T00:00:00Z	Pseudomonas virus Achelous	Uliginvirus	Autographiviridae	46585	RefSeq	complete			Djurhuus,A.M., Carstens,A.B., Hansen,L.H.		Denmark		Pseudomonas syringae pv. avii				Pseudomonas phage Achelous, complete genome
NC_047957		2020-05-15T00:00:00Z	Pseudomonas virus Alpheus	Uliginvirus	Autographiviridae	45756	RefSeq	complete			Djurhuus,A.M., Carstens,A.B., Hansen,L.H.		Denmark		Pseudomonas syringae pv. avii				Pseudomonas phage Alpheus, complete genome
NC_047958		2020-05-15T00:00:00Z	Burkholderia virus KL4	Kelquatrovirus	Podoviridae	42250	RefSeq	complete			Dennis,J., Stothard,P., Peters,D.L.				Burkholderia				Burkholderia phage vB_BmuP_KL4, complete genome
NC_047959		2020-05-15T00:00:00Z	Escherichia virus IME18	Tunavirus	Drexlerviridae	50354	RefSeq	complete			Li,P., Wang,J., Tong,Y.				Escherichia coli BL21(DE3)				Enterobacteria phage vB_EcoS_IME18, complete genome
NC_047960		2020-05-15T00:00:00Z	Escherichia virus IME347	Badaguanvirus	Drexlerviridae	50048	RefSeq	complete			Li,P., Wang,J., Tong,Y.				Escherichia coli BL21(DE3)				Enterobacteria phage vB_EcoS_IME347, complete genome
NC_047961		2020-05-15T00:00:00Z	Dickeya virus Dagda	Aarhusvirus	Autographiviridae	40484	RefSeq	complete			Carstens,A.B., Djurhuus,A.M., Hansen,L.H.				Dickeya solani				Dickeya phage Dagda, complete genome
NC_047962		2020-05-15T00:00:00Z	Xanthomonas virus Carpasina	Carpasinavirus	Myoviridae	61939	RefSeq	complete			Carstens,A.B., Djurhuus,A.M., Hansen,L.H.				Xanthomonas campestris				Xanthomonas phage Carpasina, complete genome
NC_047963		2020-05-15T00:00:00Z	Pectobacterium virus Jarilo	Jarilovirus	Autographiviridae	40552	RefSeq	complete			Carstens,A.B., Djurhuus,A.M., Hansen,L.H.		Denmark		Pectobacterium carotovorum				Pectobacterium phage Jarilo, complete genome
NC_047964		2020-05-15T00:00:00Z	Dickeya virus Ninurta	Ningirsuvirus	Autographiviridae	39699	RefSeq	complete			Carstens,A.B., Djurhuus,A.M., Hansen,L.H.		Denmark		Dickeya solani				Dickeya phage Ninurta, complete genome
NC_047965		2020-05-15T00:00:00Z	Pseudomonas virus 22PfluR64PP	Pifdecavirus	Autographiviridae	40822	RefSeq	complete			Stanczyk,M., Kolsut,J., Wojcik,E., Wojtasik,A., Dastych,J.		Poland		Pseudomonas fluorescens		2013		Pseudomonas phage 22PfluR64PP, complete genome
NC_047966		2020-05-15T00:00:00Z	Aeromonas virus 25AhydR2PP	Aerosvirus	Autographiviridae	42696	RefSeq	complete			Kolsut,J., Wojcik,E., Wojtasik,A., Dastych,J.		Poland		Aeromonas hydrophila		2013		Aeromonas phage 25AhydR2PP, complete genome
NC_047967		2020-05-15T00:00:00Z	Pseudomonas virus 15pyo	Phikmvvirus	Autographiviridae	42750	RefSeq	complete			Essoh,C., Latino,L., Blouin,Y., Loukou,G., Nguetta,S.M., Lathro,N.S., Cablanmian,A., Kra,A., Midoux,C., Vergnaud,G., Pourcel,C.	26115051			Pseudomonas aeruginosa				Pseudomonas phage vB_PaeP_PAO1_1-15pyo, complete genome
NC_047968		2020-05-15T00:00:00Z	Klebsiella virus KP32	Przondovirus	Autographiviridae	40635	RefSeq	complete			Kozlova,Y.N., Morozova,V.V., Tikunov,A.Y., Klopotova,M.R., Fofanov,M.V., Tikunova,N.V.		Russia		Klebsiella pneumoniae		2016-07-04		Klebsiella virus KP32 isolate 192, complete genome
NC_047969		2020-05-15T00:00:00Z	Klebsiella virus KP32	Przondovirus	Autographiviridae	41161	RefSeq	complete			Kozlova,Y.N., Morozova,V.V., Tikunov,A.Y., Klopotova,M.R., Fofanov,M.V., Tikunova,N.V.		Russia		Klebsiella pneumoniae		2016-07-04		Klebsiella virus KP32 isolate 194, complete genome
NC_047970		2020-05-15T00:00:00Z	Klebsiella virus KP32	Przondovirus	Autographiviridae	40540	RefSeq	complete			Kozlova,Y.N., Morozova,V.V., Tikunov,A.Y., Klopotova,M.R., Fofanov,M.V., Tikunova,N.V.		Russia		Klebsiella pneumoniae		2016-07-04		Klebsiella virus KP32 isolate 195, complete genome
NC_047971		2020-05-15T00:00:00Z	Klebsiella virus KP32	Przondovirus	Autographiviridae	40337	RefSeq	complete			Kozlova,Y.N., Morozova,V.V., Tikunov,A.Y., Klopotova,M.R., Fofanov,M.V., Tikunova,N.V.		Russia		Klebsiella pneumoniae		2016-07-04		Klebsiella virus KP32 isolate 196, complete genome
NC_047972		2020-05-15T00:00:00Z	Microbacterium virus Appa	Appavirus	Siphoviridae	38684	RefSeq	complete			Zack,K.M., Garlena,R.A., Russell,D.A., Pope,W.H., Jacobs-Sera,D., Hatfull,G.F.		USA: Baltimore, MD	MD	Microbacterium foliorum		2016-07-01		Microbacterium phage Appa, complete genome
NC_047973		2020-05-15T00:00:00Z	Microbacterium virus Hyperion	Squashvirus	Siphoviridae	61769	RefSeq	complete			Stanton,A.-C.J., Garlena,R.A., Russell,D.A., Pope,W.H., Jacobs-Sera,D., Hatfull,G.F.		USA: Pittsburgh, PA	PA	Microbacterium foliorum		2016-05-01		Microbacterium phage Hyperion, complete genome
NC_047974		2020-05-15T00:00:00Z	Rhodococcus phage Jace		Siphoviridae	53912	RefSeq	complete			Garlena,R.A., Russell,D.A., Pope,W.H., Jacobs-Sera,D., Hatfull,G.F.		USA: Pittsburgh, PA	PA	Rhodococcus erythropolis		2013-05-15		Rhodococcus phage Jace, complete genome
NC_047975		2020-05-15T00:00:00Z	Microbacterium virus Squash	Squashvirus	Siphoviridae	62312	RefSeq	complete			Fournier,C.T., Kim,C.J., Romero,I.G., Sanchez,M., Do,N., Wu,S., Mosier,S.A., Wang,J., Lund,A., Moberg-Parker,J., Stanton,A.-C.J., Garlena,R.A., Russell,D.A., Pope,W.H., Jacobs-Sera,D., Hatfull,G.F.		USA: Pittsburgh, PA	PA	Microbacterium foliorum		2016-05-01		Microbacterium phage Squash, complete genome
NC_047976		2020-05-15T00:00:00Z	Microbacterium phage Paschalis	Quhwahvirus	Siphoviridae	52935	RefSeq	complete			Paschalis,M.I., Cheong,D.K., Petit-Frere,T., Stoner,K.N., Veracka,M., Ewers,R.M., Maciver,D.B., Santiago,X., Nichols,C.D., Scaff,D.S., Osorio,S.M., Mercado,F.J., Tamondong,K.G., Lee,J., Nicholson,R.L., Antonucci,M.K., Anger,G.K., Washington,J.M., Garlena,R.A., Russell,D.A., Pope,W.H., Jacobs-Sera,D., Hendrix,R.W., Hatfull,G.F.		USA: Nyack, NY	NY	Microbacterium foliorum		2017-10-04		Microbacterium phage Paschalis, complete genome
NC_047977		2020-05-15T00:00:00Z	Microbacterium virus Hendrix	Rogerhendrixvirus	Siphoviridae	97757	RefSeq	complete			Stanton,A.-C.J., Garlena,R.A., Russell,D.A., Pope,W.H., Jacobs-Sera,D., Hatfull,G.F.		USA: Pittsburgh, PA	PA	Microbacterium foliorum		2016-05-01		Microbacterium phage Hendrix, complete genome
NC_047978		2020-05-15T00:00:00Z	Erwinia virus Faunus	Faunusvirus	Chaseviridae	54065	RefSeq	complete			Djurhuus,A.M., Carstens,A.B., Hansen,L.H.		Denmark		Erwinia amylovora				Erwinia phage Faunus, complete genome
NC_047979		2020-05-15T00:00:00Z	Escherichia virus Gostya9	Tequintavirus	Demerecviridae	101665	RefSeq	complete			Kulikov,E.E., Letarov,A.V., Golomidova,A.K.				Escherichia coli	feces			Escherichia phage Gostya9, complete genome
NC_047980		2020-05-15T00:00:00Z	Klebsiella virus SHKp152234	Przondovirus	Autographiviridae	40578	RefSeq	complete			Zhi,Y., Luo,T., Xu,M., He,P.		China		Klebsiella pneumoniae				Klebsiella phage SH-Kp 152234, complete genome
NC_047981		2020-05-15T00:00:00Z	Pseudomonas virus PspYZU08	Pijolavirus	Autographiviridae	40184	RefSeq	complete			Yang,Z., Tao,X., Gao,L., Rao,S.				Pseudomonas sp.				Pseudomonas phage PspYZU08, complete genome
NC_047982		2020-05-15T00:00:00Z	Ralstonia virus RPSC1	Stompelvirus	Autographiviridae	39628	RefSeq	complete			Liao,M., Li,Q.	29523968	China		Ralstonia solanacearum		2016-06-08		Ralstonia phage RPSC1, complete genome
NC_047983		2020-05-15T00:00:00Z	Lactobacillus virus Lb	Heilongjiangvirus	Myoviridae	43416	RefSeq	complete			Yu,M., Qi,R., Jiang,X., Tang,T., Qiao,X., Jiang,Y., Tang,L., Wang,L., Xu,Y., Li,Y.				Lactobacillus brevis ATCC 367				Lactobacillus phage Lb, complete genome
NC_047984		2020-05-15T00:00:00Z	Escherichia virus S523	Berlinvirus	Autographiviridae	39825	RefSeq	complete			Shan,W., Wang,Z., Yang,D., Kong,L., Yan,Y., Wang,H., Sun,J.		China		Escherichia coli MC1061				Escherichia phage vB_EcoP_S523, complete genome
NC_047985	SRR9134807	2020-05-15T00:00:00Z	Escherichia virus LL5	Tlsvirus	Drexlerviridae	49788	RefSeq	complete			Piya,D., Lessor,L., Liu,M., Gill,J.J., Piya,D.K., Young,R.	31270204			Escherichia		2011	SAMN11874326	Escherichia phage LL5, complete genome
NC_047986		2020-05-15T00:00:00Z	Microbacterium virus Krampus	Krampusvirus	Siphoviridae	56708	RefSeq	complete			Harrington,T., Washburn,E., Bricker,J., McKinney,A., Betsko,A.J., Garlena,R.A., Russell,D.A., Pope,W.A., Jacobs-Sera,D., Hatfull,G.F.		USA: Aquilla, TX	TX	Microbacterium foliorum		2016-05-01		Microbacterium phage Krampus, complete genome
NC_047987		2020-05-15T00:00:00Z	Microbacterium virus MementoMori	Mementomorivirus	Siphoviridae	55572	RefSeq	complete			Harrington,T., Washburn,E., Bricker,J., McKinney,A., Betsko,A.J., Garlena,R.A., Russell,D.A., Pope,W.A., Jacobs-Sera,D., Hatfull,G.F.		USA: LaVista, NE	NE	Microbacterium paraoxydans		2016-10-01		Microbacterium phage MementoMori, complete genome
NC_047988		2020-05-15T00:00:00Z	Microbacterium virus Metamorphoo	Metamorphoovirus	Siphoviridae	54148	RefSeq	complete			Harrington,T., Washburn,E., Bricker,J., McKinney,A., Betsko,A.J., Garlena,R.A., Russell,D.A., Pope,W.A., Jacobs-Sera,D., Hatfull,G.F.		USA: Omaha, NE	NE	Microbacterium paraoxydans		2015-10-01		Microbacterium phage Metamorphoo, complete genome
NC_047989		2020-05-15T00:00:00Z	Microbacterium virus RobsFeet	Metamorphoovirus	Siphoviridae	54189	RefSeq	complete			Harrington,T., Washburn,E., Bricker,J., McKinney,A., Betsko,A.J., Garlena,R.A., Russell,D.A., Pope,W.A., Jacobs-Sera,D., Hatfull,G.F.		USA: Hastings, NE	NE	Microbacterium paraoxydans		2016-10-01		Microbacterium phage RobsFeet, complete genome
NC_047990		2020-05-15T00:00:00Z	Gordonia virus Suzy	Terapinvirus	Siphoviridae	67118	RefSeq	complete			Harrington,T., Washburn,E., Bricker,J., McKinney,A., Betsko,A.J., Garlena,R.A., Russell,D.A., Pope,W.A., Jacobs-Sera,D., Hatfull,G.F.		USA: Pittsburgh, PA	PA	Gordonia terrae	flower	2017-06-01		Gordonia phage Suzy, complete genome
NC_047991		2020-05-15T00:00:00Z	Gordonia virus Trine	Trinevirus	Siphoviridae	43758	RefSeq	complete			Harrington,T., Washburn,E., Bricker,J., McKinney,A., Betsko,A.J., Garlena,R.A., Russell,D.A., Pope,W.A., Jacobs-Sera,D., Hatfull,G.F.		USA: Pittsburgh, PA	PA	Gordonia terrae		2016-05-01		Gordonia phage Trine, complete genome
NC_047992		2020-05-15T00:00:00Z	Microbacterium virus Zeta1847	Zetavirus	Siphoviridae	47921	RefSeq	complete			Harrington,T., Washburn,E., Bricker,J., McKinney,A., Betsko,A.J., Garlena,R.A., Russell,D.A., Pope,W.A., Jacobs-Sera,D., Hatfull,G.F.		USA: Lincoln, NE	NE	Microbacterium paraoxydans		2015-10-01		Microbacterium phage Zeta1847, complete genome
NC_047993		2020-05-15T00:00:00Z	Microbacterium phage Quhwah	Quhwahvirus	Siphoviridae	53549	RefSeq	complete			Harrington,T., Washburn,E., Bricker,J., McKinney,A., Betsko,A.J., Garlena,R.A., Russell,D.A., Pope,W.A., Jacobs-Sera,D., Hatfull,G.F.		USA: West Hollywood, CA	CA	Microbacterium foliorum		2016-05-01		Microbacterium phage Quhwah, complete genome
NC_047994		2020-05-15T00:00:00Z	Klebsiella virus ZCKP1	Phapecoctavirus	Myoviridae	150925	RefSeq	complete			Taha,O.A., Connerton,P.L., Connerton,I.F., El-Shibiny,A.		Egypt		Klebsiella pneumoniae				Klebsiella phage ZCKP1, complete genome
NC_047995		2020-05-15T00:00:00Z	Erwinia virus Alexandra	Alexandravirus	Myoviridae	266532	RefSeq	complete			Cowger,A.E., Thompson,D.W., Sharma,R., Herring,J.A., Hoj,T.R., Killpack,S., Lawrence,E., Nwosu,I., Roark,B.J., Tueller,J.A., Choi,M.C., Ferguson,H.P., Kruger,J.L., Hope,S., Breakwell,D.P., Grose,J.H.		USA		Erwinia amylovora		2016-08-30		Erwinia phage vB_EamM_Alexandra, complete genome
NC_047996		2020-05-15T00:00:00Z	Escherichia virus BIFF	Tunavirus	Drexlerviridae	49372	RefSeq	complete			Cooper,L., Wade,J.T., Lasek-Nesselquist,E.				Escherichia coli K-12				Escherichia phage Eco_BIFF, complete genome
NC_047997		2020-05-15T00:00:00Z	Pseudomonas virus PFP1	Pifdecavirus	Autographiviridae	40914	RefSeq	complete			Li,M., Zhao,Q.		China		Pseudomonas fluorescens				Pseudomonas phage PFP1, complete genome
NC_047998		2020-05-15T00:00:00Z	Shigella virus Sfin1	Tunavirus	Drexlerviridae	50403	RefSeq	complete			Tousif,A.S.K., Nabanita,G.		India		Shigella		2011-11-30		Shigella phage Sfin-1, complete genome
NC_047999		2020-05-15T00:00:00Z	Salmonella virus SH9	Epseptimavirus	Demerecviridae	111607	RefSeq	complete			Kim,D., Kim,Y.J., Han,B.K., Kim,H.				Salmonella enterica subsp. enterica serovar Hadar				Salmonella phage SH9, partial genome
NC_048000		2020-05-15T00:00:00Z	Salmonella virus LVR16A	Epseptimavirus	Demerecviridae	111601	RefSeq	complete			Bringhurst,R.M.				Salmonella enterica subsp. enterica serovar Kentucky				Salmonella phage LVR16A, partial genome
NC_048001		2020-05-15T00:00:00Z	Salmonella virus SP3	Tequintavirus	Demerecviridae	109306	RefSeq	complete			Sritha,K.S., Sarita,G.B., Jeena,A.		India		Salmonella sp.				Salmonella phage SP3, partial genome
NC_048002		2020-05-15T00:00:00Z	Escherichia virus SRT7	Foetvirus	Autographiviridae	39883	RefSeq	complete			Fan,X., Zhao,K., Song,S., Zhao,Z.		China		Escherichia coli		2017-07-20		Escherichia phage SRT7, complete genome
NC_048003		2020-05-15T00:00:00Z	Pseudomonas virus phCDa	Shizishanvirus	Podoviridae	72821	RefSeq	complete			Chen,C., Lu,D., Wang,J., Fu,R.		China		Pseudomonas fluorescens		2017-10		Pseudomonas phage phCDa, complete genome
NC_048004		2020-05-15T00:00:00Z	Salmonella virus 3A8767	Teseptimavirus	Autographiviridae	38821	RefSeq	complete			Sain,A., Jayaprakash,N.		India		Salmonella enterica		2014-07-25		Salmonella phage 3A_8767, complete genome
NC_048005		2020-05-15T00:00:00Z	Salmonella virus S113	Epseptimavirus	Demerecviridae	112582	RefSeq	complete			Gencay,Y.E., Gambino,M., Prussing,T.F., Brondsted,L.	30888719	Denmark: Copenhagen		Salmonella enterica		2015		Salmonella phage S113, complete genome
NC_048006		2020-05-15T00:00:00Z	Salmonella virus S114	Epseptimavirus	Demerecviridae	110926	RefSeq	complete			Gencay,Y.E., Gambino,M., Prussing,T.F., Brondsted,L.	30888719	Denmark: Copenhagen		Salmonella enterica subsp. enterica		2015		Salmonella phage S114, complete genome
NC_048007		2020-05-15T00:00:00Z	Salmonella virus S116	Epseptimavirus	Demerecviridae	110664	RefSeq	complete			Gencay,Y.E., Gambino,M., Prussing,T.F., Brondsted,L.	30888719	Denmark: Copenhagen		Salmonella enterica		2015		Salmonella phage S116, complete genome
NC_048008		2020-05-15T00:00:00Z	Salmonella virus S126	Epseptimavirus	Demerecviridae	111999	RefSeq	complete			Gencay,Y.E., Gambino,M., Prussing,T.F., Brondsted,L.	30888719	Denmark: Copenhagen		Salmonella enterica		2015		Salmonella phage S126, complete genome
NC_048009		2020-05-15T00:00:00Z	Salmonella virus S131	Tequintavirus	Demerecviridae	110091	RefSeq	complete			Gencay,Y.E., Gambino,M., Prussing,T.F., Brondsted,L.	30888719	Denmark: Copenhagen		Salmonella enterica		2015		Salmonella phage S131, complete genome
NC_048010		2020-05-15T00:00:00Z	Salmonella virus S132	Epseptimavirus	Demerecviridae	116832	RefSeq	complete			Gencay,Y.E., Gambino,M., Prussing,T.F., Brondsted,L.	30888719	Denmark: Copenhagen		Salmonella enterica subsp. enterica		2015		Salmonella phage S132, complete genome
NC_048011		2020-05-15T00:00:00Z	Salmonella virus S133	Epseptimavirus	Demerecviridae	110926	RefSeq	complete			Gencay,Y.E., Gambino,M., Prussing,T.F., Brondsted,L.	30888719	Denmark: Copenhagen		Salmonella enterica subsp. enterica		2015		Salmonella phage S133, complete genome
NC_048012		2020-05-15T00:00:00Z	Salmonella virus S147	Epseptimavirus	Demerecviridae	111447	RefSeq	complete			Gencay,Y.E., Gambino,M., Prussing,T.F., Brondsted,L.	30888719	Denmark: Copenhagen		Salmonella enterica		2015		Salmonella phage S147, complete genome
NC_048013		2020-05-15T00:00:00Z	Salmonella virus S124	Epseptimavirus	Demerecviridae	112564	RefSeq	complete			Gencay,Y.E., Gambino,M., Prussing,T.F., Brondsted,L.	30888719	Denmark: Copenhagen		Salmonella enterica		2015		Salmonella phage S124, complete genome
NC_048014		2020-05-15T00:00:00Z	Klebsiella virus IME321	Przondovirus	Autographiviridae	39906	RefSeq	complete			Wang,C., Mi,Z., Bai,C., Tong,Y.				Klebsiella pneumoniae				Klebsiella phage vB_KpnP_IME321, complete genome
NC_048015		2020-05-15T00:00:00Z	Synechococcus virus STIM4	Thaumasvirus	Myoviridae	176495	RefSeq	complete			Avrani,S., Wurtzel,O., Sharon,I., Sorek,R., Lindell,D., Voss,B., Steglich,C., Enav,H.	21720364	Israel		Synechococcus sp. WH 8102				Cyanophage S-TIM4, complete genome
NC_048016		2020-05-15T00:00:00Z	Erwinia virus Wellington	Wellingtonvirus	Myoviridae	244950	RefSeq	complete			Sharma,R., James,B., Berg,J.A., Breakwell,D.P., Hope,S., Grose,J.H.		USA		Erwinia amylovora		2015-09-01		Erwinia phage Wellington, complete genome
NC_048017		2020-05-15T00:00:00Z	Microbacterium virus Eden	Edenvirus	Siphoviridae	40833	RefSeq	complete			Archambault,D., Hebert,K., Stevens,I., Molloy,S.D., Garlena,R.A., Russell,D.A., Pope,W.H., Jacobs-Sera,D., Hatfull,G.F.		USA		Microbacterium foliorum		2017-10-01		Microbacterium phage Eden, complete genome
NC_048018		2020-05-15T00:00:00Z	Gordonia virus Apricot	Apricotvirus	Siphoviridae	52195	RefSeq	complete			Cornell,B., Fuss,D., Goetz,G., Gregory,H., Huttelmaier,S., Tobiason,D.M., Hughes,L.E., Garlena,R.A., Russell,D.A., Pope,W.H., Jacobs-Sera,D., Hatfull,G.F.		USA: Kenosha, WI	WI	Gordonia terrae		2016-10-01		Gordonia phage Apricot, complete genome
NC_048019		2020-05-15T00:00:00Z	Gordonia virus Ruthy	Ruthyvirus	Siphoviridae	51265	RefSeq	complete			Plymale,R.C., Smith,K.B., Walker,A.L., Mullins,A.M., Askins,J.L., Bowman,H., Brownlee,C.M., Davis,H.K., Edmondson,E.M., Edwards,S.L., Gills,J.R., Haberman,K.L., Jacobs,K.R., Jones,G.C., Livingston,L.W., Masengale,M.E., Morrison,C.M., Pate,M.D., Pennington,B.T., Pickard,K.N., Rainwater,D.R., Studdard,A.C., Wooten,L.C., Reyna,N.S., Garlena,R.A., Russell,D.A., Pope,W.H., Jacobs-Sera,D., Hatfull,G.F.		USA: East End, AR	AR	Gordonia terrae		2017-10-01		Gordonia phage Ruthy, complete genome
NC_048020		2020-05-15T00:00:00Z	Microbacterium phage KaiHaiDragon	Quhwahvirus	Siphoviridae	52992	RefSeq	complete			Tran,S., Abrahams,R., Bazan,D.C., Beglau,B.C., Blaylock,E.C., Choi,J.D., Grewal,S.K., Hernandez,E.V., Kim,D.J., Kim,K., Lee,Y., Linde,M.K., Lopez,M.B., Miller,G.E., Pangalila,E., Parker,M.A., Specht,R.C., Teng,M.C., Toledo,B., Yu,H., Kalaj,N., McKinney,A.L., Muthiah,A.S., Dean,N.S., Diaz,A., Garlena,R.A., Russell,D.A., Pope,W.H., Jacobs-Sera,D., Hatfull,G.F.		USA: Riverside, CA	CA	Microbacterium foliorum		2018-01-12		Microbacterium phage KaiHaiDragon, complete genome
NC_048021		2020-05-15T00:00:00Z	Gordonia virus DareDevil	Daredevilvirus	Siphoviridae	90490	RefSeq	complete			Cooley,E.C., Clark,T.L., Jones,J.A., Dobies,E., Saikali,L.M., Crinzi,E.A., Jog,M.G., Patil,T.A., Warner,M.H., Garlena,R.A., Russell,D.A., Pope,W.H., Jacobs-Sera,D., Hatfull,G.F.		USA: Pittsburgh, PA	PA	Gordonia terrae		2016-09-10		Gordonia phage Daredevil, complete genome
NC_048022		2020-05-15T00:00:00Z	Eggerthella virus PMBT5	Lentavirus	Siphoviridae	30930	RefSeq	complete			Koberg,S., Brinks,E.		Germany		Eggerthella lenta		2018		Eggerthella phage PMBT5, complete genome
NC_048023		2020-05-15T00:00:00Z	Escherichia virus Vec13	Kayfunavirus	Autographiviridae	39747	RefSeq	complete			Volozhantsev,N., Kislichkina,A., Denisenko,E., Verevkin,V., Myakinina,V., Krasilnikova,V.		Russia		Escherichia coli		2017-02		Escherichia virus Vec13, complete genome
NC_048024		2020-05-15T00:00:00Z	Klebsiella virus NJS1	Webervirus	Drexlerviridae	49292	RefSeq	complete			Zhu,J., Wang,H., Hao,G.		China		Klebsiella pneumoniae				Klebsiella phage NJS1, complete genome
NC_048025		2020-05-15T00:00:00Z	Shigella virus SFPH2	Kayfunavirus	Autographiviridae	40387	RefSeq	complete			Yang,C., Qiu,S., Song,H.		China		Shigella flexneri				Shigella phage SFPH2, complete genome
NC_048026		2020-05-15T00:00:00Z	Synechococcus virus STIP37	Igirivirus	Autographiviridae	45477	RefSeq	complete			Kirzner,S., Lindell,D.		Israel		Synechococcus sp. WH 8109		2009-05		Synechococcus T7-like virus S-TIP37, complete genome
NC_048027		2020-05-15T00:00:00Z	Gordonia virus Fryberger	Ronaldovirus	Siphoviridae	67234	RefSeq	complete			Searcy,Z.E., Delesalle,V.A., Garlena,R.A., Russell,D.A., Pope,W.H., Jacobs-Sera,D., Hatfull,G.F.		USA: Pittsburgh	PA	Gordonia terrae		2016-10-01		Gordonia phage Fryberger, complete genome
NC_048028		2020-05-15T00:00:00Z	Gordonia virus Ronaldo	Ronaldovirus	Siphoviridae	68389	RefSeq	complete			DeCurzio,J.M., Delesalle,V.A., Garlena,R.A., Russell,D.A., Pope,W.H., Jacobs-Sera,D., Hatfull,G.F.		USA: Pittsburgh, PA	PA	Gordonia terrae		2016-10-01		Gordonia phage Ronaldo, complete genome
NC_048029		2020-05-15T00:00:00Z	Sphingomonas virus Scott	Scottvirus	Autographiviridae	43077	RefSeq	complete			Thompson,A., English,E.L., Willsey,G., Nock,A.M., Eckstrom,K., Tighe,S.W., Bavelock,M., Cairns,B., Foote,A., Schulman,H., Gupta,S., Kadouri,D., Wargo,M.J.		USA		Sphingomonas paucimobilis		2016-07-08		Sphingomonas phage Scott isolate SPS, complete genome
NC_048030		2020-05-15T00:00:00Z	Jalkavirus S08C159	Jalkavirus	Autographiviridae	10313	RefSeq	complete			Ghai,R., Martin-Cuadrado,A.B., Molto,A.G., Heredia,I.G., Cabrera,R., Martin,J., Verdu,M., Deschamps,P., Moreira,D., Lopez-Garcia,P., Mira,A., Rodriguez-Valera,F., Martin-Cuadrado,A.-B.	20393571	Spain				2007-10-15		Uncultured phage MedDCM-OCT-S08-C159 genomic sequence
NC_048031		2020-05-15T00:00:00Z	Pekhitvirus S04C24	Pekhitvirus	Autographiviridae	20430	RefSeq	complete			Ghai,R., Martin-Cuadrado,A.B., Molto,A.G., Heredia,I.G., Cabrera,R., Martin,J., Verdu,M., Deschamps,P., Moreira,D., Lopez-Garcia,P., Mira,A., Rodriguez-Valera,F., Martin-Cuadrado,A.-B.	20393571	Spain				2007-10-15		Uncultured phage MedDCM-OCT-S04-C24 genomic sequence
NC_048032		2020-05-15T00:00:00Z	Podivirus S05C243	Podivirus	Autographiviridae	14123	RefSeq	complete			Ghai,R., Martin-Cuadrado,A.B., Molto,A.G., Heredia,I.G., Cabrera,R., Martin,J., Verdu,M., Deschamps,P., Moreira,D., Lopez-Garcia,P., Mira,A., Rodriguez-Valera,F., Martin-Cuadrado,A.-B.	20393571	Spain				2007-10-15		Uncultured phage MedDCM-OCT-S05-C243 genomic sequence
NC_048033		2020-05-15T00:00:00Z	Pagavirus S05C849	Pagavirus	Autographiviridae	14714	RefSeq	complete			Ghai,R., Martin-Cuadrado,A.B., Molto,A.G., Heredia,I.G., Cabrera,R., Martin,J., Verdu,M., Deschamps,P., Moreira,D., Lopez-Garcia,P., Mira,A., Rodriguez-Valera,F., Martin-Cuadrado,A.-B.	20393571	Spain				2007-10-15		Uncultured phage MedDCM-OCT-S05-C849 genomic sequence
NC_048034		2020-05-15T00:00:00Z	Powvirus S08C41	Powvirus	Autographiviridae	28224	RefSeq	complete			Ghai,R., Martin-Cuadrado,A.B., Molto,A.G., Heredia,I.G., Cabrera,R., Martin,J., Verdu,M., Deschamps,P., Moreira,D., Lopez-Garcia,P., Mira,A., Rodriguez-Valera,F., Martin-Cuadrado,A.-B.	20393571	Spain				2007-10-15		Uncultured phage MedDCM-OCT-S08-C41 genomic sequence
NC_048035		2020-05-15T00:00:00Z	Vibrio virus KF1	Maculvirus	Autographiviridae	43237	RefSeq	complete			Yu,J., Kwak,S.-J., Lim,J.-A., Chang,H.-J.				Vibrio parahaemolyticus				Vibrio phage vB_VpaP_KF1, complete genome
NC_048036		2020-05-15T00:00:00Z	Vibrio virus KF2	Maculvirus	Autographiviridae	43571	RefSeq	complete			Yu,J., Kwak,S.-J., Lim,J.-A., Chang,H.-J.				Vibrio parahaemolyticus				Vibrio phage vB_VpaP_KF2, complete genome
NC_048038		2020-05-15T00:00:00Z	Microbacterium virus Neferthena	Neferthenavirus	Siphoviridae	41706	RefSeq	complete			Bray,K.S., Carr,Z.A., Cox,A., Croney,S.M., Francisco,T.J., Gragg,K.N., Gress-Byrd,C.M., Holcomb,E.R., Justice,T.A., Latham,E.D., Lovell,F.C., Miller,H.N., Quesada,C., Radey,J., Robinson,P.M., Scott,K.N., Smith,C.E., Stamey,B.D., Stanley,G.P., Suchonic,E.A., Taylor,K.N., Weindel,N.A., Wiseman,B.T., Eckardt,M.A., Gainey,M.D., Wallen,J.R., Garlena,R.A., Russell,D.A., Pope,W.H., Jacobs-Sera,D., Hatfu…		USA: Cullowhee, NC	NC	Microbacterium foliorum		2017-09-01		Microbacterium phage Neferthena, complete genome
NC_048039		2020-05-15T00:00:00Z	Gordonia virus Horus	Horusvirus	Siphoviridae	55668	RefSeq	complete			Said,P., Hotaki,K., Hall,J.T., Leadon,S.A., Fogarty,M.P., Warner,M.H., Garlena,R.A., Russell,D.A., Pope,W.H., Jacobs-Sera,D., Hatfull,G.F.		USA: Durham, NC	NC	Gordonia terrae		2017-09-16		Gordonia phage Horus, complete genome
NC_048040		2020-05-15T00:00:00Z	Gordonia virus Phistory	Phistoryvirus	Siphoviridae	53085	RefSeq	complete			Washington,J.M., Garlena,R.A., Russell,D.A., Pope,W.H., Jacobs-Sera,D., Hatfull,G.F.		USA: Nyack, NY	NY	Gordonia terrae		2016-09-21		Gordonia phage Phistory, complete genome
NC_048041		2020-05-15T00:00:00Z	Vibrio virus PG07	Pogseptimavirus	Demerecviridae	112106	RefSeq	complete			Ding,T.				Vibrio parahaemolyticus				Vibrio phage vB_VpS_PG07, complete genome
NC_048042		2020-05-15T00:00:00Z	Klebsiella virus TAH8	Webervirus	Drexlerviridae	49344	RefSeq	complete			Hao,G., Wang,H., Zhu,J., Yang,X.		China		Klebsiella pneumoniae				Klebsiella phage TAH8, complete genome
NC_048043		2020-05-15T00:00:00Z	Klebsiella virus NJS2	Webervirus	Drexlerviridae	50132	RefSeq	complete			Hao,G.H., Wang,H., Zhu,J.		China		Klebsiella pneumoniae				Klebsiella phage NJS2, complete genome
NC_048044		2020-05-15T00:00:00Z	Klebsiella virus NJR15	Webervirus	Drexlerviridae	49468	RefSeq	complete			Hao,G., Wang,H., Zhu,J.		China		Klebsiella pneumoniae				Klebsiella phage NJR15, complete genome
NC_048045		2020-05-15T00:00:00Z	Caulobacter virus CcrBL10	Poindextervirus	Siphoviridae	220934	RefSeq	complete			Wilson,K.M., Ely,B.				Caulobacter vibrioides CB15				Caulobacter phage CcrBL10, complete genome
NC_048046		2020-05-15T00:00:00Z	Caulobacter virus CcrPW	Colossusvirus	Siphoviridae	308141	RefSeq	complete			Wilson,K., Ely,B., Wilson,K.M.				Caulobacter vibrioides CB15			SAMN09504374	Caulobacter phage CcrPW, complete genome
NC_048047		2020-05-15T00:00:00Z	Caulobacter virus CcrBL9	Bertelyvirus	Siphoviridae	322272	RefSeq	complete			Wilson,K., Ely,B., Wilson,K.M.				Caulobacter vibrioides CB15			SAMN09504353	Caulobacter phage CcrBL9, complete genome
NC_048048		2020-05-15T00:00:00Z	Caulobacter virus CcrSC	Bertelyvirus	Siphoviridae	317488	RefSeq	complete			Wilson,K., Ely,B., Wilson,K.M.				Caulobacter vibrioides CB15			SAMN09504305	Caulobacter phage CcrSC, complete genome
NC_048049		2020-05-15T00:00:00Z	Synechococcus virus ST4	Tamkungvirus	Myoviridae	181082	RefSeq	complete			You,S.		China		Synechococcus sp. WH 7803		2017-04-01		Synechococcus phage S-T4, complete genome
NC_048052		2020-05-15T00:00:00Z	Dickeya virus JA10	Ningirsuvirus	Autographiviridae	40131	RefSeq	complete			Day,A.W., Ahn,J., Salmond,G.P.C.		United Kingdom		Dickeya solani MK10				Dickeya phage vB_DsoP_JA10, complete genome
NC_048053		2020-05-15T00:00:00Z	Dickeya virus JA29	Salmondvirus	Myoviridae	253323	RefSeq	complete			Day,A.W., Ahn,J., Salmond,G.P.C.		United Kingdom		Dickeya solani MK10				Dickeya phage vB_DsoM_JA29, complete genome
NC_048054		2020-05-15T00:00:00Z	Dickeya virus AD1	Alexandravirus	Myoviridae	261658	RefSeq	complete			Day,A.W., Ahn,J., Salmond,G.P.C.		United Kingdom		Dickeya solani MK10				Dickeya phage vB_DsoM_AD1, complete genome
NC_048055		2020-05-15T00:00:00Z	Curvibacter virus P26059B	Kalppathivirus	Autographiviridae	41344	RefSeq	complete			Moon,K., Kang,I., Kim,S., Kim,S.J., Cho,J.C., Cho,J.-C.	29789681	South Korea		Curvibacter				Curvibacter phage P26059B, complete genome
NC_048056		2020-05-15T00:00:00Z	Pectobacterium virus Gaspode	Phimunavirus	Autographiviridae	44364	RefSeq	complete			Carstens,A.B., Djurhuus,A.M., Kot,W., Hansen,L.H.		Denmark		Pectobacterium atrosepticum				Pectobacterium phage Gaspode, complete genome
NC_048057		2020-05-15T00:00:00Z	Dickeya virus Katbat	Aarhusvirus	Autographiviridae	40441	RefSeq	complete			Carstens,A.B., Djurhuus,A.M., Kot,W., Hansen,L.H.		Denmark		Dickeya solani				Dickeya phage Katbat, complete genome
NC_048058		2020-05-15T00:00:00Z	Pectobacterium virus Lelidair	Phimunavirus	Autographiviridae	43686	RefSeq	complete			Carstens,A.B., Djurhuus,A.M., Kot,W., Hansen,L.H.		Denmark		Pectobacterium atrosepticum				Pectobacterium phage Lelidair, complete genome
NC_048059		2020-05-15T00:00:00Z	Dickeya virus Luksen	Aarhusvirus	Autographiviridae	40729	RefSeq	complete			Carstens,A.B., Djurhuus,A.M., Kot,W., Hansen,L.H.		Denmark		Dickeya solani				Dickeya phage Luksen, complete genome
NC_048060		2020-05-15T00:00:00Z	Dickeya virus Mysterion	Aarhusvirus	Autographiviridae	40651	RefSeq	complete			Carstens,A.B., Djurhuus,A.M., Kot,W., Hansen,L.H.		Denmark		Dickeya solani				Dickeya phage Mysterion, complete genome
NC_048061		2020-05-15T00:00:00Z	Pectobacterium virus Nobby	Phimunavirus	Autographiviridae	42818	RefSeq	complete			Carstens,A.B., Djurhuus,A.M., Kot,W., Hansen,L.H.		Denmark		Pectobacterium atrosepticum				Pectobacterium phage Nobby, complete genome
NC_048062	SRR8788598	2020-05-15T00:00:00Z	Salmonella virus Sw2	Epseptimavirus	Demerecviridae	114274	RefSeq	complete			Nguyen,Q.X., Xie,Y., Liu,M., Gill,J.		USA: Brazos County, TX	TX	Salmonella enterica subsp. enterica serovar Kentucky		2016-07	SAMN11260807	Salmonella phage Sw2, complete genome
NC_048063		2020-05-15T00:00:00Z	Escherichia virus LL2	Teetrevirus	Autographiviridae	39382	RefSeq	complete			Rangan,R.S., O'Leary,C.J., Lauren,L., Liu,M.		USA: College Station, TX	TX	Escherichia coli				Escherichia phage LL2, complete genome
NC_048064	SRR9214597	2020-05-15T00:00:00Z	Escherichia virus LL11	Vectrevirus	Autographiviridae	45185	RefSeq	complete			Theodore,M., Lessor,L., O'Leary,C., Kongari,R., Gill,J., Liu,M., Theodore,M.P.	31395642	USA: College Station, Texas	TX	Escherichia coli			SAMN11975578	Escherichia phage LL11, complete genome
NC_048065	SRR8761742	2020-05-15T00:00:00Z	Citrobacter virus Sazh	Tlsvirus	Drexlerviridae	49665	RefSeq	complete			Crossland,W.L., Shaw,J.P., O'Leary,C., Gill,J., Liu,M.	31831614	USA: College Station, Texas	TX	Citrobacter freundii		2014	SAMN11191518	Citrobacter phage Sazh, complete genome
NC_048066		2020-05-15T00:00:00Z	Vibrio virus Canoe	Canoevirus	Myoviridae	32014	RefSeq	complete			Kauffman,K.M., Hussain,F.A., Yang,J., Arevalo,P., Brown,J.M., Chang,W.K., VanInsberghe,D., Elsherbini,J., Cutler,M.B., Kelly,L., Polz,M.F.		USA: Massachusetts, Nahant, Canoe Cove	MA	Vibrio cyclitrophicus		2010-08-10		Vibrio phage 1.202.O._10N.222.45.E8, partial genome
NC_048067		2020-05-15T00:00:00Z	Escherichia virus C1302	Giessenvirus	Podoviridae	41775	RefSeq	complete			Svab,D., Falgenhauer,L., Rohde,M., Chakraborty,T., Toth,I.	30238162			Enterobacteriaceae				Escherichia phage C130_2, complete genome
NC_048068		2020-05-15T00:00:00Z	Microbacterium virus OneinaGillian	Gillianvirus	Siphoviridae	61703	RefSeq	complete			Miller,G.E., Abrahams,R., Bazan,D.C., Beglau,B.C., Blaylock,E.C., Choi,J.D., Grewal,S.K., Hernandez,E.V., Kim,D.J., Kim,K., Lee,Y., Linde,M.K., Lopez,M.B., Pangalila,E., Parker,M.A., Specht,R.C., Teng,M.C., Toledo,B., Tran,S., Yu,H., Kalaj,N., Muthiah,A.S., Dean,N.S., Diaz,A., Garlena,R.A., Russell,D.A., Pope,W.H., Jacobs-Sera,D., Hatfull,G.F.		USA: Riverside, CA	CA	Microbacterium foliorum		2018-01-12		Microbacterium phage OneinaGillian, complete genome
NC_048069		2020-05-15T00:00:00Z	Corynebacterium virus SamW	Samwavirus	Siphoviridae	44609	RefSeq	complete			Pathak,A., Staton,O.A., Aldaher,A.R., Baird,K.M., Borah,A., Haggard,G.E., Meesala,S., Nealy,S.L., Ramdas,R., Rocha,M., Sristi,D., Thukral,S., Walls,C.E., Waqas,M., Williams,M.R., Winters,A.K., Sahawneh,K.J., Monti,D.L., Garlena,R.A., Russell,D.A., Pope,W.H., Jacobs-Sera,D., Hatfull,G.F.		USA: Birmingham, AL	AL	Corynebacterium xerosis		2017-08-25		Corynebacterium phage SamW, complete genome
NC_048070		2020-05-15T00:00:00Z	Corynebacterium virus Juicebox	Juiceboxvirus	Siphoviridae	41394	RefSeq	complete			Pathak,A., Staton,O.A., Aldaher,A.R., Baird,K.M., Borah,A., Haggard,G.E., Meesala,S., Nealy,S.L., Ramdas,R., Rocha,M., Sristi,D., Thukral,S., Walls,C.E., Waqas,M., Williams,M.R., Winters,A.K., Sahawneh,K.J., Monti,D.L., Garlena,R.A., Russell,D.A., Pope,W.H., Jacobs-Sera,D., Hatfull,G.F.		USA: Birmingham, AL	AL	Corynebacterium xerosis		2017-08-25		Corynebacterium phage Juicebox, complete genome
NC_048071		2020-05-15T00:00:00Z	Escherichia virus IMM002	Kayfunavirus	Autographiviridae	40060	RefSeq	complete			Chakraborty,S., Begum,Y.A., Qadri,F., Camilli,A.		Bangladesh		Escherichia		2013		Escherichia phage IMM-002, complete genome
NC_048072		2020-05-15T00:00:00Z	Streptomyces virus Darolandstone	Raleighvirus	Siphoviridae	40725	RefSeq	complete			Amani,N.Z., Ambroziak,M.E., Biju,A., Bushnell,W., Calia,C.N., Chen,Y.J., Hill,L.T., Karpinska,S., Martinez,K.C., Medwid,J.R., Nguyen,C., Oliver,A., Pham,J.P., Ramsey,M.R., Ravi,S., Sardina,J.R., Senecal,S.L., Sheen,J., Shende,N.V., Shi,C.Y., Stuart,L.C., Vu,L., Wang,L.Q., West,L.J., Westgaard,A.C., Liu,R.B., Pierce,E.C., Mohan,S., Pogliano,J., Delesalle,V.A., Garlena,R.A., Russell,D.A., Pope,W.H.…		USA: LaJolla, CA	CA	Streptomyces platensis		2017-10-04		Streptomyces phage Darolandstone, complete genome
NC_048073		2020-05-15T00:00:00Z	Escherichia virus FEC19	Wifcevirus	Myoviridae	68472	RefSeq	complete			Fan,C., Zhao,C., Tie,D., Sun,Y.				Escherichia coli O157:H7				Escherichia phage FEC19, complete genome
NC_048074		2020-05-15T00:00:00Z	Acinetobacter virus Aci01-1	Saclayvirus	Myoviridae	103628	RefSeq	complete			Essoh,C., Vernadet,J.-P., Vergnaud,G., Resch,G., Pourcel,C.		Cote d'Ivoire		Acinetobacter baumannii		2016-01-27		Acinetobacter phage vB_AbaM_B09_Aci01-1, complete genome
NC_048075		2020-05-15T00:00:00Z	Acinetobacter virus Aci02-2	Saclayvirus	Myoviridae	104354	RefSeq	complete			Essoh,C., Vernadet,J.-P., Vergnaud,G., Resch,G., Pourcel,C.		Cote d'Ivoire		Acinetobacter baumannii		2017-09-17		Acinetobacter phage vB_AbaM_B09_Aci02-2, complete genome
NC_048076		2020-05-15T00:00:00Z	Acinetobacter virus Aci07	Friunavirus	Autographiviridae	42330	RefSeq	complete			Essoh,C., Vernadet,J.-P., Vergnaud,G., Resch,G., Pourcel,C.		Cote d'Ivoire		Acinetobacter baumannii		2016-01-27		Acinetobacter phage vB_AbaP_46-62_Aci07, complete genome
NC_048077		2020-05-15T00:00:00Z	Dickeya virus JA11	Salmondvirus	Myoviridae	255356	RefSeq	complete			Day,A.W., Ahn,J., Salmond,G.P.C.		United Kingdom		Dickeya solani		2014-10		Dickeya phage vB_DsoM_JA11, complete genome
NC_048078		2020-05-15T00:00:00Z	Escherichia virus N30	Teseptimavirus	Autographiviridae	39266	RefSeq	complete			Lin,Y., Zhou,B., Luo,J., Hua,J., Zhang,M.		China		Escherichia coli				Escherichia phage N30, complete genome
NC_048079		2020-05-15T00:00:00Z	Escherichia virus C5	Teseptimavirus	Autographiviridae	39551	RefSeq	complete			Lin,Y., Zhou,B., Luo,J., Hua,J., Zhang,M.		China		Escherichia coli				Escherichia phage C5, complete genome
NC_048080		2020-05-15T00:00:00Z	Acinetobacter virus Aci05	Saclayvirus	Myoviridae	102789	RefSeq	complete			Essoh,C., Vernadet,J.-P., Vergnaud,G., Resch,G., Pourcel,C.		Cote d'Ivoire		Acinetobacter baumannii		2016-07-11		Acinetobacter phage vB_AbaM_B09_Aci05, complete genome
NC_048081		2020-05-15T00:00:00Z	Acinetobacter virus Aci08	Friunavirus	Autographiviridae	42067	RefSeq	complete			Essoh,C., Vernadet,J.-P., Vergnaud,G., Resch,G., Pourcel,C.		Cote d'Ivoire		Acinetobacter baumannii		2017-09-17		Acinetobacter phage vB_AbaP_B09_Aci08, complete genome
NC_048082		2020-05-15T00:00:00Z	Enterobacteria virus IME390	Teseptimavirus	Autographiviridae	38396	RefSeq	complete			Li,P., Tong,Y., Wang,J.				Escherichia coli BL21				Enterobacteria phage vB_EcoP_IME390, complete genome
NC_048083		2020-05-15T00:00:00Z	Gordonia virus Getalong	Getalongvirus	Siphoviridae	56214	RefSeq	complete			King,R.A., Ngong,N.B., Xu,E.M., Austin,H.D., Shervin,T.J., Anderson,J.K., Watkins,T.N., Gaffney,B.L., Staples,A.K., Rinehart,C.A., Rowland,N.S., Garlena,R.A., Russell,D.A., Pope,W.H., Jacobs-Sera,D., Hendrix,R.W., Hatfull,G.F.		USA: Bowling Green, KY	KY	Gordonia terrae		2016-09-16		Gordonia phage Getalong, complete genome
NC_048084		2020-05-15T00:00:00Z	Lactobacillus virus Iacchus	Harbinvirus	Herelleviridae	137973	RefSeq	complete			Kyrkou,I., Byth Carstens,A., Ellegaard-Jensen,L., Kot,W., Hestbjerg Hansen,L.		Denmark		Lactiplantibacillus plantarum		2017-05		Lactobacillus phage Iacchus, complete genome
NC_048085		2020-05-15T00:00:00Z	Lactobacillus virus Bromius	Harbinvirus	Herelleviridae	140527	RefSeq	complete			Kyrkou,I., Byth Carstens,A., Ellegaard-Jensen,L., Kot,W., Hestbjerg Hansen,L.		Denmark		Lactiplantibacillus plantarum		2017-05		Lactobacillus phage Bromius, complete genome
NC_048086	SRR8771457	2020-05-15T00:00:00Z	Proteus virus Stubb	Novosibvirus	Demerecviridae	104410	RefSeq	complete			Bourgeois,T.A., Lessor,L., O'Leary,C., Kongari,R., Liu,M., O'Leary,C.J.	31649089	USA: Brazos County, Texas	TX	Proteus mirabilis		2013	SAMN11234224	Proteus phage Stubb, complete genome
NC_048087		2020-05-15T00:00:00Z	Enterococcus virus EfV12	Schiekvirus	Herelleviridae	152770	RefSeq	complete			Wandro,S., Oliver,A., Gallagher,T., Weihe,C., England,W., Martiny,J., Whiteson,K.		Canada		Enterococcus faecium TX1330		1975		Enterococcus phage EfV12-phi1, complete genome
NC_048088		2020-05-15T00:00:00Z	Cronobacter virus PhiCS01	Gyeonggidovirus	Drexlerviridae	48195	RefSeq	complete			Kim,G.-H., Kim,J., Yoon,S.-S.		South Korea		Cronobacter sakazakii	feces			Cronobacter phage CS01, complete genome
NC_048089		2020-05-15T00:00:00Z	Salmonella virus STG2	Epseptimavirus	Demerecviridae	114275	RefSeq	complete			Duc,H.M., Son,H.M., Ken-Ichi,H., Takahisa,M.		Japan		Salmonella enterica subsp. enterica serovar Typhimurium		2015-01		Salmonella phage STG2, complete genome
NC_048090		2020-05-15T00:00:00Z	Microbacterium virus Armstrong	Armstrongvirus	Siphoviridae	39928	RefSeq	complete			Kukan,E.N., Stoner,T.H., Garlena,R.A., Russell,D.A., Pope,W.H., Jacobs-Sera,D., Hatfull,G.F.		USA: Pittsburgh, PA	PA	Microbacterium foliorum		2017-09-01		Microbacterium phage Armstrong, complete genome
NC_048091		2020-05-15T00:00:00Z	Arthrobacter virus Bridgette	Bridgettevirus	Siphoviridae	43113	RefSeq	complete			Rimple,P.A., Stoner,T.H., Garlena,R.A., Russell,D.A., Pope,W.H., Jacobs-Sera,D., Hatfull,G.F.		USA: Pittsburgh, PA	PA	Arthrobacter globiformis		2017-06-01		Arthrobacter phage Bridgette, complete genome
NC_048092		2020-05-15T00:00:00Z	Arthrobacter virus Constance	Bridgettevirus	Siphoviridae	43706	RefSeq	complete			Rimple,P.A., Stoner,T.H., Garlena,R.A., Russell,D.A., Pope,W.H., Jacobs-Sera,D., Hatfull,G.F.		USA: Buffalo, NY	NY	Arthrobacter globiformis		2017-06-01		Arthrobacter phage Constance, complete genome
NC_048093		2020-05-15T00:00:00Z	Arthrobacter virus DrManhattan	Manhattanvirus	Siphoviridae	42577	RefSeq	complete			Rimple,P.A., Stoner,T.H., Garlena,R.A., Russell,D.A., Pope,W.H., Jacobs-Sera,D., Hatfull,G.F.		USA: Pittsburgh, PA	PA	Sinomonas atrocyanea		2017-06-01		Arthrobacter phage DrManhattan, complete genome
NC_048094		2020-05-15T00:00:00Z	Arthrobacter virus Eileen	Bridgettevirus	Siphoviridae	41165	RefSeq	complete			Ulbrich,M.C., Stoner,T.H., Garlena,R.A., Russell,D.A., Pope,W.H., Jacobs-Sera,D., Hatfull,G.F.		USA: Pittsburgh, PA	PA	Arthrobacter globiformis		2017-06-01		Arthrobacter phage Eileen, complete genome
NC_048095		2020-05-15T00:00:00Z	Arthrobacter virus Judy	Bridgettevirus	Siphoviridae	43440	RefSeq	complete			Rimple,P.A., Stoner,T.H., Garlena,R.A., Russell,D.A., Pope,W.H., Jacobs-Sera,D., Hatfull,G.F.		USA: PIttsburgh, PA	PA	Arthrobacter globiformis		2017-06-01		Arthrobacter phage Judy, complete genome
NC_048096		2020-05-15T00:00:00Z	Arthrobacter virus Peas	Bridgettevirus	Siphoviridae	44103	RefSeq	complete			Divens,A.M., Stoner,T.H., Garlena,R.A., Russell,D.A., Pope,W.H., Jacobs-Sera,D., Hatfull,G.F.		USA: Pittsburgh, PA	PA	Arthrobacter globiformis		2017-09-01		Arthrobacter phage Peas, complete genome
NC_048097		2020-05-15T00:00:00Z	Arthobacter virus Yang	Yangvirus	Siphoviridae	43206	RefSeq	complete			Rimple,P.A., Stoner,T.H., Garlena,R.A., Russell,D.A., Pope,W.H., Jacobs-Sera,D., Hatfull,G.F.		USA: Pittsburgh, PA	PA	Arthrobacter globiformis		2017-06-01		Arthrobacter phage Yang, complete genome
NC_048098		2020-05-15T00:00:00Z	Arthrobacter virus Andrew	Andrewvirus	Siphoviridae	38802	RefSeq	complete			Rimple,P.A., Stoner,T.H., Garlena,R.A., Russell,D.A., Pope,W.H., Jacobs-Sera,D., Hatfull,G.F.		USA: Pittsburgh, PA	PA	Arthrobacter globiformis		2017-06-01		Arthrobacter phage Andrew, complete genome
NC_048099		2020-05-15T00:00:00Z	Arthrobacter virus Coral	Coralvirus	Siphoviridae	38317	RefSeq	complete			Giglietti,G., Stoner,T.H., Garlena,R.A., Russell,D.A., Pope,W.H., Jacobs-Sera,D., Hatfull,G.F.		USA: Pittsburgh, PA	PA	Arthrobacter globiformis		2017-06-01		Arthrobacter phage Coral, complete genome
NC_048100		2020-05-15T00:00:00Z	Arthrobacter virus Kepler	Coralvirus	Siphoviridae	38449	RefSeq	complete			Rimple,P.A., Stoner,T.H., Garlena,R.A., Russell,D.A., Pope,W.H., Jacobs-Sera,D., Hatfull,G.F.		USA: Buffalo, NY	NY	Arthrobacter globiformis		2017-06-01		Arthrobacter phage Kepler, complete genome
NC_048101		2020-05-15T00:00:00Z	Microbacterium virus Goodman	Goodmanvirus	Siphoviridae	42363	RefSeq	complete			Garlena,R.A., Russell,D.A., Pope,W.H., Jacobs-Sera,D., Hatfull,G.F.		USA: Pittsburgh, PA	PA	Microbacterium foliorum		2017-06-01		Microbacterium phage Goodman, complete genome
NC_048102		2020-05-15T00:00:00Z	Synechococcus virus SP4	Leucotheavirus	Myoviridae	158485	RefSeq	complete			You,S.		China		Synechococcus sp. WH 7803		2018-04-01		Synechoccus phage S-P4, partial genome
NC_048103		2020-05-15T00:00:00Z	Pectobacterium virus PPWS2	Kotilavirus	Autographiviridae	44716	RefSeq	complete			Hirata,H., Kashihara,M., Horiike,T.				Pectobacterium				Pectobacterium phage PPWS2 DNA, complete genome
NC_048104		2020-05-15T00:00:00Z	Lactobacillus virus ViSo2018a	Lidleunavirus	Siphoviridae	72362	RefSeq	complete			Somerville,V.		Switzerland: Liebefeld		Lactobacillus delbrueckii		2017	SAMN09476687	Lactobacillus phage ViSo-2018a, partial genome
NC_048105		2020-05-15T00:00:00Z	Salmonella virus BSP161	Berlinvirus	Autographiviridae	39688	RefSeq	complete			Bai,J., Ryu,S.				Salmonella enterica subsp. enterica serovar Typhimurium				Salmonella phage BSP161, complete genome
NC_048106		2020-05-15T00:00:00Z	Synechococcus virus SCBWM1	Aokuangvirus	Myoviridae	139069	RefSeq	complete			Xu,Y., Zhang,R., Wang,N., Cai,L., Tong,Y., Sun,Q., Chen,F., Jiao,N.	30051557	USA		Synechococcus sp. CBW1002		2010-12-14		Synechococcus phage S-CBWM1, complete genome
NC_048107		2020-05-15T00:00:00Z	Staphylococcus virus Pabna	Rosenblumvirus	Podoviridae	17700	RefSeq	complete			Bari,S.M.N., Hernandez,A.C., Hatoum-Aslan,A.		USA		Staphylococcus aureus subsp. aureus RN4220		2015-08-25		Staphylococcus phage Pabna, complete genome
NC_048108		2020-05-15T00:00:00Z	Yersinia virus PYPS50	Berlinvirus	Autographiviridae	39648	RefSeq	complete			Hammerl,J.A., Hertwig,S.		Germany		Yersinia pseudotuberculosis		2018		Yersinia phage PYPS50, complete genome
NC_048109		2020-05-15T00:00:00Z	Pseudomonas virus Dobby	Citexvirus	Myoviridae	37152	RefSeq	complete			Johnson,G., Putonti,C.				Pseudomonas aeruginosa				Pseudomonas phage Dobby, complete genome
NC_048110	SRR8771449	2020-05-15T00:00:00Z	Salmonella virus Seafire	Epseptimavirus	Demerecviridae	111851	RefSeq	complete			Hartman,S., Zeng,C., O'Leary,C., Newkirk,H., Kongari,R., Gill,J., Liu,M., Newkirk,H.N., O'Leary,C.J.	31649087	USA: College Station, TX	TX	Salmonella enterica subsp. enterica serovar Enteritidis		2015	SAMN11233789	Salmonella phage Seafire, complete genome
NC_048111		2020-05-15T00:00:00Z	Pectobacterium virus Arno160	Wanjuvirus	Autographiviridae	41823	RefSeq	complete			Shneider,M.M., Kabilov,M.R., Miroshnikov,K.A.		Italy		Pectobacterium carotovorum		2018		Pectobacterium phage Arno160, complete genome
NC_048112		2020-05-15T00:00:00Z	Escherichia virus Skarpretter	Skarprettervirus	Podoviridae	42042	RefSeq	complete			Olsen,N.S., Kot,W., Hansen,L.H.		Denmark		Escherichia coli				Escherichia phage Skarpretter, complete genome
NC_048113		2020-05-15T00:00:00Z	Salmonella virus Lumpael	Murrayvirus	Siphoviridae	41126	RefSeq	complete			Olsen,N.S., Kot,W., Hansen,L.H.		Denmark		Salmonella enterica				Salmonella phage Lumpael, complete genome
NC_048114		2020-05-15T00:00:00Z	Klebsiella virus kpssk3	Przondovirus	Autographiviridae	40539	RefSeq	complete			Shi,Y., Yang,Z., Huang,G., Gong,Y., Peng,Y.				Klebsiella pneumoniae				Klebsiella phage kpssk3, complete genome
NC_048115		2020-05-15T00:00:00Z	Arthrobacter virus Liebe	Liebevirus	Siphoviridae	45803	RefSeq	complete			Rimple,P.A., Stoner,T.H., Garlena,R.A., Russell,D.A., Pope,W.H., Jacobs-Sera,D., Hatfull,G.F.		USA: Pittsburgh, PA	PA	Arthrobacter globiformis		2017-06-01		Arthrobacter phage Liebe, complete genome
NC_048116		2020-05-15T00:00:00Z	Pectobacterium virus Clickz	Phimunavirus	Autographiviridae	43310	RefSeq	complete			Carstens,A.B.		Denmark		Pectobacterium atrosepticum				Pectobacterium phage Clickz, complete genome
NC_048117		2020-05-15T00:00:00Z	Pectobacterium virus Khlen	Phimunavirus	Autographiviridae	44013	RefSeq	complete			Carstens,A.B.		Denmark		Pectobacterium atrosepticum				Pectobacterium phage Khlen, complete genome
NC_048118		2020-05-15T00:00:00Z	Pectobacterium virus Koot	Phimunavirus	Autographiviridae	43402	RefSeq	complete			Carstens,A.B.		Denmark		Pectobacterium atrosepticum				Pectobacterium phage Koot, complete genome
NC_048119		2020-05-15T00:00:00Z	Pectobacterium virus Phoria	Phimunavirus	Autographiviridae	43825	RefSeq	complete			Carstens,A.B.		Denmark		Pectobacterium atrosepticum				Pectobacterium phage Phoria, complete genome
NC_048120		2020-05-15T00:00:00Z	Pectobacterium virus Zenivior	Phimunavirus	Autographiviridae	43724	RefSeq	complete			Carstens,A.B.		Denmark		Pectobacterium atrosepticum				Pectobacterium phage Zenivior, complete genome
NC_048121		2020-05-15T00:00:00Z	Vibrio virus 52B1	Mukerjeevirus	Podoviridae	72290	RefSeq	complete			Kauffman,K.M., Hussain,F.A., Yang,J., Arevalo,P., Brown,J.M., Chang,W.K., VanInsberghe,D., Elsherbini,J., Cutler,M.B., Kelly,L., Polz,M.F.		USA: Massachusetts, Nahant, Canoe Cove	MA	Vibrio breoganii		2010-09-18		Vibrio phage 1.169.O._10N.261.52.B1, partial genome
NC_048122		2020-05-15T00:00:00Z	Vibrio virus 51A6	Mukerjeevirus	Podoviridae	72305	RefSeq	complete			Kauffman,K.M., Hussain,F.A., Yang,J., Arevalo,P., Brown,J.M., Chang,W.K., VanInsberghe,D., Elsherbini,J., Cutler,M.B., Kelly,L., Polz,M.F.		USA: Massachusetts, Nahant, Canoe Cove	MA	Vibrio breoganii		2010-10-13		Vibrio phage 1.188.A._10N.286.51.A6, partial genome
NC_048123		2020-05-15T00:00:00Z	Vibrio virus Cyclit	Cyclitvirus	Autographiviridae	44168	RefSeq	complete			Kauffman,K.M., Hussain,F.A., Yang,J., Arevalo,P., Brown,J.M., Chang,W.K., VanInsberghe,D., Elsherbini,J., Cutler,M.B., Kelly,L., Polz,M.F.		USA: Massachusetts, Nahant, Canoe Cove	MA	Vibrio cyclitrophicus		2010-08-10		Vibrio phage 1.204.O._10N.222.46.F12, partial genome
NC_048124		2020-05-15T00:00:00Z	Vibrio virus 48B1	Mukerjeevirus	Podoviridae	71915	RefSeq	complete			Kauffman,K.M., Hussain,F.A., Yang,J., Arevalo,P., Brown,J.M., Chang,W.K., VanInsberghe,D., Elsherbini,J., Cutler,M.B., Kelly,L., Polz,M.F.		USA: Massachusetts, Nahant, Canoe Cove	MA	Vibrio breoganii		2010-09-18		Vibrio phage 1.224.A._10N.261.48.B1, partial genome
NC_048125		2020-05-15T00:00:00Z	Vibrio virus 51A7	Mukerjeevirus	Podoviridae	71992	RefSeq	complete			Kauffman,K.M., Hussain,F.A., Yang,J., Arevalo,P., Brown,J.M., Chang,W.K., VanInsberghe,D., Elsherbini,J., Cutler,M.B., Kelly,L., Polz,M.F.		USA: Massachusetts, Nahant, Canoe Cove	MA	Vibrio breoganii		2010-10-13		Vibrio phage 1.261.O._10N.286.51.A7, partial genome
NC_048126		2020-05-15T00:00:00Z	Klebsiella virus TSK1	Webervirus	Drexlerviridae	49861	RefSeq	complete			Tabassum,R., Shafique,M., Khawaja,K.A., Alvi,I.A., Rehman,Y., Sheik,C.S., Abbas,Z., Rehman,S.U.		Pakistan		Klebsiella pneumoniae				Klebsiella phage TSK1, complete genome
NC_048129		2020-05-15T00:00:00Z	Klebsiella virus KN1-1	Przondovirus	Autographiviridae	40236	RefSeq	complete			Pan,Y.J., Lin,T.L., Chen,Y.Y., Lai,P.H., Tsai,Y.T., Hsu,C.R., Hsieh,P.F., Lin,Y.T., Wang,J.T., Pan,Y.-J.	30706654	Taiwan		Klebsiella sp.				Klebsiella phage KN1-1 DNA, complete genome
NC_048130		2020-05-15T00:00:00Z	Klebsiella virus KN4-1	Przondovirus	Autographiviridae	41219	RefSeq	complete			Pan,Y.J., Lin,T.L., Chen,Y.Y., Lai,P.H., Tsai,Y.T., Hsu,C.R., Hsieh,P.F., Lin,Y.T., Wang,J.T., Pan,Y.-J.	30706654	Taiwan		Klebsiella sp.				Klebsiella phage KN4-1 DNA, complete genome
NC_048131		2020-05-15T00:00:00Z	Klebsiella virus KN3-1	Przondovirus	Autographiviridae	41059	RefSeq	complete			Pan,Y.J., Lin,T.L., Chen,Y.Y., Lai,P.H., Tsai,Y.T., Hsu,C.R., Hsieh,P.F., Lin,Y.T., Wang,J.T., Pan,Y.-J.	30706654	Taiwan		Klebsiella sp.				Klebsiella phage KN3-1 DNA, complete genome
NC_048132		2020-05-15T00:00:00Z	Escherichia virus 95	Warwickvirus	Drexlerviridae	50910	RefSeq	complete			Gasior,T.				Escherichia				Escherichia phage vB_EcoS-95, complete genome
NC_048133		2020-05-15T00:00:00Z	Aeromonas virus ZPAH7	Aerosvirus	Autographiviridae	30791	RefSeq	complete			Islam,M.S., Li,J., Zhou,Y.				Aeromonas hydrophila				Aeromonas phage ZPAH7, complete genome
NC_048134		2020-05-15T00:00:00Z	Lactobacillus virus Lpa804	Harbinvirus	Herelleviridae	142567	RefSeq	complete			Qi,R., Yu,M., Tang,T., Qiao,X., Li,Y.		China		Lactiplantibacillus plantarum		2016-06-21		Lactobacillus phage Lpa804, complete genome
NC_048135		2020-05-15T00:00:00Z	Enterobacter virus EcpYZU01	Kayfunavirus	Autographiviridae	39767	RefSeq	complete			Yang,Z.		China		Enterobacter cloacae		2018-06-01		Enterobacter phage EcpYZU01, complete genome
NC_048136		2020-05-15T00:00:00Z	Escherichia virus Ro45lw	Kayfunavirus	Autographiviridae	39793	RefSeq	complete			Liao,Y.-T., Liu,F., Wu,V.C.		USA		Escherichia coli				Escherichia phage vB_EcoP-Ro45lw, complete genome
NC_048137		2020-05-15T00:00:00Z	Pantoea virus AAS23	Sauletekiovirus	Drexlerviridae	51170	RefSeq	complete			Truncaite,L., Simoliuniene,M., Kazlauskas,D., Meskys,R., Simoliunas,E.		Lithuania		Pantoea agglomerans		2017-09-01		Pantoea phage vB_PagS_AAS23, complete genome
NC_048138		2020-05-15T00:00:00Z	Klebsiella virus Henu1	Przondovirus	Autographiviridae	40352	RefSeq	complete			Li,Q., Teng,T.		China		Klebsiella pneumoniae		2017-05-03		Klebsiella phage Henu1, complete genome
NC_048139		2020-05-15T00:00:00Z	Streptomyces virus Hiyaa	Hiyaavirus	Siphoviridae	83219	RefSeq	complete			Lieu,J.K., Tian,C.Z., Hsaio,W.J., Shaffer,C.D., Weston-Hafer,K.A., Russell,D.A., Pope,W.H., Jacobs-Sera,D., Hendrix,R.W., Hatfull,G.F.		USA: St. Louis, MO	MO	Streptomyces lividans		2017-09-01		Streptomyces phage Hiyaa, complete genome
NC_048140		2020-05-15T00:00:00Z	Arthrobacter virus Maja	Majavirus	Siphoviridae	36776	RefSeq	complete			Rimple,P.A., Stoner,T.H., Garlena,R.A., Russell,D.A., Pope,W.H., Jacobs-Sera,D., Hatfull,G.F.		USA: Pittsburgh, PA	PA	Arthrobacter globiformis		2017-06-01		Arthrobacter phage Maja, complete genome
NC_048141		2020-05-15T00:00:00Z	Gordonia virus Kenna	Getalongvirus	Siphoviridae	53215	RefSeq	complete			Schwell,I.Y., Nasser,A.S., Makara,A.R., Candra,L.M., Okorie,E.C., Grossman,C.A., Agarwal,Y.D., Houseworth,C.D., Aull,H.G., Bortz,R.L., Warner,M.H., Garlena,R.A., Russell,D.A., Pope,W.H., Jacobs-Sera,D., Hatfull,G.F.		USA: Pittsburgh, PA	PA	Gordonia terrae		2017-02-01		Gordonia phage Kenna, complete genome
NC_048142		2020-05-15T00:00:00Z	Acinetobacter virus AbKT21III	Friunavirus	Autographiviridae	40898	RefSeq	complete			Nir-Paz,R., Gelman,D., Khouri,A., Sisson,B.M., Fackler,J., Oren,S.A., Khalifa,L., Rimon,A., Glazer,S.C., Moses,A.E., Yoram,W., Schooley,R.T., Hazan,R.				Acinetobacter baumannii				Acinetobacter phage AbKT21phiIII, complete genome
NC_048143		2020-05-15T00:00:00Z	Klebsiella virus KpKT21phi1	Webervirus	Drexlerviridae	49106	RefSeq	complete			Nir-Paz,R., Gelman,D., Khouri,A., Sisson,B.M., Fackler,J., Oren,S.A., Khalifa,L., Rimon,A., Glazer,S.C., Moses,A.E., Yoram,W., Schooley,R.T., Hazan,R.				Klebsiella pneumoniae				Klebsiella phage KpKT21phi1, complete genome
NC_048144		2020-05-15T00:00:00Z	Microbacterium virus Schubert	Schubertvirus	Siphoviridae	38820	RefSeq	complete			Lauer,M.J., Adewumi,O.M., Alachi,P., Anderson,S.J., Bakarey,A.S., Beyer,A.R., Biederman,W.H., Bollivar,D.W., Butela,K.A., Byrum,C.A., Caughron,J.E., Coleman,S.T., Collins,D.P., Cresawn,S.G., Dougan,K.E., Duffy,I., Eivazova,E.R., Engstrom,E.M., Fallest-Strobl,P.C., Godde,J.S., Gogarten,J.P., Hammer,B.W., Heller,D.M., Lee,J.S., Leonard,J.E., Long,J.A., Mastrapaolo,M.D., Mathur,V., Mesich,B.L., Mitc…		USA: Pittsburgh, PA	PA	Microbacterium foliorum		2017-07-01		Microbacterium phage Schubert, complete genome
NC_048145		2020-05-15T00:00:00Z	Salmonella virus 329	Epseptimavirus	Demerecviridae	110377	RefSeq	complete			Cong,C., Yuan,Y., Xu,Y., Wang,L., Li,X.		China		Salmonella enterica subsp. enterica serovar Enteritidis		2018-07-29		Salmonella phage 3-29, complete genome
NC_048146		2020-05-15T00:00:00Z	Gordonia virus Asapag	Getalongvirus	Siphoviridae	55119	RefSeq	complete			Case,A., Jordan,N., Abdul-Shukar,N., Baronian,N., Bartlett,E., Cordova,J., Doering,K., Downer,L., Harrington,M., Nillson,B., Rencher,J., Sandoval,D., Weiss,L., West,E., Koga,A.P., Garlena,R.A., Russell,D.A., Pope,W.H., Jacobs-Sera,D., Hatfull,G.F.		USA: Caldwell, ID	ID	Gordonia terrae		2016-10-01		Gordonia phage Asapag, complete genome
NC_048147		2020-05-15T00:00:00Z	Xanthomonas virus XcP1	Carpasinavirus	Myoviridae	61830	RefSeq	complete			Silva,F.P., Xavier,A.S., Vidigal,P.M.P., Alfenas-Zerbini,P.		Brazil		Xanthomonas campestris pv. campestris				Xanthomonas virus XcP1, complete genome
NC_048148		2020-05-15T00:00:00Z	Providencia virus PS3	Kakivirus	Autographiviridae	41024	RefSeq	complete			Oliveira,H., Mendes,B., Lobocka,M., Azeredo,J.		Portugal		Providencia stuartii				Providencia phage vB PstP PS3, complete genome
NC_048149		2020-05-15T00:00:00Z	Salmonella virus 123	Epseptimavirus	Demerecviridae	112496	RefSeq	complete			Cong,C., Yuan,Y., Xu,Y., Wang,L., Li,X.		China		Salmonella sp.		2018-07-23		Salmonella phage 1-23, complete genome
NC_048150		2020-05-15T00:00:00Z	Shigella virus 008	Tunavirus	Drexlerviridae	50414	RefSeq	complete			Shahin,K., Barazandeh,M., Bao,H., Wang,R.		China		Shigella sonnei		2017-05-01		Shigella phage vB_SsoS_008, complete genome
NC_048151		2020-05-15T00:00:00Z	Vibrio virus VspSw1	Pogseptimavirus	Demerecviridae	113760	RefSeq	complete			Chen,L.				Vibrio sp.				UNVERIFIED: Vibrio phage VspSw_1, complete genome
NC_048152		2020-05-15T00:00:00Z	Arthrobacter virus Sonali	Sonalivirus	Siphoviridae	61073	RefSeq	complete			Adair,T.L., Lucas,L.G., Young,A.M., Antrich,S.C., Baird,A.G., Dunn,E.L., Fernandes,B.I., Fraley,E.G., Ghanem,A.X., Gilbert,M.G., Morris,T.B., Nortch,B.D., Overcash,M.E., Pavleszek,K.E., Pellegrini,L.I.O., Pham,L.T., Rule,L.S., Schultz,E.M., Smith,J., Thong,B.J., Turner,H.A., Walker,G., Whitaker,Z.J., Wilsey,R.N., Yanney,R.L., Klyczek,K., Garlena,R.A., Russell,D.A., Pope,W.H., Jacobs-Sera,D., Hatf…		USA: Beaumont, TX	TX	Arthrobacter globiformis		2017-10-01		Arthrobacter phage Sonali, complete genome
NC_048153		2020-05-15T00:00:00Z	Streptomyces virus Austintatious	Austintatiousvirus	Siphoviridae	36213	RefSeq	complete			Menchaca,C., Devoll,A., Sivoravong,A., Parker,A., Bhuiyan,S., Nayek,S., Kim,T., Hughes,L.E., Garlena,R.A., Russell,D.A., Pope,W.H., Jacobs-Sera,D., Hatfull,G.F.		USA: Denton, TX	TX	Streptomyces venezuelae ATCC 10712		2015-10-01		Streptomyces phage Austintatious, complete genome
NC_048154		2020-05-15T00:00:00Z	Streptomyces virus Vash	Vashvirus	Siphoviridae	41578	RefSeq	complete			Terrell,S.O., Kelly,J.L., Nayek,S., Klug,H.M., Layton,S.R., Kim,T., Hughes,L.E., Garlena,R.A., Russell,D.A., Pope,W.H., Jacobs-Sera,D., Hatfull,G.F.		USA: Burleson, TX	TX	Streptomyces griseus		2018-02-01		Streptomyces phage Vash, complete genome
NC_048155		2020-05-15T00:00:00Z	Streptomyces virus Lilbooboo	Vashvirus	Siphoviridae	41267	RefSeq	complete			Mealing,A.M., Davis,A.C., Nayek,S., Klug,H.M., Layton,S.R., Kim,T., Hughes,L.E., Garlena,R.A., Russell,D.A., Pope,W.H., Jacobs-Sera,D., Hatfull,G.F.		USA: Denton, TX	TX	Streptomyces griseus		2018-02-01		Streptomyces phage Lilbooboo, complete genome
NC_048159		2020-05-15T00:00:00Z	Staphylococcus virus CSA13	Rosenblumvirus	Podoviridae	17034	RefSeq	complete			Cha,Y., Chun,J., Son,B., Ryu,S.	30642091	South Korea		Staphylococcus aureus		2017-07-30		Staphylococcus phage CSA13, complete genome
NC_048161		2020-05-15T00:00:00Z	Cronobacter virus GW1	Kayfunavirus	Autographiviridae	39695	RefSeq	complete			Zeng,H., He,W., Li,C., Zhang,J., Ling,N., Ding,Y., Xue,L., Chen,M., Wu,H., Wu,Q.	30426215	China		Cronobacter turicensis		2017-12		Cronobacter phage GW1, complete genome
NC_048162		2020-05-15T00:00:00Z	Klebsiella virus GHK3	Webervirus	Drexlerviridae	49427	RefSeq	complete			Cai,R.		China		Klebsiella pneumoniae		2016-03-17		Klebsiella phage GH-K3, complete genome
NC_048163		2020-05-15T00:00:00Z	Escherichia virus NCA	Teseptimavirus	Autographiviridae	39536	RefSeq	complete			Gogokhia,L., Buhrke,K., Bell,R., Hoffman,B., Brown,D.G., Hanke-Gogokhia,C., Ajami,N.J., Wong,M.C., Ghazaryan,A., Valentine,J.F., Porter,N., Martens,E., O'Connell,R., Jacob,V., Scherl,E., Crawford,C., Stephens,W.Z., Casjens,S.R., Longman,R.S., Round,J.L., Casjens,S., Round,J.	30763538	USA		Escherichia coli NC101		2015-06		Phage NC-A, complete genome
NC_048164		2020-05-15T00:00:00Z	Escherichia virus HZP2	Teseptimavirus	Autographiviridae	32448	RefSeq	complete			Liu,P., Wang,M., Liu,J., Sun,Y.		China		Escherichia coli		2017-05		Escherichia phage HZP2, partial genome
NC_048165		2020-05-15T00:00:00Z	Microbacterium virus Fireman	Metamorphoovirus	Siphoviridae	54579	RefSeq	complete			Batt,M., McKinney,A., Svoboda,C., Garlena,R.A., Russell,D.A., Pope,W.H., Jacobs-Sera,D., Hatfull,G.F.		USA: New York, NY	NY	Microbacterium paraoxydans		2017-10-01		Microbacterium phage Fireman, complete genome
NC_048166		2020-05-15T00:00:00Z	Pseudomonas virus Lana	Lanavirus	Siphoviridae	88403	RefSeq	complete			Hylling,O., Carstens,A.B., Hansen,L.H.		Denmark		Pseudomonas sp.				Pseudomonas phage Lana, complete genome
NC_048167		2020-05-15T00:00:00Z	Vibrio virus OWB	Maculvirus	Autographiviridae	43264	RefSeq	complete			Zhang,H.		USA		Vibrio parahaemolyticus		2014-11		Vibrio phage vB_VpaS_OWB, complete genome
NC_048168		2020-05-15T00:00:00Z	Pseudomonas virus RLP	Phikmvvirus	Autographiviridae	43446	RefSeq	complete			Alvi,I.A., Asif,M., Tabassum,R., Abbas,Z., Rehman,S.U.		Pakistan: Lahore		Pseudomonas aeruginosa		2016		Pseudomonas phage RLP, complete genome
NC_048169		2020-05-15T00:00:00Z	Gordonia virus BrutonGaster	Oneupvirus	Siphoviridae	91510	RefSeq	complete			Rowley,M., Stucki,C., Ghiringhelli,B., Naegele,L., Emmons,C.B., Slowan-Pomeroy,T., Briggs,L.A., Garlena,R.A., Russell,D.A., Pope,W.H., Molloy,S.D., Jacobs-Sera,D., Hatfull,G.F.		USA: Reno, NV	NV	Gordonia terrae		2017-10-01		Gordonia phage BrutonGaster, complete genome
NC_048170		2020-05-15T00:00:00Z	Escherichia virus Goslar	Goslarvirus	Myoviridae	237307	RefSeq	complete			Korf,I.H.E., Adriaennsens,E., Dreiseikelmann,B., Kropinski,A., Nimtz,M., Meier-Kolthoff,J.P., Rohde,M., van Raaij,M., Wittmann,J.		Germany		Escherichia coli		2016-05		Escherichia phage vB_EcoM_Goslar, complete genome
NC_048171		2020-05-15T00:00:00Z	Synechococcus virus SB28	Qadamvirus	Autographiviridae	45424	RefSeq	complete			Liu,X.		China		Synechococcus		2018-07-25		Synechococcus phage S-B28, complete genome
NC_048172	SRR8869232	2020-05-15T00:00:00Z	Escherichia virus Minorna	Drulisvirus	Autographiviridae	43264	RefSeq	complete			Rogers,K., Min,L., Newkirk,H., Liu,M., Ramsey,J., Williams,Z.	31171610	USA: College Station, TX	TX	Escherichia coli		2017	SAMN11360441	Escherichia phage Minorna, complete genome
NC_048173		2020-05-15T00:00:00Z	Erwinia virus Derbicus	Derbicusvirus	Myoviridae	223950	RefSeq	complete			Webb,C.J., Sharma,R., Berg,J.A., Payne,A.M., Fajardo,C.P., Breakwell,D.P., Hope,S., Grose,J.H.		USA		Erwinia amylovora		2015-09-01		Erwinia phage Derbicus, complete genome
NC_048174		2020-05-15T00:00:00Z	Shigella virus Buco	Bucovirus	Autographiviridae	43630	RefSeq	complete			Doore,S.M., Schrad,J.R., Perrett,H.R., Dover,J.A., Schrad,K.P., Dean,W.F., Parent,K.N.				Shigella flexneri		2017-09		Shigella phage HRP29, complete genome
NC_048175		2020-05-15T00:00:00Z	Klebsiella virus Pharr	Przondovirus	Autographiviridae	40599	RefSeq	complete			Michalik,J., Lessor,L., Gill,J., Liu,M.		USA: College Station, TX	TX	Klebsiella pneumoniae		2012		Klebsiella phage Pharr, complete genome
NC_048176		2020-05-15T00:00:00Z	Gordonia virus GodonK	Godonkavirus	Siphoviridae	122563	RefSeq	complete			Douthitt,C., D'Elia,T., Bockoras,C., Boss,C., Clemons,M., Green,W., Harel,H., Larralde,J., Lopez,M., Magana,D., Miguel,M., Muschweck,L., Olivos,K., Racette,D., Reynolds,M., Ru,Y., Santana,M., Simon,R., Smotrilla,K., Sufficool,B., Tamayo,B., Tirado,E., Vajanyi,M., Weger,M., Wehr,A., Whitaker,K., Garlena,R.A., Russell,D.A., Pope,W.H., Jacobs-Sera,D., Hatfull,G.F.		USA: Pittsburgh, PA	PA	Gordonia terrae		2016-09-01		Gordonia phage GodonK, complete genome
NC_048177		2020-05-15T00:00:00Z	Escherichia virus Lidtsur	Bonnellvirus	Autographiviridae	42291	RefSeq	complete			Olsen,N.S., Kot,W., Hansen,L.H.		Denmark		Escherichia coli		2017		Escherichia phage Lidtsur, complete genome
NC_048178		2020-05-15T00:00:00Z	Escherichia virus Sortsne	Sortsnevirus	Podoviridae	41912	RefSeq	complete			Olsen,N.S., Kot,W., Hansen,L.H.		Denmark		Escherichia coli		2017		Escherichia phage Sortsne, complete genome
NC_048179		2020-05-15T00:00:00Z	Salmonella virus ZCSE2	Loughboroughvirus	Myoviridae	53965	RefSeq	complete			Connerton,I.F., El-Shibiny,A., Hooton,S., Mohamed,A., Taha,O., E-Sherif,H.M., Connerton,P.L.		Egypt		Salmonella enterica				Salmonella phage ZCSE2, complete genome
NC_048180		2020-05-15T00:00:00Z	Shigella virus A7	Berlinvirus	Autographiviridae	40058	RefSeq	complete			Xu,J., Gu,Y., Yu,X., Liu,X.		China		Shigella flexneri				Shigella phage VB_Ship_A7, complete genome
NC_048181		2020-05-15T00:00:00Z	Raoultella virus RP180	Kagunavirus	Siphoviridae	44851	RefSeq	complete			Fofanov,M.V., Morozova,V.V., Kozlova,Y.N., Tikunov,A.Y., Babkin,I.V., Poletaeva,Y.E., Ryabchikova,E.I., Tikunova,N.V.	31372754	Russia		Raoultella				Raoultella phage RP180, complete genome
NC_048182		2020-05-15T00:00:00Z	Edwardsiella virus pEtSU	Petsuvirus	Myoviridae	276734	RefSeq	complete			Kim,S.G., Park,S.C.		South Korea		Edwardsiella tarda		2018-05-23		Edwardsiella virus pEt-SU, complete genome
NC_048183		2020-05-15T00:00:00Z	Synechococcus virus SCBP4	Poseidonvirus	Autographiviridae	41824	RefSeq	complete			Henn,M.R., Chen,F., Wang,K., Levin,J., Malboeuf,C., Casali,M., Russ,C., Lennon,N., Chapman,S.B., Erlich,R., Young,S.K., Yandava,C., Zeng,Q., Alvarado,L., Anderson,S., Berlin,A., Chen,Z., Freedman,E., Gellesch,M., Goldberg,J., Green,L., Griggs,A., Gujja,S., Heilman,E.R., Heiman,D., Hollinger,A., Howarth,C., Larson,L., Mehta,T., Pearson,M., Roberts,A., Ryan,E., Saif,S., Shea,T., Shenoy,N., Sisk,P.,…				Synechococcus sp. CB0101		2007-07-15		Synechococcus phage S-CBP4 genomic sequence
NC_048184		2020-05-15T00:00:00Z	Synechococcus virus SCBP3	Lirvirus	Autographiviridae	47375	RefSeq	complete			Henn,M.R., Chen,F., Wang,K., Levin,J., Malboeuf,C., Casali,M., Russ,C., Lennon,N., Chapman,S.B., Erlich,R., Young,S.K., Yandava,C., Zeng,Q., Alvarado,L., Anderson,S., Berlin,A., Chen,Z., Freedman,E., Gellesch,M., Goldberg,J., Green,L., Griggs,A., Gujja,S., Heilman,E.R., Heiman,D., Hollinger,A., Howarth,C., Larson,L., Mehta,T., Pearson,M., Roberts,A., Ryan,E., Saif,S., Shea,T., Shenoy,N., Sisk,P.,…				Synechococcus sp. CB0101		2004-07-12		Synechococcus phage S-CBP3, complete genome, *** SEQUENCING IN PROGRESS ***, 3 unordered pieces
NC_048185		2020-05-15T00:00:00Z	Gordonia virus Fairfaxidum	Fairfaxidumvirus	Siphoviridae	50187	RefSeq	complete			Adelsberg,A.K., Kohli,N., Marar,C.I., Roccamo,R.A., Shoush,J.M., Butela,K.A., Garlena,R.A., Russell,D.A., Pope,W.H., Jacobs-Sera,D., Hatfull,G.F.		USA: Pittsburgh, PA	PA	Gordonia terrae		2017-10-01		Gordonia phage Fairfaxidum, complete genome
NC_048186		2020-05-15T00:00:00Z	Escherichia virus KWBSE43-6	Taipeivirus	Ackermannviridae	158607	RefSeq	complete			Korf,I.H.E., Adriaennsens,E., Dreiseikelmann,B., Kropinski,A., Nimtz,M., Meier-Kolthoff,J.P., Rohde,M., van Raaij,M., Wittmann,J.		Germany		Escherichia coli		2017-06		Escherichia phage vB_EcoM_KWBSE43-6, complete genome
NC_048187		2020-05-15T00:00:00Z	Rheinheimera virus Barba5S	Barbavirus	Myoviridae	82744	RefSeq	complete			Nilsson,E., Li,K., Fridlund,J., Sulcius,S., Bunse,C., Karlsson,C.M.G., Lindh,M., Lundin,D., Pinhassi,J., Holmfeldt,K.				Rheinheimera sp. BAL341				Rheinheimera phage vB_RspM_Barba5S, complete genome
NC_048188		2020-05-15T00:00:00Z	Rheinheimera virus Barba8S	Barbavirus	Myoviridae	81920	RefSeq	complete			Nilsson,E., Li,K., Fridlund,J., Sulcius,S., Bunse,C., Karlsson,C.M.G., Lindh,M., Lundin,D., Pinhassi,J., Holmfeldt,K.				Rheinheimera sp. BAL341				Rheinheimera phage vB_RspM_Barba8S, complete genome
NC_048189		2020-05-15T00:00:00Z	Rheinheimera virus Barba18A	Barbavirus	Myoviridae	80342	RefSeq	complete			Nilsson,E., Li,K., Fridlund,J., Sulcius,S., Bunse,C., Karlsson,C.M.G., Lindh,M., Lundin,D., Pinhassi,J., Holmfeldt,K.				Rheinheimera sp. BAL341				Rheinheimera phage vB_RspM_Barba18A, complete genome
NC_048190		2020-05-15T00:00:00Z	Rheinheimera virus Barba19A	Barbavirus	Myoviridae	84608	RefSeq	complete			Nilsson,E., Li,K., Fridlund,J., Sulcius,S., Bunse,C., Karlsson,C.M.G., Lindh,M., Lundin,D., Pinhassi,J., Holmfeldt,K.				Rheinheimera sp. BAL341				Rheinheimera phage vB_RspM_Barba19A, complete genome
NC_048191		2020-05-15T00:00:00Z	Rheinheimera virus Barba21A	Barbavirus	Myoviridae	80361	RefSeq	complete			Nilsson,E., Li,K., Fridlund,J., Sulcius,S., Bunse,C., Karlsson,C.M.G., Lindh,M., Lundin,D., Pinhassi,J., Holmfeldt,K.				Rheinheimera sp. BAL341				Rheinheimera phage vB_RspM_Barba21A, complete genome
NC_048192		2020-05-15T00:00:00Z	Staphylococcus virus QT1	Fibralongavirus	Siphoviridae	43029	RefSeq	complete			Zeman,M., Bardy,P., Vrbovska,V., Roudnicky,P., Zdrahal,Z., Ruzickova,V., Doskar,J., Pantucek,R.	31835553	Czech Republic		Staphylococcus pseudintermedius		2016-08-15		Staphylococcus phage vB_SpsS_QT1, complete genome
NC_048193		2020-05-15T00:00:00Z	Escherichia virus PTXU04	Xuquatrovirus	Podoviridae	61600	RefSeq	complete			Korf,I.H.E., Adriaennsens,E., Dreiseikelmann,B., Kropinski,A., Nimtz,M., Meier-Kolthoff,J.P., Rohde,M., van Raaij,M., Wittmann,J.		Germany		Escherichia coli		2014-01		Escherichia phage vB_EcoP_PTXU04, complete genome
NC_048194		2020-05-15T00:00:00Z	Escherichia virus WFH	Wifcevirus	Myoviridae	71283	RefSeq	complete			Korf,I.H.E., Adriaennsens,E., Dreiseikelmann,B., Kropinski,A., Nimtz,M., Meier-Kolthoff,J.P., Rohde,M., van Raaij,M., Wittmann,J.				Escherichia				Escherichia phage vB_EcoM_WFH, complete genome
NC_048195		2020-05-15T00:00:00Z	Escherichia virus WFC	Wifcevirus	Myoviridae	72472	RefSeq	complete			Korf,I.H.E., Adriaennsens,E., Dreiseikelmann,B., Kropinski,A., Nimtz,M., Meier-Kolthoff,J.P., Rohde,M., van Raaij,M., Wittmann,J.		Germany		Escherichia coli		2015-12		Escherichia phage vB_EcoM_WFC, complete genome
NC_048196		2020-05-15T00:00:00Z	Escherichia virus Schickermooser	Phapecoctavirus	Myoviridae	151194	RefSeq	complete			Korf,I.H.E., Adriaennsens,E., Dreiseikelmann,B., Kropinski,A., Nimtz,M., Meier-Kolthoff,J.P., Rohde,M., van Raaij,M., Wittmann,J.		Germany		Escherichia coli		2016-05		Escherichia phage vB_EcoM_Schickermooser, complete genome
NC_048197		2020-05-15T00:00:00Z	Erwinia virus Eho49	Feofaniavirus	Siphoviridae	46835	RefSeq	complete			Zlatohurska,M., Gorb,T., Romaniuk,L., Korol,N., Faidiuk,Y., Kropinski,A.M., Kushkina,A., Tovkach,F., Khlibiichuk,Y., Romanyuk,L.	31099101	Ukraine		Erwinia horticola				Erwinia phage vB_EhrS_49, complete genome
NC_048198		2020-05-15T00:00:00Z	Erwinia virus Eho59	Feofaniavirus	Siphoviridae	47116	RefSeq	complete			Zlatohurska,M., Gorb,T., Romaniuk,L., Korol,N., Faidiuk,Y., Kropinski,A.M., Kushkina,A., Tovkach,F., Khlibiichuk,Y., Romanyuk,L.	31099101	Ukraine		Erwinia horticola				Erwinia phage vB_EhrS_59, complete genome
NC_048200	ERR1042925	2020-05-15T00:00:00Z	Pseudomonas virus shl2	Ghunavirus	Autographiviridae	40466	RefSeq	complete			Millard,Andrew.				Pseudomonas			SAMEA3586563	Pseudomonas phage shl2 genome assembly, chromosome: 1
NC_048201	ERR1041184	2020-05-15T00:00:00Z	Pseudomonas virus 17A	Ghunavirus	Autographiviridae	40242	RefSeq	complete			Millard,Andrew.				Pseudomonas			SAMEA3576142	Pseudomonas phage 17A chromosome 1, complete sequence
NC_048202	ERR1942267	2020-05-15T00:00:00Z	Escherichia virus swan01	Warwickvirus	Drexlerviridae	50865	RefSeq	complete			Millard,A., Redgwell R,T., Michniewski,S.				Escherichia coli			SAMEA103983619	Escherichia phage vB_Eco_swan01 genome assembly, chromosome: I
NC_048203	ERR2849792	2020-05-15T00:00:00Z	Escherichia virus mar003J3	Epseptimavirus	Demerecviridae	115471	RefSeq	complete			Redgwell R,T., Michniewski,S., Millard,A.				Escherichia			SAMEA4983363	Escherichia virus vB_Eco_mar003J3 genome assembly, chromosome: 1
NC_048204	ERR2849791	2020-05-15T00:00:00Z	Escherichia virus mar001J1	Warwickvirus	Drexlerviridae	50343	RefSeq	complete			Redgwell R,T., Michniewski,S., Millard,A.				Escherichia			SAMEA4983362	Escherichia virus vB_Eco_mar001J1 strain vB_Eco_mar002J2 genome assembly, chromosome: 1
NC_048205	ERR2849793	2020-05-15T00:00:00Z	Escherichia virus mar004NP2	Tequintavirus	Demerecviridae	107601	RefSeq	complete			Redgwell R,T., Michniewski,S., Millard,A.				Escherichia			SAMEA4983364	Escherichia virus vB_Eco_mar004NP2 genome assembly, chromosome: 1
NC_048206	ERR2849790	2020-05-15T00:00:00Z	Escherichia virus mar001J1	Warwickvirus	Drexlerviridae	50343	RefSeq	complete			Redgwell R,T., Michniewski,S., Millard,A.				Escherichia			SAMEA4983361	Escherichia virus vB_Eco_mar001J1 genome assembly, chromosome: 1
NC_048207		2020-05-15T00:00:00Z	Gordonia virus Stevefrench	Montyvirus	Siphoviridae	75687	RefSeq	complete			Brammer,T.X., Firkus,N.C., Haglund,K.L., Heubel,C., Johnson,K., Lowery,J.D., Neidermyer,S.M., Richards,M.A., Urick,M.N., Bonilla,J.A., Klyczek,K., Garlena,R.A., Russell,D.A., Pope,W.H., Jacobs-Sera,D., Hendrix,R.W., Hatfull,G.F.		USA: Hudson, WI	WI	Gordonia terrae		2016-10-01		Gordonia phage SteveFrench, complete genome
NC_048208		2020-05-15T00:00:00Z	Escherichia virus IME542	Christensenvirus	Drexlerviridae	46553	RefSeq	complete			Li,P., Tong,Y., Wang,J.		China		Escherichia coli BL21(DE3)				Enterobacteria phage vB_EcoS_IME542, complete genome
KF156340.1			S-MbCM100 T4-like Synechococcus phage S-MbCM100	Acionnavirus	Myoviridae	170438		Complete			Gregory et al. 2018				Synechococcus
KF156339.1			S-MbCM25 T4-like Synechococcus phage S-MbCM25	Acionnavirus	Myoviridae	176044		Complete			Gregory et al. 2018				Synechococcus
JN371768.1			S-MbCM6 Synechococcus phage S-MbCM6, complete genome	Acionnavirus	Myoviridae	176043		Complete			Gregory et al. 2018				Synechococcus
KF156338.1			S-MbCM7 T4-like Synechococcus phage S-MbCM7	Unclassfied	Myoviridae	189311		Complete			Gregory et al. 2018				Synechococcus
KJ019134.1			Syn7803C100 T4-like Synechococcus myovirus	Nereusvirus	Myoviridae	172688		Complete			Gregory et al. 2018				Synechococcus
KJ019135.1			Syn7803C101 T4-like Synechococcus myovirus	Acionnavirus	Myoviridae	171274		Complete			Gregory et al. 2018				Synechococcus
KJ019136.1			Syn7803C102 T4-like Synechococcus myovirus	Unclassfied	Myoviridae	179110		Complete			Gregory et al. 2018				Synechococcus
KJ019137.1			Syn7803C104 T4-like Synechococcus myovirus	Acionnavirus	Myoviridae	171289		Complete			Gregory et al. 2018				Synechococcus
KJ019138.1			Syn7803C107 T4-like Synechococcus myovirus	Acionnavirus	Myoviridae	171295		Complete			Gregory et al. 2018				Synechococcus
KJ019139.1			Syn7803C108 T4-like Synechococcus myovirus	Unclassfied	Myoviridae	179208		Complete			Gregory et al. 2018				Synechococcus
KJ019140.1			Syn7803C109 T4-like Synechococcus myovirus	Unclassfied	Myoviridae	179115		Complete			Gregory et al. 2018				Synechococcus
KJ019141.1			Syn7803C10 T4-like Synechococcus myovirus	Atlauavirus	Myoviridae	222089		Complete			Gregory et al. 2018				Synechococcus
KJ019142.1			Syn7803C11 T4-like Synechococcus myovirus	Atlauavirus	Myoviridae	222619		Complete			Gregory et al. 2018				Synechococcus
KJ019143.1			Syn7803C12 T4-like Synechococcus myovirus	Atlauavirus	Myoviridae	224502		Complete			Gregory et al. 2018				Synechococcus
KJ019144.1			Syn7803C14 T4-like Synechococcus myovirus	Atlauavirus	Myoviridae	214751		Complete			Gregory et al. 2018				Synechococcus
KJ019145.1			Syn7803C15 T4-like Synechococcus myovirus	Atlauavirus	Myoviridae	225175		Complete			Gregory et al. 2018				Synechococcus
KJ019146.1			Syn7803C16 T4-like Synechococcus myovirus	Atlauavirus	Myoviridae	225418		Complete			Gregory et al. 2018				Synechococcus
KJ019147.1			Syn7803C17 T4-like Synechococcus myovirus	Atlauavirus	Myoviridae	222322		Complete			Gregory et al. 2018				Synechococcus
KJ019148.1			Syn7803C19 T4-like Synechococcus myovirus	Atlauavirus	Myoviridae	215097		Complete			Gregory et al. 2018				Synechococcus
KJ019149.1			Syn7803C21 T4-like Synechococcus myovirus	Atlauavirus	Myoviridae	222893		Complete			Gregory et al. 2018				Synechococcus
KJ019150.1			Syn7803C22 T4-like Synechococcus myovirus	Atlauavirus	Myoviridae	226536		Complete			Gregory et al. 2018				Synechococcus
KJ019151.1			Syn7803C24 T4-like Synechococcus myovirus	Atlauavirus	Myoviridae	224313		Complete			Gregory et al. 2018				Synechococcus
KJ019152.1			Syn7803C25 T4-like Synechococcus myovirus	Atlauavirus	Myoviridae	221396		Complete			Gregory et al. 2018				Synechococcus
KJ019153.1			Syn7803C26 T4-like Synechococcus myovirus	Acionnavirus	Myoviridae	171166		Complete			Gregory et al. 2018				Synechococcus
KJ019154.1			Syn7803C28 T4-like Synechococcus myovirus	Nereusvirus	Myoviridae	172681		Complete			Gregory et al. 2018				Synechococcus
KJ019155.1			Syn7803C29 T4-like Synechococcus myovirus	Atlauavirus	Myoviridae	221967		Complete			Gregory et al. 2018				Synechococcus
KJ019156.1			Syn7803C2 T4-like Synechococcus myovirus	Unclassfied	Myoviridae	189418		Complete			Gregory et al. 2018				Synechococcus
KJ019156.1			Syn7803C31 T4-like Synechococcus myovirus	Acionnavirus	Myoviridae	171292		Complete			Gregory et al. 2018				Synechococcus
KJ019158.1			Syn7803C33 T4-like Synechococcus myovirus	Acionnavirus	Myoviridae	171292		Complete			Gregory et al. 2018				Synechococcus
KJ019159.1			Syn7803C34 T4-like Synechococcus myovirus	Atlauavirus	Myoviridae	225436		Complete			Gregory et al. 2018				Synechococcus
KJ019160.1			Syn7803C35 T4-like Synechococcus myovirus	Unclassfied	Myoviridae	179210		Complete			Gregory et al. 2018				Synechococcus
KJ019161.1			Syn7803C36 T4-like Synechococcus myovirus	Nereusvirus	Myoviridae	172684		Complete			Gregory et al. 2018				Synechococcus
KJ019162.1			Syn7803C37 T4-like Synechococcus myovirus	Unclassfied	Myoviridae	179254		Complete			Gregory et al. 2018				Synechococcus
KJ019163.1			Syn7803C38 T4-like Synechococcus myovirus	Acionnavirus	Myoviridae	171179		Complete			Gregory et al. 2018				Synechococcus
KJ019164.1			Syn7803C39 T4-like Synechococcus myovirus	Unclassfied	Myoviridae	179177		Complete			Gregory et al. 2018				Synechococcus
KJ019165.1			Syn7803C40 T4-like Synechococcus myovirus	Unclassfied	Myoviridae	179208		Complete			Gregory et al. 2018				Synechococcus
KJ019026.1			Syn7803C42 T4-like Synechococcus myovirus	Acionnavirus	Myoviridae	171282		Complete			Gregory et al. 2018				Synechococcus
KJ019027.1			Syn7803C43 T4-like Synechococcus myovirus	Acionnavirus	Myoviridae	176034		Complete			Gregory et al. 2018				Synechococcus
KJ019028.1			Syn7803C45 T4-like Synechococcus myovirus	Unclassfied	Myoviridae	179116		Complete			Gregory et al. 2018				Synechococcus
KJ019029.1			Syn7803C46 T4-like Synechococcus myovirus	Unclassfied	Myoviridae	179200		Complete			Gregory et al. 2018				Synechococcus
KJ019030.1			Syn7803C47 T4-like Synechococcus myovirus	Acionnavirus	Myoviridae	171279		Complete			Gregory et al. 2018				Synechococcus
KJ019031.1			Syn7803C48 T4-like Synechococcus myovirus	Unclassfied	Myoviridae	179110		Complete			Gregory et al. 2018				Synechococcus
KJ019032.1			Syn7803C49 T4-like Synechococcus myovirus	Unclassfied	Myoviridae	179233		Complete			Gregory et al. 2018				Synechococcus
KJ019033.1			Syn7803C53 T4-like Synechococcus myovirus	Acionnavirus	Myoviridae	171035		Complete			Gregory et al. 2018				Synechococcus
KJ019034.1			Syn7803C54 T4-like Synechococcus myovirus	Unclassfied	Myoviridae	179206		Complete			Gregory et al. 2018				Synechococcus
KJ019035.1			Syn7803C55 T4-like Synechococcus myovirus	Unclassfied	Myoviridae	158300		Complete			Gregory et al. 2018				Synechococcus
KJ019036.1			Syn7803C57 T4-like Synechococcus myovirus	Unclassfied	Myoviridae	179107		Complete			Gregory et al. 2018				Synechococcus
KJ019037.1			Syn7803C58 T4-like Synechococcus myovirus	Atlauavirus	Myoviridae	225059		Complete			Gregory et al. 2018				Synechococcus
KJ019038.1			Syn7803C59 T4-like Synechococcus myovirus	Acionnavirus	Myoviridae	171073		Complete			Gregory et al. 2018				Synechococcus
KJ019039.1			Syn7803C60 T4-like Synechococcus myovirus	Acionnavirus	Myoviridae	171296		Complete			Gregory et al. 2018				Synechococcus
KJ019040.1			Syn7803C61 T4-like Synechococcus myovirus	Nereusvirus	Myoviridae	154990		Complete			Gregory et al. 2018				Synechococcus
KJ019041.1			Syn7803C66 T4-like Synechococcus myovirus	Nereusvirus	Myoviridae	172802		Complete			Gregory et al. 2018				Synechococcus
KJ019042.1			Syn7803C67 T4-like Synechococcus myovirus	Nereusvirus	Myoviridae	172686		Complete			Gregory et al. 2018				Synechococcus
KJ019043.1			Syn7803C68 T4-like Synechococcus myovirus	Nereusvirus	Myoviridae	172688		Complete			Gregory et al. 2018				Synechococcus
KJ019044.1			Syn7803C69 T4-like Synechococcus myovirus	Nereusvirus	Myoviridae	172681		Complete			Gregory et al. 2018				Synechococcus
KJ019045.1			Syn7803C6 T4-like Synechococcus myovirus	Atlauavirus	Myoviridae	226158		Complete			Gregory et al. 2018				Synechococcus
KJ019046.1			Syn7803C72 T4-like Synechococcus myovirus	Unclassfied	Myoviridae	179208		Complete			Gregory et al. 2018				Synechococcus
KJ019047.1			Syn7803C73 T4-like Synechococcus myovirus	Unclassfied	Myoviridae	179095		Complete			Gregory et al. 2018				Synechococcus
KJ019048.1			Syn7803C75 T4-like Synechococcus myovirus	Unclassfied	Myoviridae	178873		Complete			Gregory et al. 2018				Synechococcus
KJ019049.1			Syn7803C76 T4-like Synechococcus myovirus	Nereusvirus	Myoviridae	172688		Complete			Gregory et al. 2018				Synechococcus
KJ019050.1			Syn7803C77 T4-like Synechococcus myovirus	Unclassfied	Myoviridae	179207		Complete			Gregory et al. 2018				Synechococcus
KJ019051.1			Syn7803C78 T4-like Synechococcus myovirus	Nereusvirus	Myoviridae	172688		Complete			Gregory et al. 2018				Synechococcus
KJ019052.1			Syn7803C7 T4-like Synechococcus myovirus	Atlauavirus	Myoviridae	216628		Complete			Gregory et al. 2018				Synechococcus
KJ019053.1			Syn7803C80 T4-like Synechococcus myovirus	Atlauavirus	Myoviridae	225391		Complete			Gregory et al. 2018				Synechococcus
KJ019054.1			Syn7803C85 T4-like Synechococcus myovirus	Unclassfied	Myoviridae	189418		Complete			Gregory et al. 2018				Synechococcus
KJ019055.1			Syn7803C86 T4-like Synechococcus myovirus	Acionnavirus	Myoviridae	171294		Complete			Gregory et al. 2018				Synechococcus
KJ019056.1			Syn7803C88 T4-like Synechococcus myovirus	Unclassfied	Myoviridae	179142		Complete			Gregory et al. 2018				Synechococcus
KJ019057.1			Syn7803C89 T4-like Synechococcus myovirus	Unclassfied	Myoviridae	179110		Complete			Gregory et al. 2018				Synechococcus
KJ019058.1			Syn7803C8 T4-like Synechococcus myovirus	Atlauavirus	Myoviridae	223270		Complete			Gregory et al. 2018				Synechococcus
KJ019059.1			Syn7803C90 T4-like Synechococcus myovirus	Atlauavirus	Myoviridae	228143		Complete			Gregory et al. 2018				Synechococcus
KJ019060.1			Syn7803C91 T4-like Synechococcus myovirus	Nereusvirus	Myoviridae	172688		Complete			Gregory et al. 2018				Synechococcus
KJ019061.1			Syn7803C92 T4-like Synechococcus myovirus	Nereusvirus	Myoviridae	172691		Complete			Gregory et al. 2018				Synechococcus
KJ019062.1			Syn7803C93 T4-like Synechococcus myovirus	Unclassfied	Myoviridae	179323		Complete			Gregory et al. 2018				Synechococcus
KJ019063.1			Syn7803C97 T4-like Synechococcus myovirus	Acionnavirus	Myoviridae	173725		Complete			Gregory et al. 2018				Synechococcus
KJ019064.1			Syn7803C98 T4-like Synechococcus myovirus	Acionnavirus	Myoviridae	175640		Complete			Gregory et al. 2018				Synechococcus
KJ019065.1			Syn7803C99 T4-like Synechococcus myovirus	Acionnavirus	Myoviridae	171179		Complete			Gregory et al. 2018				Synechococcus
KJ019066.1			Syn7803C9 T4-like Synechococcus myovirus	Atlauavirus	Myoviridae	215767		Complete			Gregory et al. 2018				Synechococcus
KJ019067.1			Syn7803US101 T4-like Synechococcus myovirus	Acionnavirus	Myoviridae	171192		Complete			Gregory et al. 2018				Synechococcus
KJ019068.1			Syn7803US102 T4-like Synechococcus myovirus	Acionnavirus	Myoviridae	171231		Complete			Gregory et al. 2018				Synechococcus
KJ019069.1			Syn7803US103 T4-like Synechococcus myovirus	Unclassfied	Myoviridae	192108		Complete			Gregory et al. 2018				Synechococcus
KJ019070.1			Syn7803US104 T4-like Synechococcus myovirus	Unclassfied	Myoviridae	179254		Complete			Gregory et al. 2018				Synechococcus
KJ019071.1			Syn7803US105 T4-like Synechococcus myovirus	Acionnavirus	Myoviridae	174885		Complete			Gregory et al. 2018				Synechococcus
KJ019072.1			Syn7803US108 T4-like Synechococcus myovirus	Unclassfied	Myoviridae	179116		Complete			Gregory et al. 2018				Synechococcus
KJ019073.1			Syn7803US109 T4-like Synechococcus myovirus	Unclassfied	Myoviridae	178993		Complete			Gregory et al. 2018				Synechococcus
KJ019074.1			Syn7803US110 T4-like Synechococcus myovirus	Unclassfied	Myoviridae	179204		Complete			Gregory et al. 2018				Synechococcus
KJ019075.1			Syn7803US111 T4-like Synechococcus myovirus	Unclassfied	Myoviridae	179101		Complete			Gregory et al. 2018				Synechococcus
KJ019076.1			Syn7803US112 T4-like Synechococcus myovirus	Acionnavirus	Myoviridae	172372		Complete			Gregory et al. 2018				Synechococcus
KJ019077.1			Syn7803US113 T4-like Synechococcus myovirus	Unclassfied	Myoviridae	179209		Complete			Gregory et al. 2018				Synechococcus
KJ019078.1			Syn7803US114 T4-like Synechococcus myovirus	Unclassfied	Myoviridae	179107		Complete			Gregory et al. 2018				Synechococcus
KJ019079.1			Syn7803US115 T4-like Synechococcus myovirus	Unclassfied	Myoviridae	179111		Complete			Gregory et al. 2018				Synechococcus
KJ019080.1			Syn7803US116 T4-like Synechococcus myovirus	Unclassfied	Myoviridae	178897		Complete			Gregory et al. 2018				Synechococcus
KJ019081.1			Syn7803US117 T4-like Synechococcus myovirus	Acionnavirus	Myoviridae	171192		Complete			Gregory et al. 2018				Synechococcus
KJ019082.1			Syn7803US120 T4-like Synechococcus myovirus	Unclassfied	Myoviridae	190768		Complete			Gregory et al. 2018				Synechococcus
KJ019083.1			Syn7803US122 T4-like Synechococcus myovirus	Unclassfied	Myoviridae	179110		Complete			Gregory et al. 2018				Synechococcus
KJ019084.1			Syn7803US123 T4-like Synechococcus myovirus	Acionnavirus	Myoviridae	171183		Complete			Gregory et al. 2018				Synechococcus
KJ019085.1			Syn7803US13 T4-like Synechococcus myovirus	Atlauavirus	Myoviridae	222326		Complete			Gregory et al. 2018				Synechococcus
KJ019086.1			Syn7803US17 T4-like Synechococcus myovirus	Atlauavirus	Myoviridae	226849		Complete			Gregory et al. 2018				Synechococcus
KJ019087.1			Syn7803US19 T4-like Synechococcus myovirus	Acionnavirus	Myoviridae	171238		Complete			Gregory et al. 2018				Synechococcus
KJ019088.1			Syn7803US1 T4-like Synechococcus myovirus	Acionnavirus	Myoviridae	171276		Complete			Gregory et al. 2018				Synechococcus
KJ019089.1			Syn7803US23 T4-like Synechococcus myovirus	Unclassfied	Myoviridae	192117		Complete			Gregory et al. 2018				Synechococcus
KJ019090.1			Syn7803US24 T4-like Synechococcus myovirus	Atlauavirus	Myoviridae	224948		Complete			Gregory et al. 2018				Synechococcus
KJ019091.1			Syn7803US26 T4-like Synechococcus myovirus	Atlauavirus	Myoviridae	196842		Complete			Gregory et al. 2018				Synechococcus
KJ019092.1			Syn7803US2 T4-like Synechococcus myovirus	Atlauavirus	Myoviridae	224378		Complete			Gregory et al. 2018				Synechococcus
KJ019093.1			Syn7803US30 T4-like Synechococcus myovirus	Atlauavirus	Myoviridae	222009		Complete			Gregory et al. 2018				Synechococcus
KJ019094.1			Syn7803US33 T4-like Synechococcus myovirus	Unclassfied	Myoviridae	189421		Complete			Gregory et al. 2018				Synechococcus
KJ019095.1			Syn7803US34 T4-like Synechococcus myovirus	Atlauavirus	Myoviridae	222709		Complete			Gregory et al. 2018				Synechococcus
KJ019096.1			Syn7803US36 T4-like Synechococcus myovirus	Atlauavirus	Myoviridae	219775		Complete			Gregory et al. 2018				Synechococcus
KJ019097.1			Syn7803US37 T4-like Synechococcus myovirus	Atlauavirus	Myoviridae	221746		Complete			Gregory et al. 2018				Synechococcus
KJ019098.1			Syn7803US39 T4-like Synechococcus myovirus	Atlauavirus	Myoviridae	222767		Complete			Gregory et al. 2018				Synechococcus
KJ019099.1			Syn7803US3 T4-like Synechococcus myovirus	Atlauavirus	Myoviridae	218152		Complete			Gregory et al. 2018				Synechococcus
KJ019100.1			Syn7803US40 T4-like Synechococcus myovirus	Atlauavirus	Myoviridae	216273		Complete			Gregory et al. 2018				Synechococcus
KJ019101.1			Syn7803US42 T4-like Synechococcus myovirus	Atlauavirus	Myoviridae	216994		Complete			Gregory et al. 2018				Synechococcus
KJ019102.1			Syn7803US43 T4-like Synechococcus myovirus	Atlauavirus	Myoviridae	224791		Complete			Gregory et al. 2018				Synechococcus
KJ019103.1			Syn7803US44 T4-like Synechococcus myovirus	Atlauavirus	Myoviridae	217937		Complete			Gregory et al. 2018				Synechococcus
KJ019104.1			Syn7803US49 T4-like Synechococcus myovirus	Nereusvirus	Myoviridae	172688		Complete			Gregory et al. 2018				Synechococcus
KJ019105.1			Syn7803US4 T4-like Synechococcus myovirus	Atlauavirus	Myoviridae	215432		Complete			Gregory et al. 2018				Synechococcus
KJ019106.1			Syn7803US50 T4-like Synechococcus myovirus	Atlauavirus	Myoviridae	223389		Complete			Gregory et al. 2018				Synechococcus
KJ019107.1			Syn7803US52 T4-like Synechococcus myovirus	Atlauavirus	Myoviridae	217673		Complete			Gregory et al. 2018				Synechococcus
KJ019108.1			Syn7803US53 T4-like Synechococcus myovirus	Nereusvirus	Myoviridae	172688		Complete			Gregory et al. 2018				Synechococcus
KJ019109.1			Syn7803US54 T4-like Synechococcus myovirus	Nereusvirus	Myoviridae	172688		Complete			Gregory et al. 2018				Synechococcus
KJ019110.1			Syn7803US56 T4-like Synechococcus myovirus	Nereusvirus	Myoviridae	172688		Complete			Gregory et al. 2018				Synechococcus
KJ019111.1			Syn7803US57 T4-like Synechococcus myovirus	Atlauavirus	Myoviridae	221929		Complete			Gregory et al. 2018				Synechococcus
KJ019112.1			Syn7803US59 T4-like Synechococcus myovirus	Unclassfied	Myoviridae	179206		Complete			Gregory et al. 2018				Synechococcus
KJ019113.1			Syn7803US5 T4-like Synechococcus myovirus	Unclassfied	Myoviridae	179254		Complete			Gregory et al. 2018				Synechococcus
KJ019114.1			Syn7803US60 T4-like Synechococcus myovirus	Acionnavirus	Myoviridae	171192		Complete			Gregory et al. 2018				Synechococcus
KJ019115.1			Syn7803US61 T4-like Synechococcus myovirus	Unclassfied	Myoviridae	179043		Complete			Gregory et al. 2018				Synechococcus
KJ019116.1			Syn7803US62 T4-like Synechococcus myovirus	Acionnavirus	Myoviridae	170403		Complete			Gregory et al. 2018				Synechococcus
KJ019117.1			Syn7803US63 T4-like Synechococcus myovirus	Unclassfied	Myoviridae	179155		Complete			Gregory et al. 2018				Synechococcus
KJ019118.1			Syn7803US64 T4-like Synechococcus myovirus	Unclassfied	Myoviridae	179203		Complete			Gregory et al. 2018				Synechococcus
KJ019119.1			Syn7803US65 T4-like Synechococcus myovirus	Unclassfied	Myoviridae	179165		Complete			Gregory et al. 2018				Synechococcus
KJ019120.1			Syn7803US71 T4-like Synechococcus myovirus	Unclassfied	Myoviridae	179130		Complete			Gregory et al. 2018				Synechococcus
KJ019121.1			Syn7803US78 T4-like Synechococcus myovirus	Unclassfied	Myoviridae	179109		Complete			Gregory et al. 2018				Synechococcus
KJ019122.1			Syn7803US79 T4-like Synechococcus myovirus	Acionnavirus	Myoviridae	171285		Complete			Gregory et al. 2018				Synechococcus
KJ019123.1			Syn7803US7 T4-like Synechococcus myovirus	Atlauavirus	Myoviridae	219936		Complete			Gregory et al. 2018				Synechococcus
KJ019124.1			Syn7803US80 T4-like Synechococcus myovirus	Unclassfied	Myoviridae	179260		Complete			Gregory et al. 2018				Synechococcus
KJ019125.1			Syn7803US82 T4-like Synechococcus myovirus	Unclassfied	Myoviridae	179206		Complete			Gregory et al. 2018				Synechococcus
KJ019126.1			Syn7803US83 T4-like Synechococcus myovirus	Unclassfied	Myoviridae	179203		Complete			Gregory et al. 2018				Synechococcus
KJ019127.1			Syn7803US85 T4-like Synechococcus myovirus	Unclassfied	Myoviridae	179192		Complete			Gregory et al. 2018				Synechococcus
KJ019128.1			Syn7803US88 T4-like Synechococcus myovirus	Acionnavirus	Myoviridae	176140		Complete			Gregory et al. 2018				Synechococcus
KJ019129.1			Syn7803US89 T4-like Synechococcus myovirus	Unclassfied	Myoviridae	179142		Complete			Gregory et al. 2018				Synechococcus
KJ019130.1			Syn7803US94 T4-like Synechococcus myovirus	Unclassfied	Myoviridae	179204		Complete			Gregory et al. 2018				Synechococcus
KJ019131.1			Syn7803US95 T4-like Synechococcus myovirus	Unclassfied	Myoviridae	179111		Complete			Gregory et al. 2018				Synechococcus
KJ019132.1			Syn9311C1 T4-like Synechococcus myovirus	Nereusvirus	Myoviridae	172261		Complete			Gregory et al. 2018				Synechococcus
KJ019133.1			Syn9311C4 T4-like Synechococcus myovirus	Nereusvirus	Myoviridae	172874		Complete			Gregory et al. 2018				Synechococcus
