# Supplementary material for: Expanding standards in viromics: in silico evaluation of dsDNA viral genome identification, classification, and auxiliary metabolic gene curation
Source: PeerJ. 2021 Jun 14;9:e11447. doi: 10.7717/peerj.11447 (PMC8210812; doi:10.7717/peerj.11447)
Supplement: Supplemental Information 10 [file peerj-09-11447-s010.xlsx]

## Sheet: contig1_likelyViral
SUPPLEMENTARY TABLE 2. AMGS ANNOTATION TABLE.
ORF	fasta	scaffold	gene_position	start_position	end_position	strandedness	rank	kegg_id	kegg_hit	kegg_RBH	kegg_identity	kegg_bitScore	kegg_eVal	viral_id	viral_hit	viral_RBH	viral_identity	viral_bitScore	viral_eVal	peptidase_id	peptidase_family	peptidase_hit	peptidase_RBH	peptidase_identity	peptidase_bitScore	peptidase_eVal	pfam_hits	cazy_hits	vogdb_description	vogdb_categories	heme_regulatory_motif_count	virsorter_category	auxiliary_score	is_transposon	amg_flags
contig1_likely_viral_cat_2_1	contig1_likely_viral_cat_2	contig1_likely_viral_cat_2	1	312	707	1	E																	0								-	4	FALSE	F
contig1_likely_viral_cat_2_2	contig1_likely_viral_cat_2	contig1_likely_viral_cat_2	2	720	929	1	E																	0								-	4	FALSE	F
contig1_likely_viral_cat_2_3	contig1_likely_viral_cat_2	contig1_likely_viral_cat_2	3	926	1189	1	E																	0								-	4	FALSE	F
contig1_likely_viral_cat_2_4	contig1_likely_viral_cat_2	contig1_likely_viral_cat_2	4	1186	1398	1	E																	0								-	4	FALSE	F
contig1_likely_viral_cat_2_5	contig1_likely_viral_cat_2	contig1_likely_viral_cat_2	5	1395	2126	1	E																	0								-	4	FALSE	F
contig1_likely_viral_cat_2_6	contig1_likely_viral_cat_2	contig1_likely_viral_cat_2	6	2130	2375	1	E																	0								-	4	FALSE	F
contig1_likely_viral_cat_2_7	contig1_likely_viral_cat_2	contig1_likely_viral_cat_2	7	2379	2903	1	C		dia:Dtpsy_3220 hypothetical protein	FALSE	0.327	82	1.112e-15							Crossover junction endodeoxyribonuclease RuvC [PF02075.17]		sp|P13004|YLYS_BPPHV Uncharacterized protein near lysin gene (Fragment); Xu	Xu	0								1	4	FALSE	F
contig1_likely_viral_cat_2_8	contig1_likely_viral_cat_2	contig1_likely_viral_cat_2	8	3053	3283	1	E							YP_009276037.1	YP_009276037.1 hypothetical protein vB_PsyM_KIL1_0108 [Pseudomonas phage vB_PsyM_KIL1]	FALSE	0.546	68	3.6e-14					1									2	FALSE	F
contig1_likely_viral_cat_2_9	contig1_likely_viral_cat_2	contig1_likely_viral_cat_2	9	3264	3941	1	E																	0								-	2	FALSE	F
contig1_likely_viral_cat_2_10	contig1_likely_viral_cat_2	contig1_likely_viral_cat_2	10	3938	4228	1	E																	0								-	2	FALSE	F
contig1_likely_viral_cat_2_11	contig1_likely_viral_cat_2	contig1_likely_viral_cat_2	11	4225	4611	1	C		ddr:Deide_22080 hypothetical protein	FALSE	0.478	75	8.486e-14	YP_006906361.1	YP_006906361.1 hypothetical protein My1_109 [Pectobacterium phage My1]	FALSE	0.374	66	1.506e-12			REFSEQ hypothetical protein; Xu	Xu	0								2	2	FALSE	F
contig1_likely_viral_cat_2_12	contig1_likely_viral_cat_2	contig1_likely_viral_cat_2	12	4608	4829	1	E																	0								-	2	FALSE	F
contig1_likely_viral_cat_2_13	contig1_likely_viral_cat_2	contig1_likely_viral_cat_2	13	4831	5295	1	E																	0								-	2	FALSE	F
contig1_likely_viral_cat_2_14	contig1_likely_viral_cat_2	contig1_likely_viral_cat_2	14	5292	5738	1	E																	0								-	2	FALSE
contig1_likely_viral_cat_2_15	contig1_likely_viral_cat_2	contig1_likely_viral_cat_2	15	5799	6248	1	C	K01446	bfo:BRAFLDRAFT_118718 hypothetical protein; K01446 N-acetylmuramoyl-L-alanine amidase [EC:3.5.1.28]	FALSE	0.34	73	6.353e-13	YP_008058948.1	YP_008058948.1 endolysin [Clostridium phage vB_CpeS-CP51]	FALSE	0.304	68	1.212e-12	N-acetylmuramoyl-L-alanine amidase [PF01510.25]		sp|P20331|ENLYS_BPT3 Endolysin; XhXp	Xh;Xp	0								1	2	FALSE
contig1_likely_viral_cat_2_16	contig1_likely_viral_cat_2	contig1_likely_viral_cat_2	16	6245	6964	1	E																	0								-	2	FALSE
contig1_likely_viral_cat_2_17	contig1_likely_viral_cat_2	contig1_likely_viral_cat_2	17	6981	7247	1	E																	0								-	2	FALSE
contig1_likely_viral_cat_2_18	contig1_likely_viral_cat_2	contig1_likely_viral_cat_2	18	7331	7984	1	E																	0								-	2	FALSE
contig1_likely_viral_cat_2_19	contig1_likely_viral_cat_2	contig1_likely_viral_cat_2	19	7998	8168	1	E																	0								-	2	FALSE
contig1_likely_viral_cat_2_20	contig1_likely_viral_cat_2	contig1_likely_viral_cat_2	20	8165	8839	1	C		ain:Acin_1984 methylase	FALSE	0.246	67	4.944e-10	NP_945276.1	NP_945276.1 transferase [Streptococcus phage EJ-1]	FALSE	0.248	63	3.263e-10	ParB-like nuclease domain [PF02195.18]				0								2	2	FALSE
contig1_likely_viral_cat_2_21	contig1_likely_viral_cat_2	contig1_likely_viral_cat_2	21	8826	9317	1	C		bvi:Bcep1808_3251 hypothetical protein	FALSE	0.364	98	3.837e-21							PD-(D/E)XK endonuclease [PF11645.8]				0								2	2	FALSE
contig1_likely_viral_cat_2_22	contig1_likely_viral_cat_2	contig1_likely_viral_cat_2	22	9314	10087	1	C		bmj:BMULJ_00961 putative DNA methylase	FALSE	0.459	179	1.196e-47	YP_001642368.1	YP_001642368.1 putative adenine methyltransferase [Lactobacillus prophage Lj771]	FALSE	0.423	162	2.703e-43	DNA methylase [PF01555.18]; Putative RNA methylase family UPF0020 [PF01170.18]		sp|P29538|MTH1_HAEPA Modification methylase HpaI; XhXp	Xh;Xp	0								2	2	FALSE
contig1_likely_viral_cat_2_23	contig1_likely_viral_cat_2	contig1_likely_viral_cat_2	23	10084	10560	1	C		fri:FraEuI1c_3751 recombination endonuclease VII	FALSE	0.484	75	1.803e-13	YP_004421517.1	YP_004421517.1 unnamed protein product [Synechococcus phage S-CBS2]	FALSE	0.462	86	9.327e-19	Recombination endonuclease VII [PF02945.15]				0									2	FALSE
contig1_likely_viral_cat_2_24	contig1_likely_viral_cat_2	contig1_likely_viral_cat_2	24	10553	11389	1	D													ParB-like nuclease domain [PF02195.18]		REFSEQ hypothetical protein; Xu	Xu	0								1	2	FALSE
contig1_likely_viral_cat_2_25	contig1_likely_viral_cat_2	contig1_likely_viral_cat_2	25	11386	11799	1	C		cbi:CLJ_B1785 putative phage N-6-adenine-methyltransferase	FALSE	0.457	116	7.07e-28	YP_009218050.1	YP_009218050.1 DNA methyltransferase (endogenous virus) [Clostridium phage phiCT19406C]	FALSE	0.457	116	1.699e-29	DNA N-6-adenine-methyltransferase (Dam) [PF05869.11]				0								1	2	FALSE
contig1_likely_viral_cat_2_26	contig1_likely_viral_cat_2	contig1_likely_viral_cat_2	26	11796	12671	1	C	K00390	sal:Sala_0768 phosphoadenosine phosphosulfate reductase; K00390 phosphoadenosine phosphosulfate reductase [EC:1.8.4.8]	FALSE	0.284	80	8.635e-14							Phosphoadenosine phosphosulfate reductase family [PF01507.19]; PP-loop family [PF01171.20]		REFSEQ putative phosphoadenosine phosphosulfate reductase; Xu	Xu	0								2	2	FALSE	M
contig1_likely_viral_cat_2_27	contig1_likely_viral_cat_2	contig1_likely_viral_cat_2	27	12690	13985	1	E																	0								-	2	FALSE
contig1_likely_viral_cat_2_28	contig1_likely_viral_cat_2	contig1_likely_viral_cat_2	28	13942	15669	1	C		ral:Rumal_1296 phage terminase large subunit, PBSX family	FALSE	0.272	69	1.923e-09	YP_009600047.1	YP_009600047.1 terminase large subunit [Geobacillus phage TP-84]	FALSE	0.266	67	1.858e-10	Phage Terminase [PF03354.15]; Terminase RNAseH like domain [PF17288.2]		sp|Q05219|VG13_BPML5 Gene 13 protein; Xu	Xu	0								2	2	FALSE
contig1_likely_viral_cat_2_29	contig1_likely_viral_cat_2	contig1_likely_viral_cat_2	29	15662	17296	1	C		gct:GC56T3_0268 phage portal protein, PBSX family	FALSE	0.322	221	3.112e-58	NP_046965.1	NP_046965.1 portal protein [Methanobacterium phage psiM2]	FALSE	0.249	147	1.435e-35	Phage portal protein [PF04860.12]		sp|Q4Z9G3|PORTL_BPTWO Probable portal protein; XpXrXs	Xs;Xr;Xp	0								0	2	FALSE	V
contig1_likely_viral_cat_2_30	contig1_likely_viral_cat_2	contig1_likely_viral_cat_2	30	17271	17720	1	E																	0								-	1	FALSE
contig1_likely_viral_cat_2_31	contig1_likely_viral_cat_2	contig1_likely_viral_cat_2	31	17765	19465	1	C		rum:CK1_14440 Phage Mu protein F like protein.	FALSE	0.242	64	9.213e-08							Phage Mu protein F like protein [PF04233.14]				0								2	1	FALSE
contig1_likely_viral_cat_2_32	contig1_likely_viral_cat_2	contig1_likely_viral_cat_2	32	19485	21323	1	C		btm:MC28_G343 XkdF	FALSE	0.433	89	1.921e-15	YP_009286348.1	YP_009286348.1 DNA methyltransferase [Lactococcus phage 98201]	FALSE	0.38	76	6.001e-13	Putative phage serine protease XkdF [PF14550.6]		REFSEQ hypothetical protein; Xu	Xu	0								2	1	FALSE
contig1_likely_viral_cat_2_33	contig1_likely_viral_cat_2	contig1_likely_viral_cat_2	33	22139	22870	1	E																	0								-	1	FALSE
contig1_likely_viral_cat_2_34	contig1_likely_viral_cat_2	contig1_likely_viral_cat_2	34	22916	24010	1	C		gct:GC56T3_0271 structural protein	FALSE	0.193	72	1.283e-10	YP_009003179.1	YP_009003179.1 capsid protein [Rhizobium phage vB_RleS_L338C]	FALSE	0.215	85	1.255e-16			sp|P25477|CAPSD_BPP2 Capsid proteins; XhXs	Xs;Xh	0								0	2	FALSE	V
contig1_likely_viral_cat_2_35	contig1_likely_viral_cat_2	contig1_likely_viral_cat_2	35	24052	24378	1	E																	0								-	2	FALSE
contig1_likely_viral_cat_2_36	contig1_likely_viral_cat_2	contig1_likely_viral_cat_2	36	24422	25063	1	E																	0								-	2	FALSE
contig1_likely_viral_cat_2_37	contig1_likely_viral_cat_2	contig1_likely_viral_cat_2	37	25060	25773	1	C		pag:PLES_25431 hypothetical protein	FALSE	0.419	64	6.998e-09	YP_006988360.1	YP_006988360.1 putative alpha-2,3-sialyltransferase-like protein [Caulobacter phage CcrColossus]	FALSE	0.289	82	2.108e-16	Protein of unknown function DUF115 [PF01973.18]		REFSEQ hypothetical protein; Xu	Xu	0								2	2	FALSE
contig1_likely_viral_cat_2_38	contig1_likely_viral_cat_2	contig1_likely_viral_cat_2	38	25770	26144	1	D													Cupin domain [PF07883.11]; Mannose-6-phosphate isomerase [PF01050.18]				0								2	2	FALSE	MK
contig1_likely_viral_cat_2_39	contig1_likely_viral_cat_2	contig1_likely_viral_cat_2	39	26149	27033	1	C		daf:Desaf_0143 hypothetical protein	FALSE	0.239	103	2.425e-21											0								-	2	FALSE
contig1_likely_viral_cat_2_40	contig1_likely_viral_cat_2	contig1_likely_viral_cat_2	40	27030	27722	1	D													Glycosyl transferase family 2 [PF00535.26]; Glycosyltransferase like family 2 [PF13641.6]				0								-	2	FALSE
contig1_likely_viral_cat_2_41	contig1_likely_viral_cat_2	contig1_likely_viral_cat_2	41	27719	28636	1	D													Glycosyl transferases group 1 [PF13524.6]				0								-	2	FALSE
contig1_likely_viral_cat_2_42	contig1_likely_viral_cat_2	contig1_likely_viral_cat_2	42	28633	29316	1	E																	0								-	2	FALSE
contig1_likely_viral_cat_2_43	contig1_likely_viral_cat_2	contig1_likely_viral_cat_2	43	29313	30053	1	C		ipa:Isop_3305 FkbM family methyltransferase	FALSE	0.386	109	5.176e-24							Methyltransferase FkbM domain [PF05050.12]; Met-10+ like-protein [PF02475.16]		REFSEQ methyltransferase; Xu	Xu	0								2	2	FALSE
contig1_likely_viral_cat_2_44	contig1_likely_viral_cat_2	contig1_likely_viral_cat_2	44	30050	30595	1	C		ali:AZOLI_p60240 putative methyltransferase	FALSE	0.297	75	3.704e-13							Methyltransferase domain [PF13489.6]; Methyltransferase domain [PF13847.6]; Methyltransferase domain [PF08242.12]; Methyltransferase domain [PF13649.6]				0								-	2	FALSE
contig1_likely_viral_cat_2_45	contig1_likely_viral_cat_2	contig1_likely_viral_cat_2	45	30722	31036	1	E																	0								-	2	FALSE
contig1_likely_viral_cat_2_46	contig1_likely_viral_cat_2	contig1_likely_viral_cat_2	46	31043	31489	1	E																	0								-	2	FALSE
contig1_likely_viral_cat_2_47	contig1_likely_viral_cat_2	contig1_likely_viral_cat_2	47	31486	31908	1	E																	0								-	2	FALSE
contig1_likely_viral_cat_2_48	contig1_likely_viral_cat_2	contig1_likely_viral_cat_2	48	31937	32458	1	E																	0								-	2	FALSE
contig1_likely_viral_cat_2_49	contig1_likely_viral_cat_2	contig1_likely_viral_cat_2	49	32462	32851	1	E																	0								-	2	FALSE
contig1_likely_viral_cat_2_50	contig1_likely_viral_cat_2	contig1_likely_viral_cat_2	50	33020	36334	1	C		bvi:Bcep1808_3229 hypothetical protein	FALSE	0.35	128	7.105e-27	YP_009287689.1	YP_009287689.1 hypothetical protein PFR1_13 [Propionibacterium phage PFR1]	FALSE	0.287	114	2.68e-24			REFSEQ hypothetical protein; Xu	Xu	0								1	4	FALSE
contig1_likely_viral_cat_2_51	contig1_likely_viral_cat_2	contig1_likely_viral_cat_2	51	36397	37149	1	E																	0								-	4	FALSE
contig1_likely_viral_cat_2_52	contig1_likely_viral_cat_2	contig1_likely_viral_cat_2	52	37146	39245	1	E																	0								-	4	FALSE
contig1_likely_viral_cat_2_53	contig1_likely_viral_cat_2	contig1_likely_viral_cat_2	53	39242	40522	1	C		gei:GEI7407_2797 radical SAM protein	FALSE	0.317	179	1.764e-45											0								-	4	FALSE
contig1_likely_viral_cat_2_54	contig1_likely_viral_cat_2	contig1_likely_viral_cat_2	54	40519	41388	1	C		anb:ANA_C11361 methyltransferase	FALSE	0.287	121	1.69e-27											0								-	4	FALSE
contig1_likely_viral_cat_2_55	contig1_likely_viral_cat_2	contig1_likely_viral_cat_2	55	41392	44040	1	E							YP_006988359.1	YP_006988359.1 putative tail protein [Caulobacter phage CcrColossus]	FALSE	0.47	66	6.119e-10					0								-	4	FALSE	F
contig1_likely_viral_cat_2_56	contig1_likely_viral_cat_2	contig1_likely_viral_cat_2	56	44057	45439	1	E																	0								-	4	FALSE	F
contig1_likely_viral_cat_2_57	contig1_likely_viral_cat_2	contig1_likely_viral_cat_2	57	45452	45817	1	E																	0								-	4	FALSE	F
contig1_likely_viral_cat_2_58	contig1_likely_viral_cat_2	contig1_likely_viral_cat_2	58	46049	46285	-1	E																	0								-	4	FALSE	F
contig1_likely_viral_cat_2_59	contig1_likely_viral_cat_2	contig1_likely_viral_cat_2	59	46285	46617	-1	C		tmr:Tmar_0019 hypothetical protein	FALSE	0.403	62	1.4e-09											0								-	4	FALSE	F
contig1_likely_viral_cat_2_60	contig1_likely_viral_cat_2	contig1_likely_viral_cat_2	60	46614	46916	-1	E																	0								-	4	FALSE	F
contig1_likely_viral_cat_2_61	contig1_likely_viral_cat_2	contig1_likely_viral_cat_2	61	46920	47123	-1	E																	0								-	4	FALSE	F
contig1_likely_viral_cat_2_62	contig1_likely_viral_cat_2	contig1_likely_viral_cat_2	62	47358	47849	-1	E																	0								-	5	FALSE	F

## Sheet: contig2_possibleViral
SUPPLEMENTARY TABLE 2. AMGS ANNOTATION TABLE.
ORF	fasta	scaffold	gene_position	start_position	end_position	strandedness	rank	kegg_id	kegg_hit	kegg_RBH	kegg_identity	kegg_bitScore	kegg_eVal	viral_id	viral_hit	viral_RBH	viral_identity	viral_bitScore	viral_eVal	peptidase_id	peptidase_family	peptidase_hit	peptidase_RBH	peptidase_identity	peptidase_bitScore	peptidase_eVal	pfam_hits	cazy_hits	vogdb_description	vogdb_categories	heme_regulatory_motif_count	virsorter_category	auxiliary_score	is_transposon	amg_flags
contig2_possible_viral_cat_2_1	contig2_possible_viral_cat_2	contig2_possible_viral_cat_2	1	178	366	-1	E																								0	-	5	FALSE	F
contig2_possible_viral_cat_2_2	contig2_possible_viral_cat_2	contig2_possible_viral_cat_2	2	771	1340	1	A	K13993	maq:Maqu_3394 heat shock protein Hsp20; K13993 HSP20 family protein	TRUE	0.957	383	1.777e-119														Hsp20/alpha crystallin family [PF00011.21]; HSP20-like domain found in ArsA [PF17886.1]				0	-	4	FALSE	F
contig2_possible_viral_cat_2_3	contig2_possible_viral_cat_2	contig2_possible_viral_cat_2	3	1436	1798	1	C	K03696	adk:Alide2_2061 ATPase AAA-2 domain-containing protein; K03696 ATP-dependent Clp protease ATP-binding subunit ClpC	FALSE	0.897	227	9.271e-67																		0	-	4	FALSE	F
contig2_possible_viral_cat_2_4	contig2_possible_viral_cat_2	contig2_possible_viral_cat_2	4	1859	4285	1	A	K03696	maq:Maqu_3393 ATPase; K03696 ATP-dependent Clp protease ATP-binding subunit ClpC	TRUE	0.906	1529	0	YP_006987334.1	YP_006987334.1 ATP-dependent Clp protease ATP-binding subunit clpA [Cronobacter phage vB_CsaM_GAP32]	TRUE	0.424	470	9.026e-141								AAA domain (Cdc48 subfamily) [PF07724.14]; AAA lid domain [PF17871.1]; C-terminal, D2-small domain, of ClpB protein [PF10431.9]; AAA domain (dynein-related subfamily) [PF07728.14]; ATPase family associated with various cellular activities (AAA) [PF00004.29]; Sigma-54 interaction domain [PF00158.26]; Bacterial TniB protein [PF05621.11]; Clp amino terminal domain, pathogenicity island component [PF…		sp|P0ABH9|CLPA_ECOLI ATP-dependent Clp protease ATP-binding subunit ClpA; Xh	Xh	0	1	4	FALSE	F
contig2_possible_viral_cat_2_5	contig2_possible_viral_cat_2	contig2_possible_viral_cat_2	5	4302	4511	1	E																								0	-	2	FALSE	F
contig2_possible_viral_cat_2_6	contig2_possible_viral_cat_2	contig2_possible_viral_cat_2	6	4508	5002	1	C		dde:Dde_3417 PAS/PAC sensor-containing diguanylate cyclase/phosphodiesterase	FALSE	0.95	327	8.26e-101														PAS fold [PF08447.12]				0		2	FALSE	F
contig2_possible_viral_cat_2_7	contig2_possible_viral_cat_2	contig2_possible_viral_cat_2	7	5031	5501	1	C		adk:Alide2_2057 hypothetical protein	FALSE	0.791	255	9.396e-76														Phosphate-starvation-inducible E [PF06146.12]				0	-	2	FALSE
contig2_possible_viral_cat_2_8	contig2_possible_viral_cat_2	contig2_possible_viral_cat_2	8	6245	6661	-1	C		pag:PLES_15491 putative c repressor	FALSE	0.618	169	2.303e-46	YP_006560498.1	YP_006560498.1 c repressor [Pseudomonas phage MP42]	FALSE	0.67	185	1.81e-53	MER0017112	S24	MER0017112 - family S24 unassigned peptidases () [S24.UPW]#S24#{peptidase unit: 109-240}~source Q38451~	FALSE	0.666	176	7.555e-50					0		2	FALSE	P
contig2_possible_viral_cat_2_9	contig2_possible_viral_cat_2	contig2_possible_viral_cat_2	9	7120	7458	1	C		pag:PLES_15501 orf2; Ner-like protein	FALSE	0.642	111	7.699e-27	YP_009152305.1	YP_009152305.1 Ner-like protein [Pseudomonas phage H70]	FALSE	0.59	113	3.807e-29								Winged helix-turn-helix DNA-binding [PF13693.6]				0	1	2	FALSE
contig2_possible_viral_cat_2_10	contig2_possible_viral_cat_2	contig2_possible_viral_cat_2	10	7461	7898	1	C		pag:PLES_15511 hypothetical protein	FALSE	0.673	194	7.292e-55	NP_938210.1	NP_938210.1 hypothetical protein [Pseudomonas virus D3112]	FALSE	0.69	198	5.439e-58										REFSEQ hypothetical protein; Xu	Xu	0	1	2	FALSE
contig2_possible_viral_cat_2_11	contig2_possible_viral_cat_2	contig2_possible_viral_cat_2	11	7895	8305	1	E																								0	-	2	FALSE
contig2_possible_viral_cat_2_12	contig2_possible_viral_cat_2	contig2_possible_viral_cat_2	12	8286	8537	-1	E																								0	-	2	FALSE
contig2_possible_viral_cat_2_13	contig2_possible_viral_cat_2	contig2_possible_viral_cat_2	13	8628	10697	1	A	K07497	bvi:Bcep1808_1328 MuA-transposase/repressor protein CI, DNA-binding; K07497 putative transposase	TRUE	0.418	427	3.66e-126	YP_009274593.1	YP_009274593.1 transposase [Pseudomonas phage JBD93]	TRUE	0.374	421	9.197e-126								Integrase core domain [PF00665.26]; Bacteriophage Mu transposase [PF02914.15]; Mu DNA-binding domain [PF02316.16]; Mu transposase, C-terminal [PF09299.11]; Mu DNA binding, I gamma subdomain [PF09039.11]		sp|P16942|T629_SHISO Transposase for insertion sequence element IS629; Xr	Xr	0	1	2	FALSE	V
contig2_possible_viral_cat_2_14	contig2_possible_viral_cat_2	contig2_possible_viral_cat_2	14	10737	11456	1	C		bvi:Bcep1808_1327 hypothetical protein	FALSE	0.518	231	6.039e-66	YP_009125646.1	YP_009125646.1 putative DNA transposition protein [Pseudomonas phage vB_PaeS_PAO1_Ab30]	FALSE	0.48	211	1.816e-60								AAA domain [PF13401.6]; Bacterial TniB protein [PF05621.11]; Bacterial dnaA protein [PF00308.18]		sp|P03763|TARGB_BPMU ATP-dependent target DNA activator B; XhXr	Xr;Xh	0	1	2	FALSE	V
contig2_possible_viral_cat_2_15	contig2_possible_viral_cat_2	contig2_possible_viral_cat_2	15	11459	12106	1	C		pse:NH8B_1646 hypothetical protein	FALSE	0.402	136	1.205e-33	YP_007673246.1	YP_007673246.1 hypothetical protein RHWG_00046 [Rhodobacter phage RC1]	FALSE	0.357	111	1.373e-26										REFSEQ hypothetical protein; Xu	Xu	0	1	2	FALSE
contig2_possible_viral_cat_2_16	contig2_possible_viral_cat_2	contig2_possible_viral_cat_2	16	12103	12486	1	C		pnc:NCGM2_5445 hypothetical protein	FALSE	0.597	132	7.992e-34	YP_007392318.1	YP_007392318.1 hypothetical protein JBD30_011 [Pseudomonas phage JBD30]	FALSE	0.588	130	1.278e-34										REFSEQ hypothetical protein; Xu	Xu	0	1	2	FALSE
contig2_possible_viral_cat_2_17	contig2_possible_viral_cat_2	contig2_possible_viral_cat_2	17	12483	13133	1	C		tvi:Thivi_4397 hypothetical protein	FALSE	0.572	147	3.648e-37	YP_002221436.1	YP_002221436.1 hypothetical protein KS10_gp20 [Burkholderia phage KS10]	FALSE	0.358	62	5.106e-10										sp|P44215|Y1489_HAEIN Uncharacterized protein HI_1489; Xu	Xu	0	1	2	FALSE
contig2_possible_viral_cat_2_18	contig2_possible_viral_cat_2	contig2_possible_viral_cat_2	18	13130	13534	1	C		tgr:Tgr7_1661 hypothetical protein	FALSE	0.347	95	8.259e-21																		0	-	2	FALSE
contig2_possible_viral_cat_2_19	contig2_possible_viral_cat_2	contig2_possible_viral_cat_2	19	13537	14169	1	C		tgr:Tgr7_1659 hypothetical protein	FALSE	0.835	350	8.137e-108	YP_009125652.1	YP_009125652.1 hypothetical protein [Pseudomonas phage vB_PaeS_PAO1_Ab30]	FALSE	0.635	252	3.269e-75								Protein of unknown function (DUF3164) [PF11363.8]		REFSEQ hypothetical protein; Xu	Xu	0	1	2	FALSE
contig2_possible_viral_cat_2_20	contig2_possible_viral_cat_2	contig2_possible_viral_cat_2	20	14175	14414	1	C		tgr:Tgr7_0421 hypothetical protein	FALSE	0.411	60	1.872e-09																		0	-	2	FALSE
contig2_possible_viral_cat_2_21	contig2_possible_viral_cat_2	contig2_possible_viral_cat_2	21	14417	14575	1	C		tgr:Tgr7_1658 hypothetical protein	FALSE	0.846	83	3.58e-18																		0	-	2	FALSE
contig2_possible_viral_cat_2_22	contig2_possible_viral_cat_2	contig2_possible_viral_cat_2	22	14572	14808	1	E																								0	-	2	FALSE
contig2_possible_viral_cat_2_23	contig2_possible_viral_cat_2	contig2_possible_viral_cat_2	23	14805	15020	1	E																								0	-	2	FALSE
contig2_possible_viral_cat_2_24	contig2_possible_viral_cat_2	contig2_possible_viral_cat_2	24	15097	15798	1	C		mec:Q7C_808 hypothetical protein	FALSE	0.543	240	4.642e-69	YP_007392780.1	YP_007392780.1 hypothetical protein JBD24_017 [Pseudomonas phage JBD24]	FALSE	0.322	113	3.795e-27								Protein of unknown function (DUF2786) [PF10979.8]		sp|Q05292|VG77_BPML5 Gene 77 protein; Xu	Xu	0	1	2	FALSE
contig2_possible_viral_cat_2_25	contig2_possible_viral_cat_2	contig2_possible_viral_cat_2	25	15795	16217	1	C		pag:PLES_15631 hypothetical protein	FALSE	0.599	151	3.726e-40	YP_009146136.1	YP_009146136.1 putative Mu-like GemA [Pseudomonas virus LPB1]	FALSE	0.618	154	1.347e-42								Protein of unknown function (DUF1018) [PF06252.12]		sp|P24796|GEMA_BPD10 GemA protein; XhXp	Xp;Xh	0	1	2	FALSE
contig2_possible_viral_cat_2_26	contig2_possible_viral_cat_2	contig2_possible_viral_cat_2	26	16204	16617	1	C		tgr:Tgr7_1650 phage transcription regulator	FALSE	0.582	153	9.221e-41	YP_003335768.1	YP_003335768.1 late gene transcriptional activator [Escherichia phage D108]	FALSE	0.433	94	7.894e-22								Mor transcription activator family [PF08765.11]		sp|P06022|ACTC_BPMU Late transcription activator C; Xu	Xu	0	1	2	FALSE
contig2_possible_viral_cat_2_27	contig2_possible_viral_cat_2	contig2_possible_viral_cat_2	27	16632	16973	1	E																								0	-	2	FALSE
contig2_possible_viral_cat_2_28	contig2_possible_viral_cat_2	contig2_possible_viral_cat_2	28	17114	17479	1	C		oce:GU3_08615 peptidase M15A	FALSE	0.601	132	6.109e-34	YP_009304464.1	YP_009304464.1 hypothetical protein BP12B_43 [Salmonella phage BP12B]	FALSE	0.644	146	2.307e-40	MER0280090	M15A	MER0280090 - zinc D-Ala-D-Ala carboxypeptidase ({Streptomyces}-type) (Escherichia coli) [M15.001]#M15A#{peptidase unit: 28-106}~source EGB43366~	FALSE	0.583	92	5.826e-21	Peptidase M15 [PF08291.11]; Bacterial protein of unknown function (DUF882) [PF05951.13]				0	1	2	FALSE	P
contig2_possible_viral_cat_2_29	contig2_possible_viral_cat_2	contig2_possible_viral_cat_2	29	17476	18042	1	C		vpf:M634_13095 hypothetical protein	FALSE	0.414	135	1.529e-33	NP_958671.1	NP_958671.1 Bbp1 [Bordetella virus BPP1]	FALSE	0.441	81	1.051e-16								Holin of 3TMs, for gene-transfer release [PF11351.8]		REFSEQ hypothetical protein; Xu	Xu	0	1	2	FALSE
contig2_possible_viral_cat_2_30	contig2_possible_viral_cat_2	contig2_possible_viral_cat_2	30	18063	18404	1	C		tgr:Tgr7_1645 hypothetical protein	FALSE	0.436	89	5.398e-19														Protein of unknown function (DUF2730) [PF10805.8]				0	-	2	FALSE
contig2_possible_viral_cat_2_31	contig2_possible_viral_cat_2	contig2_possible_viral_cat_2	31	18401	18709	1	C		tgr:Tgr7_1644 bacteriophage protein GP26	FALSE	0.81	167	2.077e-46	YP_003335773.1	YP_003335773.1 hypothetical protein [Escherichia phage D108]	FALSE	0.439	77	1.47e-16										sp|Q9T1W8|GP26_BPMU Uncharacterized protein gp26; Xh	Xh	0	1	2	FALSE
contig2_possible_viral_cat_2_32	contig2_possible_viral_cat_2	contig2_possible_viral_cat_2	32	18713	19261	1	C		tgr:Tgr7_1643 bacteriophage protein	FALSE	0.652	237	6.227e-69	YP_024700.1	YP_024700.1 gp27 [Burkholderia virus BcepMu]	FALSE	0.34	97	2.482e-22								Protein of unknown function (DUF3486) [PF11985.8]		sp|Q9T1W7|TERS_BPMU Probable terminase, small subunit gp27; XhXr	Xr;Xh	0	1	2	FALSE	V
contig2_possible_viral_cat_2_33	contig2_possible_viral_cat_2	contig2_possible_viral_cat_2	33	19261	20793	1	A		tol:TOL_0482 hypothetical protein	TRUE	0.711	686	2.436e-218	YP_007877524.1	YP_007877524.1 portal protein [Vibrio phage martha 12B12]	TRUE	0.671	620	5.026e-197										sp|Q05219|VG13_BPML5 Gene 13 protein; Xu	Xu	0	0	2	FALSE
contig2_possible_viral_cat_2_34	contig2_possible_viral_cat_2	contig2_possible_viral_cat_2	34	20787	22406	1	A		mec:Q7C_831 Mu-like prophage protein gp29	TRUE	0.699	721	6.061e-230	YP_002332451.1	YP_002332451.1 portal protein [Pseudomonas virus MP29]	TRUE	0.445	405	1.746e-122								Protein of unknown function (DUF935) [PF06074.12]		sp|P44225|VG29_HAEIN Mu-like prophage FluMu protein gp29; Xu	Xu	0	0	2	FALSE
contig2_possible_viral_cat_2_35	contig2_possible_viral_cat_2	contig2_possible_viral_cat_2	35	22396	23562	1	C		bpt:Bpet4409 gpF; F protein (gpF) (protein gp30)	FALSE	0.596	270	6.586e-77	YP_009168759.1	YP_009168759.1 phage Mu protein F-like protein [Pseudomonas phage JBD25]	FALSE	0.524	226	2.992e-63								Phage Mu protein F like protein [PF04233.14]		sp|P44226|VPF_HAEIN Mu-like prophage FluMu F protein; Xu	Xu	0	1	2	FALSE
contig2_possible_viral_cat_2_36	contig2_possible_viral_cat_2	contig2_possible_viral_cat_2	36	23689	24129	1	C		rcp:RCAP_rcc02922 phage virion morphogenesis protein	FALSE	0.447	119	8.271e-29	YP_007676415.1	YP_007676415.1 hypothetical protein RHVG_00036 [Rhodovulum phage RS1]	FALSE	0.271	66	3.832e-12								Phage virion morphogenesis family [PF05069.13]		sp|P36934|VPS_BPP2 Tail completion protein S; Xu	Xu	0	1	2	FALSE
contig2_possible_viral_cat_2_37	contig2_possible_viral_cat_2	contig2_possible_viral_cat_2	37	24324	24785	1	C		vei:Veis_0127 hypothetical protein	FALSE	0.583	149	4.369e-39	YP_009286087.1	YP_009286087.1 HipA toxin [Gordonia phage Nymphadora]	FALSE	0.342	81	4.584e-17								Protein of unknown function, DUF488 [PF04343.13]				0	-	2	FALSE
contig2_possible_viral_cat_2_38	contig2_possible_viral_cat_2	contig2_possible_viral_cat_2	38	24757	25452	-1	C		vei:Veis_0124 hypothetical protein	FALSE	0.556	243	3.441e-70																		0		2	FALSE
contig2_possible_viral_cat_2_39	contig2_possible_viral_cat_2	contig2_possible_viral_cat_2	39	25706	26812	1	C		tgr:Tgr7_1638 hypothetical protein	FALSE	0.363	219	1.258e-59	YP_009226541.1	YP_009226541.1 Mu-like prophage I protein [Ralstonia phage RS138]	FALSE	0.341	189	5.165e-51								Mu-like prophage I protein [PF10123.9]		sp|O05073|VPI_HAEIN Mu-like prophage FluMu I protein; Xh	Xh	0	1	2	FALSE
contig2_possible_viral_cat_2_40	contig2_possible_viral_cat_2	contig2_possible_viral_cat_2	40	26849	27286	1	C		mec:Q7C_835 orf34	FALSE	0.655	183	6.897e-51	YP_009168762.1	YP_009168762.1 hypothetical protein HMPREFV_HMPID9847gp0037 [Pseudomonas phage JBD25]	FALSE	0.497	125	1.229e-32										REFSEQ hypothetical protein; Xu	Xu	0	1	2	FALSE
contig2_possible_viral_cat_2_41	contig2_possible_viral_cat_2	contig2_possible_viral_cat_2	41	27301	28203	1	A		mec:Q7C_836 Phage major capsid protein	TRUE	0.776	477	8.047e-150	YP_007673214.1	YP_007673214.1 major head subunit [Rhodobacter phage RC1]	FALSE	0.5	277	2.651e-82								Mu-like prophage major head subunit gpT [PF10124.9]		sp|Q9T1W1|CAPSD_BPMU Major capsid protein; XhXs	Xs;Xh	0	1	2	FALSE	V
contig2_possible_viral_cat_2_42	contig2_possible_viral_cat_2	contig2_possible_viral_cat_2	42	28269	28670	1	D																				Mu-like prophage FluMu N-terminal domain [PF17891.1]		REFSEQ hypothetical protein; Xu	Xu	0	1	2	FALSE
contig2_possible_viral_cat_2_43	contig2_possible_viral_cat_2	contig2_possible_viral_cat_2	43	28674	29084	1	C		pol:Bpro_3744 hypothetical protein	FALSE	0.55	118	1.399e-28	YP_004934688.1	YP_004934688.1 conserved phage protein [Rhodobacter phage RcapMu]	FALSE	0.392	79	6.328e-17								Protein of unknown function (DUF1320) [PF07030.12]		sp|Q9T1V9|GPJ_BPMU Gene product J; Xh	Xh	0	1	2	FALSE
contig2_possible_viral_cat_2_44	contig2_possible_viral_cat_2	contig2_possible_viral_cat_2	44	29111	29401	1	E																								0	-	2	FALSE
contig2_possible_viral_cat_2_45	contig2_possible_viral_cat_2	contig2_possible_viral_cat_2	45	29401	29838	1	E																								0	-	2	FALSE
contig2_possible_viral_cat_2_46	contig2_possible_viral_cat_2	contig2_possible_viral_cat_2	46	29835	30776	1	C		axo:NH44784_055331 hypothetical protein	FALSE	0.369	193	1.603e-51	YP_004934612.1	YP_004934612.1 unnamed protein product [Synechococcus phage S-CBS1]	FALSE	0.39	209	1.474e-58										REFSEQ hypothetical protein; Xu	Xu	0	1	2	FALSE	F
contig2_possible_viral_cat_2_47	contig2_possible_viral_cat_2	contig2_possible_viral_cat_2	47	30844	31167	1	E																								0	1	2	FALSE	F
contig2_possible_viral_cat_2_48	contig2_possible_viral_cat_2	contig2_possible_viral_cat_2	48	31215	31529	1	D																				Phage related hypothetical protein (DUF1799) [PF08809.11]		REFSEQ hypothetical protein; Xu	Xu	0	1	2	FALSE	F
contig2_possible_viral_cat_2_49	contig2_possible_viral_cat_2	contig2_possible_viral_cat_2	49	31548	35093	1	C		hel:HELO_4173 hypothetical protein	FALSE	0.213	258	2.247e-66	YP_009126522.1	YP_009126522.1 putative tail tape measure protein [Vibrio phage VpKK5]	FALSE	0.273	114	3.93e-24												0	1	5	FALSE	F

## Sheet: contig3_unlikelyViral
SUPPLEMENTARY TABLE 2. AMGS ANNOTATION TABLE.
ORF	fasta	scaffold	gene_position	start_position	end_position	strandedness	rank	kegg_id	kegg_hit	kegg_RBH	kegg_identity	kegg_bitScore	kegg_eVal	viral_id	viral_hit	viral_RBH	viral_identity	viral_bitScore	viral_eVal	peptidase_id	peptidase_family	peptidase_hit	peptidase_RBH	peptidase_identity	peptidase_bitScore	peptidase_eVal	pfam_hits	cazy_hits	vogdb_description	vogdb_categories	heme_regulatory_motif_count	virsorter_category	auxiliary_score	is_transposon	amg_flags
contig3_unlikely_viral_cat_2_1	contig3_unlikely_viral_cat_2	contig3_unlikely_viral_cat_2	1	2	718	-1	E															REFSEQ hypothetical protein; Xu	Xu	0								1	5	FALSE	TF
contig3_unlikely_viral_cat_2_2	contig3_unlikely_viral_cat_2	contig3_unlikely_viral_cat_2	2	833	1126	1	E																	0								-	3	FALSE	TF
contig3_unlikely_viral_cat_2_3	contig3_unlikely_viral_cat_2	contig3_unlikely_viral_cat_2	3	1113	1319	1	E																	0									3	FALSE	TF
contig3_unlikely_viral_cat_2_4	contig3_unlikely_viral_cat_2	contig3_unlikely_viral_cat_2	4	1388	1696	1	E																	0									3	FALSE	TF
contig3_unlikely_viral_cat_2_5	contig3_unlikely_viral_cat_2	contig3_unlikely_viral_cat_2	5	1693	2868	1	E																	0								-	3	FALSE	TF
contig3_unlikely_viral_cat_2_6	contig3_unlikely_viral_cat_2	contig3_unlikely_viral_cat_2	6	2943	3422	1	C	K01950	dfe:Dfer_2832 NAD+ synthetase; K01950 NAD+ synthase (glutamine-hydrolysing) [EC:6.3.5.1]	FALSE	0.553	178	4.155e-49							NAD synthase [PF02540.17]				0								-	3	FALSE	TF
contig3_unlikely_viral_cat_2_7	contig3_unlikely_viral_cat_2	contig3_unlikely_viral_cat_2	7	3465	4151	1	E																	0								-	3	FALSE	TF
contig3_unlikely_viral_cat_2_8	contig3_unlikely_viral_cat_2	contig3_unlikely_viral_cat_2	8	4157	4444	1	E																	0								-	3	FALSE	TF
contig3_unlikely_viral_cat_2_9	contig3_unlikely_viral_cat_2	contig3_unlikely_viral_cat_2	9	4479	4667	1	E																	0								-	3	FALSE	TF
contig3_unlikely_viral_cat_2_10	contig3_unlikely_viral_cat_2	contig3_unlikely_viral_cat_2	10	4671	5234	1	C		hdt:HYPDE_33798 pantetheine-phosphate adenylyltransferase	FALSE	0.345	81	4.243e-15							Cytidylyltransferase-like [PF01467.26]				0								-	3	FALSE	MKTF
contig3_unlikely_viral_cat_2_11	contig3_unlikely_viral_cat_2	contig3_unlikely_viral_cat_2	11	5231	5416	1	E																	0								-	3	FALSE	T
contig3_unlikely_viral_cat_2_12	contig3_unlikely_viral_cat_2	contig3_unlikely_viral_cat_2	12	5424	5636	-1	E																	0									3	FALSE	T
contig3_unlikely_viral_cat_2_13	contig3_unlikely_viral_cat_2	contig3_unlikely_viral_cat_2	13	5757	6440	1	E																	0								-	3	FALSE	T
contig3_unlikely_viral_cat_2_14	contig3_unlikely_viral_cat_2	contig3_unlikely_viral_cat_2	14	6490	6651	1	E																	0									3	FALSE	T
contig3_unlikely_viral_cat_2_15	contig3_unlikely_viral_cat_2	contig3_unlikely_viral_cat_2	15	6611	7351	1	C		csb:CLSA_c35600 intron-associated endonuclease 1	FALSE	0.254	85	9.48e-16	YP_009015887.1	YP_009015887.1 gp595 [Bacillus virus G]	FALSE	0.364	104	1.271e-23	NUMOD3 motif (2 copies) [PF07460.11]; GIY-YIG catalytic domain [PF01541.24]		sp|P13325|SEGB_BPT4 Putative endonuclease segB; Xu	Xu	0								2	3	FALSE	T
contig3_unlikely_viral_cat_2_16	contig3_unlikely_viral_cat_2	contig3_unlikely_viral_cat_2	16	7338	7856	-1	C	K01493	mmn:midi_00854 comEB; deoxycytidylate deaminase (EC:3.5.4.12); K01493 dCMP deaminase [EC:3.5.4.12]	FALSE	0.428	124	5.408e-30	YP_223954.1	YP_223954.1 deoxycytidylate deaminase [Alphaproteobacteria virus phiJl001]	FALSE	0.52	126	1.44e-32	Cytidine and deoxycytidylate deaminase zinc-binding region [PF00383.23]; MafB19-like deaminase [PF14437.6]		sp|P16006|DCTD_BPT4 Deoxycytidylate deaminase; XhXr	Xr;Xh	0								2	3	FALSE	VT
contig3_unlikely_viral_cat_2_17	contig3_unlikely_viral_cat_2	contig3_unlikely_viral_cat_2	17	7923	8501	1	E																	0								-	3	FALSE	T
contig3_unlikely_viral_cat_2_18	contig3_unlikely_viral_cat_2	contig3_unlikely_viral_cat_2	18	8512	9009	1	C	K13522	cpi:Cpin_0606 NUDIX hydrolase; K13522 bifunctional NMN adenylyltransferase/nudix hydrolase [EC:2.7.7.1 3.6.1.-]	FALSE	0.335	89	4.061e-18									sp|Q55928|NADM_SYNY3 Bifunctional NMN adenylyltransferase/Nudix hydrolase; Xh	Xh	0								1	3	FALSE	T
contig3_unlikely_viral_cat_2_19	contig3_unlikely_viral_cat_2	contig3_unlikely_viral_cat_2	19	9078	9893	1	C		dal:Dalk_4949 hypothetical protein	FALSE	0.469	228	1.999e-64											0								-	3	FALSE	T
contig3_unlikely_viral_cat_2_20	contig3_unlikely_viral_cat_2	contig3_unlikely_viral_cat_2	20	9874	10686	-1	C		btf:YBT020_13475 intein homing endonuclease-related protein	FALSE	0.26	72	2.34e-11	YP_001429762.1	YP_001429762.1 mobile intron protein [Bacillus phage 0305phi8-36]	FALSE	0.269	79	2.599e-15			REFSEQ hypothetical protein; Xu	Xu	0								1	3	FALSE	T
contig3_unlikely_viral_cat_2_21	contig3_unlikely_viral_cat_2	contig3_unlikely_viral_cat_2	21	10766	11227	1	C		fcn:FN3523_1022 hypothetical protein	FALSE	0.321	71	3.466e-12	YP_002117716.1	YP_002117716.1 hypothetical protein Lrm1_gp48 [Lactobacillus phage Lrm1]	FALSE	0.308	66	3.514e-12	YopX protein [PF09643.10]		sp|O34401|YOPX_BACSU SPbeta prophage-derived uncharacterized protein YopX; Xu	Xu	0								1	3	FALSE	T
contig3_unlikely_viral_cat_2_22	contig3_unlikely_viral_cat_2	contig3_unlikely_viral_cat_2	22	11232	11984	1	D													von Willebrand factor type A domain [PF00092.28]				0								-	3	FALSE	T
contig3_unlikely_viral_cat_2_23	contig3_unlikely_viral_cat_2	contig3_unlikely_viral_cat_2	23	12239	12502	1	E																	0								-	3	FALSE	T
contig3_unlikely_viral_cat_2_24	contig3_unlikely_viral_cat_2	contig3_unlikely_viral_cat_2	24	12492	13298	1	C		rcu:RCOM_1973140 hypothetical protein	FALSE	0.266	101	8.113e-21											0								-	3	FALSE	T
contig3_unlikely_viral_cat_2_25	contig3_unlikely_viral_cat_2	contig3_unlikely_viral_cat_2	25	13295	13552	1	E																	0								-	3	FALSE	T
contig3_unlikely_viral_cat_2_26	contig3_unlikely_viral_cat_2	contig3_unlikely_viral_cat_2	26	13557	14678	1	E																	0								-	3	FALSE	T
contig3_unlikely_viral_cat_2_27	contig3_unlikely_viral_cat_2	contig3_unlikely_viral_cat_2	27	14671	16395	1	C		lep:Lepto7376_4095 hypothetical protein	FALSE	0.177	93	7.671e-17											0								2	3	FALSE	T
contig3_unlikely_viral_cat_2_28	contig3_unlikely_viral_cat_2	contig3_unlikely_viral_cat_2	28	16392	17030	1	E																	0								-	3	FALSE	T
contig3_unlikely_viral_cat_2_29	contig3_unlikely_viral_cat_2	contig3_unlikely_viral_cat_2	29	17079	17753	1	E															REFSEQ hypothetical protein; Xu	Xu	1								2	3	FALSE	T
contig3_unlikely_viral_cat_2_30	contig3_unlikely_viral_cat_2	contig3_unlikely_viral_cat_2	30	17787	18560	1	E							YP_009612310.1	YP_009612310.1 hypothetical protein [Agrobacterium phage Atu_ph07]	FALSE	0.455	205	4.122e-58					0								2	3	FALSE	T
contig3_unlikely_viral_cat_2_31	contig3_unlikely_viral_cat_2	contig3_unlikely_viral_cat_2	31	18557	18715	1	E																	0									3	FALSE	T
contig3_unlikely_viral_cat_2_32	contig3_unlikely_viral_cat_2	contig3_unlikely_viral_cat_2	32	18717	19124	1	D													NUDIX domain [PF00293.28]				0								-	3	FALSE	T
contig3_unlikely_viral_cat_2_33	contig3_unlikely_viral_cat_2	contig3_unlikely_viral_cat_2	33	19121	19720	1	C		rhi:NGR_b07630 hypothetical protein	FALSE	0.318	79	3.844e-14	YP_001468613.1	YP_001468613.1 gp43 [Listeria virus A511]	FALSE	0.289	68	2.72e-12	Calcineurin-like phosphoesterase superfamily domain [PF12850.7]		sp|Q05280|VG66_BPML5 Gene 66 protein; Xu	Xu	0								1	3	FALSE	T
contig3_unlikely_viral_cat_2_34	contig3_unlikely_viral_cat_2	contig3_unlikely_viral_cat_2	34	19748	20800	1	C		lpu:LPE509_02111 hypothetical protein	FALSE	0.541	68	2.007e-09	YP_006987379.1	YP_006987379.1 hypothetical protein GAP32_274 [Cronobacter phage vB_CsaM_GAP32]	FALSE	0.511	85	1.419e-16	Protein of unknown function (DUF723) [PF05265.13]		REFSEQ hypothetical protein; Xu	Xu	0								1	3	FALSE	T
contig3_unlikely_viral_cat_2_35	contig3_unlikely_viral_cat_2	contig3_unlikely_viral_cat_2	35	20823	22022	1	C	K00763	ran:Riean_1385 nicotinate phosphoribosyltransferase; K00763 nicotinate phosphoribosyltransferase [EC:2.4.2.11]	FALSE	0.466	330	3.165e-97	YP_009611907.1	YP_009611907.1 nicotinate phosphoribosyltransferase [Agrobacterium phage Atu_ph07]	FALSE	0.293	174	1.513e-45	Nicotinate phosphoribosyltransferase (NAPRTase) family [PF04095.16]; Nicotinate phosphoribosyltransferase (NAPRTase) N-terminal domain [PF17767.1]				0								-	3	FALSE	MKT
contig3_unlikely_viral_cat_2_36	contig3_unlikely_viral_cat_2	contig3_unlikely_viral_cat_2	36	22183	22875	1	E							YP_003407035.1	YP_003407035.1 Vsr/MutH/archaeal HJR family nuclease [Marseillevirus marseillevirus]	FALSE	0.383	79	1.112e-15					0								1	3	FALSE	T
contig3_unlikely_viral_cat_2_37	contig3_unlikely_viral_cat_2	contig3_unlikely_viral_cat_2	37	22908	23300	1	C		ctc:CTC02137 hypothetical protein	FALSE	0.34	74	1.717e-13	YP_009276918.1	YP_009276918.1 YopX-like protein (endogenous virus) [Clostridium phage phiCT19406B]	FALSE	0.34	74	4.127e-15	YopX protein [PF09643.10]		sp|O34401|YOPX_BACSU SPbeta prophage-derived uncharacterized protein YopX; Xu	Xu	0								1	3	FALSE	T
contig3_unlikely_viral_cat_2_38	contig3_unlikely_viral_cat_2	contig3_unlikely_viral_cat_2	38	23302	23595	1	E																	0								-	3	FALSE	T
contig3_unlikely_viral_cat_2_39	contig3_unlikely_viral_cat_2	contig3_unlikely_viral_cat_2	39	23628	24188	1	C		cmp:Cha6605_0773 Opioid growth factor receptor (OGFr) conserved region	FALSE	0.346	95	5.634e-20							Opioid growth factor receptor (OGFr) conserved region [PF04664.13]				0								-	3	FALSE	T
contig3_unlikely_viral_cat_2_40	contig3_unlikely_viral_cat_2	contig3_unlikely_viral_cat_2	40	24228	24509	1	E																	0								-	3	FALSE	T
contig3_unlikely_viral_cat_2_41	contig3_unlikely_viral_cat_2	contig3_unlikely_viral_cat_2	41	24511	25044	1	E																	0								-	3	FALSE	T
contig3_unlikely_viral_cat_2_42	contig3_unlikely_viral_cat_2	contig3_unlikely_viral_cat_2	42	25083	25250	1	E																	0								-	3	FALSE	T
contig3_unlikely_viral_cat_2_43	contig3_unlikely_viral_cat_2	contig3_unlikely_viral_cat_2	43	25247	25882	-1	C		put:PT7_P051 hypothetical protein	FALSE	0.302	108	4.426e-24	YP_009221550.1	YP_009221550.1 hypothetical protein P8625_07 [Verrucomicrobia phage P8625]	FALSE	0.559	134	1.636e-34			sp|Q5UPT5|YL246_MIMIV Uncharacterized protein L246; Xu	Xu	0								1	3	FALSE	T
contig3_unlikely_viral_cat_2_44	contig3_unlikely_viral_cat_2	contig3_unlikely_viral_cat_2	44	25936	27231	1	C		scs:Sta7437_2874 PARP catalytic domain protein	FALSE	0.308	193	4.484e-50	YP_008240619.1	YP_008240619.1 poly (ADP-ribose) polymerase [Cellulophaga phage phi4:1]	FALSE	0.213	67	1.427e-10	Poly(ADP-ribose) polymerase catalytic domain [PF00644.20]				0								1	3	FALSE	T
contig3_unlikely_viral_cat_2_45	contig3_unlikely_viral_cat_2	contig3_unlikely_viral_cat_2	45	27367	27960	1	E																	0								-	3	FALSE	T
contig3_unlikely_viral_cat_2_46	contig3_unlikely_viral_cat_2	contig3_unlikely_viral_cat_2	46	28139	28966	1	E															REFSEQ hypothetical protein; Xu	Xu	0								1	3	FALSE	T
contig3_unlikely_viral_cat_2_47	contig3_unlikely_viral_cat_2	contig3_unlikely_viral_cat_2	47	29193	30287	1	E																	0								-	3	FALSE	T
contig3_unlikely_viral_cat_2_48	contig3_unlikely_viral_cat_2	contig3_unlikely_viral_cat_2	48	30381	30977	1	E																	0								-	3	FALSE	T
contig3_unlikely_viral_cat_2_49	contig3_unlikely_viral_cat_2	contig3_unlikely_viral_cat_2	49	31365	32744	1	C		ova:OBV_34590 hypothetical protein	FALSE	0.27	130	1.01e-28	YP_009614223.1	YP_009614223.1 hypothetical protein MARVIN_105 [Mycobacterium phage Marvin]	FALSE	0.208	62	6.22e-09	Putative amidoligase enzyme [PF12224.8]				1									3	FALSE	T
contig3_unlikely_viral_cat_2_50	contig3_unlikely_viral_cat_2	contig3_unlikely_viral_cat_2	50	32749	33750	1	C		ncy:NOCYR_2843 hypothetical protein	FALSE	0.29	82	4.941e-14	YP_009614224.1	YP_009614224.1 hypothetical protein MARVIN_106 [Mycobacterium phage Marvin]	FALSE	0.301	87	1.933e-17	Glutamine amidotransferases class-II [PF13230.6]; Glutamine amidotransferase domain [PF13522.6]		REFSEQ hypothetical protein; Xu	Xu	0								2	3	FALSE	T
contig3_unlikely_viral_cat_2_51	contig3_unlikely_viral_cat_2	contig3_unlikely_viral_cat_2	51	33787	34056	1	E																	0								-	3	FALSE	T
contig3_unlikely_viral_cat_2_52	contig3_unlikely_viral_cat_2	contig3_unlikely_viral_cat_2	52	34066	34914	1	C		swo:Swol_1175 hypothetical protein	FALSE	0.327	133	1.824e-31							Phage phiEco32-like COOH.NH2 ligase-type 2 [PF14395.6]				0								2	3	FALSE	T
contig3_unlikely_viral_cat_2_53	contig3_unlikely_viral_cat_2	contig3_unlikely_viral_cat_2	53	34932	35363	1	E																	0								-	3	FALSE	T
contig3_unlikely_viral_cat_2_54	contig3_unlikely_viral_cat_2	contig3_unlikely_viral_cat_2	54	35444	36199	1	C	K00820	ere:EUBREC_0825 D-fructose-6-phosphate amidotransferase; K00820 glucosamine--fructose-6-phosphate aminotransferase (isomerizing) [EC:2.6.1.16]	FALSE	0.29	65	4.876e-09							Glutamine amidotransferases class-II [PF13230.6]; Glutamine amidotransferase domain [PF13522.6]				0	MER0136972	C44	MER0136972 - family C44 non-peptidase homologues (Thermosipho africanus) [C44.UNW]#C44#{peptidase unit: 2-224}~source ACJ75269~	FALSE	0.318	63	2.032e-09	2	3	FALSE	PT
contig3_unlikely_viral_cat_2_55	contig3_unlikely_viral_cat_2	contig3_unlikely_viral_cat_2	55	36241	37095	1	D													RimK-like ATP-grasp domain [PF08443.11]		sp|A0KFE0|RIMK_AERHH Probable alpha-L-glutamate ligase; Xh	Xh	0								2	3	FALSE	T
contig3_unlikely_viral_cat_2_56	contig3_unlikely_viral_cat_2	contig3_unlikely_viral_cat_2	56	37359	37823	1	E																	0								-	3	FALSE	T
contig3_unlikely_viral_cat_2_57	contig3_unlikely_viral_cat_2	contig3_unlikely_viral_cat_2	57	37887	38408	1	C		sli:Slin_1577 hypothetical protein	FALSE	0.383	75	2.911e-13	YP_008410701.1	YP_008410701.1 HNH endonuclease domain [Mycobacterium phage Jabbawokkie]	FALSE	0.483	85	3.985e-18	HNH endonuclease [PF13392.6]		REFSEQ hypothetical protein; Xu	Xu	0								1	3	FALSE	T
contig3_unlikely_viral_cat_2_58	contig3_unlikely_viral_cat_2	contig3_unlikely_viral_cat_2	58	38409	39074	-1	E																	0								-	3	FALSE	T
contig3_unlikely_viral_cat_2_59	contig3_unlikely_viral_cat_2	contig3_unlikely_viral_cat_2	59	39081	39824	-1	C		tdl:TDEL_0H00190 TDEL0H00190; hypothetical protein	FALSE	0.48	123	1.051e-28	YP_001742076.1	YP_001742076.1 hypothetical protein VIP0039 [Salmonella phage Vi II-E1]	FALSE	0.383	148	1.054e-38	Protein of unknown function (DUF723) [PF05265.13]		sp|Q6QGD3|ENDO1_BPT5 Putative endonuclease; Xh	Xh	0								2	3	FALSE	T
contig3_unlikely_viral_cat_2_60	contig3_unlikely_viral_cat_2	contig3_unlikely_viral_cat_2	60	40041	40514	1	C	K00860	iho:Igni_0968 adenylylsulfate kinase; K00860 adenylylsulfate kinase [EC:2.7.1.25]	FALSE	0.294	74	4.448e-13							Adenylylsulphate kinase [PF01583.20]; AAA domain [PF13671.6]				0								2	3	FALSE	MT
contig3_unlikely_viral_cat_2_61	contig3_unlikely_viral_cat_2	contig3_unlikely_viral_cat_2	61	40514	40885	1	E																	0								-	3	FALSE	T
contig3_unlikely_viral_cat_2_62	contig3_unlikely_viral_cat_2	contig3_unlikely_viral_cat_2	62	40873	41079	1	E																	0								-	3	FALSE	T
contig3_unlikely_viral_cat_2_63	contig3_unlikely_viral_cat_2	contig3_unlikely_viral_cat_2	63	41198	41926	1	E																	0								-	3	FALSE	T
contig3_unlikely_viral_cat_2_64	contig3_unlikely_viral_cat_2	contig3_unlikely_viral_cat_2	64	41880	42356	1	E							YP_009613127.1	YP_009613127.1 hypothetical protein [Aeromonas phage AS-gz]	FALSE	0.398	69	6.351e-13					0								1	3	FALSE	T
contig3_unlikely_viral_cat_2_65	contig3_unlikely_viral_cat_2	contig3_unlikely_viral_cat_2	65	42353	43450	1	C	K14680	bra:BRADO3560 RNA ligase (EC:6.5.1.3); K14680 RNA ligase [EC:6.5.1.3]	FALSE	0.229	62	1.213e-07	YP_009278947.1	YP_009278947.1 RNA ligase [Shigella phage SHFML-26]	FALSE	0.27	85	1.269e-16	RNA ligase [PF09511.10]		sp|P00971|RLIG_BPT4 T4 RNA ligase 1; XhXp	Xh;Xp	0								1	3	FALSE	T
contig3_unlikely_viral_cat_2_66	contig3_unlikely_viral_cat_2	contig3_unlikely_viral_cat_2	66	43450	43596	1	E																	0								-	3	FALSE	T
contig3_unlikely_viral_cat_2_67	contig3_unlikely_viral_cat_2	contig3_unlikely_viral_cat_2	67	43599	44156	1	E																	0									3	FALSE	T
contig3_unlikely_viral_cat_2_68	contig3_unlikely_viral_cat_2	contig3_unlikely_viral_cat_2	68	44691	45182	1	E																	0								-	3	FALSE	T
contig3_unlikely_viral_cat_2_69	contig3_unlikely_viral_cat_2	contig3_unlikely_viral_cat_2	69	45160	45411	-1	E																	0								-	3	FALSE	T
contig3_unlikely_viral_cat_2_70	contig3_unlikely_viral_cat_2	contig3_unlikely_viral_cat_2	70	45413	45658	-1	E																	0								-	3	FALSE	T
contig3_unlikely_viral_cat_2_71	contig3_unlikely_viral_cat_2	contig3_unlikely_viral_cat_2	71	45660	46268	-1	D													Dual specificity phosphatase, catalytic domain [PF00782.20]				0								-	3	FALSE	T
contig3_unlikely_viral_cat_2_72	contig3_unlikely_viral_cat_2	contig3_unlikely_viral_cat_2	72	46337	46600	-1	E																	0								-	3	FALSE	T
contig3_unlikely_viral_cat_2_73	contig3_unlikely_viral_cat_2	contig3_unlikely_viral_cat_2	73	46597	46719	-1	E																	0									3	FALSE	T
contig3_unlikely_viral_cat_2_74	contig3_unlikely_viral_cat_2	contig3_unlikely_viral_cat_2	74	46658	46780	-1	E																	0									3	FALSE	T
contig3_unlikely_viral_cat_2_75	contig3_unlikely_viral_cat_2	contig3_unlikely_viral_cat_2	75	46782	47108	-1	E																	0								-	3	FALSE	T
contig3_unlikely_viral_cat_2_76	contig3_unlikely_viral_cat_2	contig3_unlikely_viral_cat_2	76	47190	47429	1	E																	0								-	3	FALSE	T
contig3_unlikely_viral_cat_2_77	contig3_unlikely_viral_cat_2	contig3_unlikely_viral_cat_2	77	47453	47725	1	E																	0								-	3	FALSE	T
contig3_unlikely_viral_cat_2_78	contig3_unlikely_viral_cat_2	contig3_unlikely_viral_cat_2	78	47766	48026	1	E																	0								-	3	FALSE	T
contig3_unlikely_viral_cat_2_79	contig3_unlikely_viral_cat_2	contig3_unlikely_viral_cat_2	79	48060	48368	1	E																	0								-	3	FALSE	T
contig3_unlikely_viral_cat_2_80	contig3_unlikely_viral_cat_2	contig3_unlikely_viral_cat_2	80	48365	48742	1	E																	0								-	3	FALSE	T
contig3_unlikely_viral_cat_2_81	contig3_unlikely_viral_cat_2	contig3_unlikely_viral_cat_2	81	48751	48966	1	E																	0								-	3	FALSE	T
contig3_unlikely_viral_cat_2_82	contig3_unlikely_viral_cat_2	contig3_unlikely_viral_cat_2	82	48969	49769	1	E																	0								-	3	FALSE	T
contig3_unlikely_viral_cat_2_83	contig3_unlikely_viral_cat_2	contig3_unlikely_viral_cat_2	83	49800	50054	1	E																	0								-	3	FALSE	T
contig3_unlikely_viral_cat_2_84	contig3_unlikely_viral_cat_2	contig3_unlikely_viral_cat_2	84	50058	50270	1	E																	0								-	3	FALSE	T
contig3_unlikely_viral_cat_2_85	contig3_unlikely_viral_cat_2	contig3_unlikely_viral_cat_2	85	50309	51004	1	C		rle:pRL100025 hypothetical protein	FALSE	0.399	128	1.092e-30											0								-	3	FALSE	T
contig3_unlikely_viral_cat_2_86	contig3_unlikely_viral_cat_2	contig3_unlikely_viral_cat_2	86	51166	51573	1	C		mfo:Metfor_0594 SET domain-containing protein	FALSE	0.442	108	3.571e-25											0								2	3	FALSE	T
contig3_unlikely_viral_cat_2_87	contig3_unlikely_viral_cat_2	contig3_unlikely_viral_cat_2	87	51554	52093	-1	E																	0								1	3	FALSE	T
contig3_unlikely_viral_cat_2_88	contig3_unlikely_viral_cat_2	contig3_unlikely_viral_cat_2	88	52300	54750	1	C		nml:Namu_2668 hypothetical protein	FALSE	0.372	117	9.222e-24	YP_009611616.1	YP_009611616.1 rIIA-like protein [Streptomyces phage Samisti12]	FALSE	0.341	166	1.508e-40			sp|P03690|VR2A_BPT4 Protein rIIA; XhXr	Xr;Xh	0								1	3	FALSE	VT
contig3_unlikely_viral_cat_2_89	contig3_unlikely_viral_cat_2	contig3_unlikely_viral_cat_2	89	54792	55583	1	C		dbr:Deba_0556 excinuclease ABC C subunit domain protein	FALSE	0.374	64	1.058e-08	YP_009592459.1	YP_009592459.1 putative GIY-YIG domain homing endonuclease [Enterococcus phage VD13]	FALSE	0.356	84	6.096e-17	NUMOD3 motif (2 copies) [PF07460.11]; GIY-YIG catalytic domain [PF01541.24]		REFSEQ hypothetical protein; Xu	Xu	0									3	FALSE	T
contig3_unlikely_viral_cat_2_90	contig3_unlikely_viral_cat_2	contig3_unlikely_viral_cat_2	90	55655	56701	1	C		nml:Namu_2667 hypothetical protein	FALSE	0.248	102	1.303e-20	YP_007673516.1	YP_007673516.1 rIIB membrane-associated protein [Vibrio phage 11895-B1]	FALSE	0.311	115	2.9e-26			sp|P03691|VR2B_BPT4 Protein rIIB; XhXr	Xr;Xh	0								1	3	FALSE	VT
contig3_unlikely_viral_cat_2_91	contig3_unlikely_viral_cat_2	contig3_unlikely_viral_cat_2	91	57106	57264	1	E																	0									3	FALSE	T
contig3_unlikely_viral_cat_2_92	contig3_unlikely_viral_cat_2	contig3_unlikely_viral_cat_2	92	57273	57476	1	E																	0								-	3	FALSE	T
contig3_unlikely_viral_cat_2_93	contig3_unlikely_viral_cat_2	contig3_unlikely_viral_cat_2	93	57665	58096	1	E																	0								-	3	FALSE	T
contig3_unlikely_viral_cat_2_94	contig3_unlikely_viral_cat_2	contig3_unlikely_viral_cat_2	94	58100	58480	1	E																	0								-	3	FALSE	T
contig3_unlikely_viral_cat_2_95	contig3_unlikely_viral_cat_2	contig3_unlikely_viral_cat_2	95	58553	58879	1	E																	0								-	3	FALSE	T
contig3_unlikely_viral_cat_2_96	contig3_unlikely_viral_cat_2	contig3_unlikely_viral_cat_2	96	59608	59856	1	E																	0								-	3	FALSE	T
contig3_unlikely_viral_cat_2_97	contig3_unlikely_viral_cat_2	contig3_unlikely_viral_cat_2	97	59853	60092	1	E																	0								-	3	FALSE	T
contig3_unlikely_viral_cat_2_98	contig3_unlikely_viral_cat_2	contig3_unlikely_viral_cat_2	98	60150	60902	1	C		csb:CLSA_c35600 intron-associated endonuclease 1	FALSE	0.284	79	7.254e-14	YP_009592459.1	YP_009592459.1 putative GIY-YIG domain homing endonuclease [Enterococcus phage VD13]	FALSE	0.251	83	8.421e-17			REFSEQ hypothetical protein; Xu	Xu	0								1	3	FALSE	T
contig3_unlikely_viral_cat_2_99	contig3_unlikely_viral_cat_2	contig3_unlikely_viral_cat_2	99	60926	61090	-1	E																	0									3	FALSE	T
contig3_unlikely_viral_cat_2_100	contig3_unlikely_viral_cat_2	contig3_unlikely_viral_cat_2	100	61119	61550	1	E																	0								-	3	FALSE	T
contig3_unlikely_viral_cat_2_101	contig3_unlikely_viral_cat_2	contig3_unlikely_viral_cat_2	101	62183	62746	1	E																	0								-	3	FALSE	T
contig3_unlikely_viral_cat_2_102	contig3_unlikely_viral_cat_2	contig3_unlikely_viral_cat_2	102	62743	63042	1	E																	0								-	3	FALSE	T
contig3_unlikely_viral_cat_2_103	contig3_unlikely_viral_cat_2	contig3_unlikely_viral_cat_2	103	63058	63162	1	E																	0									3	FALSE	T
contig3_unlikely_viral_cat_2_104	contig3_unlikely_viral_cat_2	contig3_unlikely_viral_cat_2	104	63180	63518	1	E																	0								-	3	FALSE	T
contig3_unlikely_viral_cat_2_105	contig3_unlikely_viral_cat_2	contig3_unlikely_viral_cat_2	105	63563	64051	1	E																	0								-	3	FALSE	T
contig3_unlikely_viral_cat_2_106	contig3_unlikely_viral_cat_2	contig3_unlikely_viral_cat_2	106	64058	64462	1	E																	0								-	3	FALSE	T
contig3_unlikely_viral_cat_2_107	contig3_unlikely_viral_cat_2	contig3_unlikely_viral_cat_2	107	64464	64772	1	E																	0								-	3	FALSE	T
contig3_unlikely_viral_cat_2_108	contig3_unlikely_viral_cat_2	contig3_unlikely_viral_cat_2	108	64781	64885	1	E																	0									3	FALSE	T
contig3_unlikely_viral_cat_2_109	contig3_unlikely_viral_cat_2	contig3_unlikely_viral_cat_2	109	66237	66476	1	E																	0								-	3	FALSE	T
contig3_unlikely_viral_cat_2_110	contig3_unlikely_viral_cat_2	contig3_unlikely_viral_cat_2	110	66507	67226	1	E																	0								-	3	FALSE	T
contig3_unlikely_viral_cat_2_111	contig3_unlikely_viral_cat_2	contig3_unlikely_viral_cat_2	111	67302	67802	1	E																	0								-	3	FALSE	T
contig3_unlikely_viral_cat_2_112	contig3_unlikely_viral_cat_2	contig3_unlikely_viral_cat_2	112	67919	68230	1	E																	0								-	3	FALSE	T
contig3_unlikely_viral_cat_2_113	contig3_unlikely_viral_cat_2	contig3_unlikely_viral_cat_2	113	68220	69320	-1	E							YP_009098952.1	YP_009098952.1 hypothetical protein [Caulobacter phage Cr30]	FALSE	0.266	77	7.488e-14			REFSEQ hypothetical protein; Xu	Xu	0								1	3	FALSE	T
contig3_unlikely_viral_cat_2_114	contig3_unlikely_viral_cat_2	contig3_unlikely_viral_cat_2	114	69418	70863	1	E							YP_003986868.1	YP_003986868.1 putative ATP-dependent RNA helicase [Acanthamoeba polyphaga mimivirus]	FALSE	0.286	194	2.112e-51			sp|Q9T1Q7|VP41_BPAPS Putative protein p41; Xu	Xu	0								2	3	FALSE	T
contig3_unlikely_viral_cat_2_115	contig3_unlikely_viral_cat_2	contig3_unlikely_viral_cat_2	115	70901	71098	1	E																	0								-	3	FALSE	T
contig3_unlikely_viral_cat_2_116	contig3_unlikely_viral_cat_2	contig3_unlikely_viral_cat_2	116	71131	71295	1	E																	0								-	3	FALSE	T
contig3_unlikely_viral_cat_2_117	contig3_unlikely_viral_cat_2	contig3_unlikely_viral_cat_2	117	71519	72262	-1	C		oac:Oscil6304_2169 HNH endonuclease	FALSE	0.505	110	3.914e-24	YP_008859384.1	YP_008859384.1 hypothetical protein PAK_P400173 [Pseudomonas phage PAK_P4]	FALSE	0.477	121	2.213e-29			REFSEQ hypothetical protein; Xu	Xu	2								1	3	FALSE	T
contig3_unlikely_viral_cat_2_118	contig3_unlikely_viral_cat_2	contig3_unlikely_viral_cat_2	118	72342	72530	1	E																	0								-	3	FALSE	T
contig3_unlikely_viral_cat_2_119	contig3_unlikely_viral_cat_2	contig3_unlikely_viral_cat_2	119	74179	74607	-1	E																	0								-	3	FALSE	T
contig3_unlikely_viral_cat_2_120	contig3_unlikely_viral_cat_2	contig3_unlikely_viral_cat_2	120	74629	75441	-1	C		ami:Amir_3242 hypothetical protein	FALSE	0.309	64	8.691e-09							Gene product 88 [PF17338.2]				0								2	3	FALSE	T
contig3_unlikely_viral_cat_2_121	contig3_unlikely_viral_cat_2	contig3_unlikely_viral_cat_2	121	75547	76155	1	D													HNH endonuclease [PF14279.6]		REFSEQ hypothetical protein; Xu	Xu	0								2	3	FALSE	T
contig3_unlikely_viral_cat_2_122	contig3_unlikely_viral_cat_2	contig3_unlikely_viral_cat_2	122	76474	77157	-1	E																	0								-	3	FALSE	T
contig3_unlikely_viral_cat_2_123	contig3_unlikely_viral_cat_2	contig3_unlikely_viral_cat_2	123	77242	77973	1	C		etc:ETAC_01195 hypothetical protein	FALSE	0.351	100	7.77e-21							SprT-like family [PF10263.9]				0								-	3	FALSE	T
contig3_unlikely_viral_cat_2_124	contig3_unlikely_viral_cat_2	contig3_unlikely_viral_cat_2	124	78207	78902	1	C		nop:Nos7524_3219 group I intron endonuclease	FALSE	0.427	108	1.553e-23	YP_009015887.1	YP_009015887.1 gp595 [Bacillus virus G]	FALSE	0.41	91	1.168e-19	GIY-YIG catalytic domain [PF01541.24]		sp|P13325|SEGB_BPT4 Putative endonuclease segB; Xu	Xu	0								2	3	FALSE	T
contig3_unlikely_viral_cat_2_125	contig3_unlikely_viral_cat_2	contig3_unlikely_viral_cat_2	125	78891	79259	-1	E																	0									3	FALSE	T
contig3_unlikely_viral_cat_2_126	contig3_unlikely_viral_cat_2	contig3_unlikely_viral_cat_2	126	79932	80174	-1	E																	0								-	3	FALSE	T
contig3_unlikely_viral_cat_2_127	contig3_unlikely_viral_cat_2	contig3_unlikely_viral_cat_2	127	80402	80671	-1	E																	0								-	3	FALSE	T
contig3_unlikely_viral_cat_2_128	contig3_unlikely_viral_cat_2	contig3_unlikely_viral_cat_2	128	80664	80795	-1	E																	0									3	FALSE	T
contig3_unlikely_viral_cat_2_129	contig3_unlikely_viral_cat_2	contig3_unlikely_viral_cat_2	129	80838	81098	-1	E																	0								-	3	FALSE	T
contig3_unlikely_viral_cat_2_130	contig3_unlikely_viral_cat_2	contig3_unlikely_viral_cat_2	130	81211	81471	1	E																	0								-	3	FALSE	T
contig3_unlikely_viral_cat_2_131	contig3_unlikely_viral_cat_2	contig3_unlikely_viral_cat_2	131	81613	82230	1	E																	0									3	FALSE	T
contig3_unlikely_viral_cat_2_132	contig3_unlikely_viral_cat_2	contig3_unlikely_viral_cat_2	132	82305	82454	1	E																	0								-	3	FALSE	T
contig3_unlikely_viral_cat_2_133	contig3_unlikely_viral_cat_2	contig3_unlikely_viral_cat_2	133	83690	84127	1	E																	0								-	3	FALSE	T
contig3_unlikely_viral_cat_2_134	contig3_unlikely_viral_cat_2	contig3_unlikely_viral_cat_2	134	84121	84630	-1	C		pag:PLES_25251 hypothetical protein	FALSE	0.28	64	2.064e-09	YP_009596360.1	YP_009596360.1 hypothetical protein SEA_WEASELS2_58 [Rhodococcus phage Weasels2]	FALSE	0.397	69	6.514e-13			REFSEQ hypothetical protein; Xu	Xu	0								2	3	FALSE	T
contig3_unlikely_viral_cat_2_135	contig3_unlikely_viral_cat_2	contig3_unlikely_viral_cat_2	135	84647	84979	-1	E																	0									3	FALSE	T
contig3_unlikely_viral_cat_2_136	contig3_unlikely_viral_cat_2	contig3_unlikely_viral_cat_2	136	84933	85073	-1	E																	0									3	FALSE	T
contig3_unlikely_viral_cat_2_137	contig3_unlikely_viral_cat_2	contig3_unlikely_viral_cat_2	137	85090	85359	1	E																	0								-	3	FALSE	T
contig3_unlikely_viral_cat_2_138	contig3_unlikely_viral_cat_2	contig3_unlikely_viral_cat_2	138	85421	85702	1	E																	0								-	3	FALSE	T
contig3_unlikely_viral_cat_2_139	contig3_unlikely_viral_cat_2	contig3_unlikely_viral_cat_2	139	85812	86183	1	E																	0								-	3	FALSE	T
contig3_unlikely_viral_cat_2_140	contig3_unlikely_viral_cat_2	contig3_unlikely_viral_cat_2	140	86243	86581	1	E																	0								-	3	FALSE	T
contig3_unlikely_viral_cat_2_141	contig3_unlikely_viral_cat_2	contig3_unlikely_viral_cat_2	141	86921	87379	1	E																	0								2	3	FALSE	T
contig3_unlikely_viral_cat_2_142	contig3_unlikely_viral_cat_2	contig3_unlikely_viral_cat_2	142	88137	88307	1	E																	0								-	3	FALSE	T
contig3_unlikely_viral_cat_2_143	contig3_unlikely_viral_cat_2	contig3_unlikely_viral_cat_2	143	88279	89418	1	C		lpu:LPE509_02111 hypothetical protein	FALSE	0.541	68	2.494e-09	YP_003986587.1	YP_003986587.1 hypothetical protein [Acanthamoeba polyphaga mimivirus]	FALSE	0.625	72	3.47e-12	Protein of unknown function (DUF723) [PF05265.13]				0								1	3	FALSE	T
contig3_unlikely_viral_cat_2_144	contig3_unlikely_viral_cat_2	contig3_unlikely_viral_cat_2	144	89626	89805	1	E																	0								-	3	FALSE	T
contig3_unlikely_viral_cat_2_145	contig3_unlikely_viral_cat_2	contig3_unlikely_viral_cat_2	145	89802	89948	1	E																	0								1	3	FALSE	T
contig3_unlikely_viral_cat_2_146	contig3_unlikely_viral_cat_2	contig3_unlikely_viral_cat_2	146	90082	91137	1	E																	0								-	3	FALSE	T
contig3_unlikely_viral_cat_2_147	contig3_unlikely_viral_cat_2	contig3_unlikely_viral_cat_2	147	91129	91512	-1	E																	0								1	3	FALSE	T
contig3_unlikely_viral_cat_2_148	contig3_unlikely_viral_cat_2	contig3_unlikely_viral_cat_2	148	91582	92319	1	E																	0								-	3	FALSE	T
contig3_unlikely_viral_cat_2_149	contig3_unlikely_viral_cat_2	contig3_unlikely_viral_cat_2	149	92417	92911	1	E															sp|Q6GZN1|094L_FRG3G Uncharacterized protein 094L; Xu	Xu	0								-	3	FALSE	T
contig3_unlikely_viral_cat_2_150	contig3_unlikely_viral_cat_2	contig3_unlikely_viral_cat_2	150	93346	94197	1	E																	0								-	3	FALSE	T
contig3_unlikely_viral_cat_2_151	contig3_unlikely_viral_cat_2	contig3_unlikely_viral_cat_2	151	94199	94444	1	E																	0								-	3	FALSE	T
contig3_unlikely_viral_cat_2_152	contig3_unlikely_viral_cat_2	contig3_unlikely_viral_cat_2	152	94526	95206	1	E																	0								-	3	FALSE	T
contig3_unlikely_viral_cat_2_153	contig3_unlikely_viral_cat_2	contig3_unlikely_viral_cat_2	153	95254	95721	1	E																	0								-	3	FALSE	T
contig3_unlikely_viral_cat_2_154	contig3_unlikely_viral_cat_2	contig3_unlikely_viral_cat_2	154	95800	96666	1	C	K05521	cth:Cthe_2755 ADP-ribosylation/crystallin J1; K05521 ADP-ribosylglycohydrolase [EC:3.2.-.-]	FALSE	0.409	199	6.089e-54	YP_009599845.1	YP_009599845.1 ADP-ribosylglycohydrolase [Serratia phage BF]	FALSE	0.202	63	8.444e-10	ADP-ribosylglycohydrolase [PF03747.14]		sp|A8GG79|TRI1_SERP5 ADP-ribosylarginine hydrolase Tri1; Xu	Xu	0								2	3	FALSE	T
contig3_unlikely_viral_cat_2_155	contig3_unlikely_viral_cat_2	contig3_unlikely_viral_cat_2	155	96663	96833	1	E																	0								-	3	FALSE	T
contig3_unlikely_viral_cat_2_156	contig3_unlikely_viral_cat_2	contig3_unlikely_viral_cat_2	156	96971	97516	1	C		phm:PSMK_27200 hypothetical protein	FALSE	0.283	62	1.321e-08											0								-	3	FALSE	T
contig3_unlikely_viral_cat_2_157	contig3_unlikely_viral_cat_2	contig3_unlikely_viral_cat_2	157	97914	98336	1	E																	0								-	3	FALSE	T
contig3_unlikely_viral_cat_2_158	contig3_unlikely_viral_cat_2	contig3_unlikely_viral_cat_2	158	98353	98649	1	C		hje:HacjB3_11005 hypothetical protein	FALSE	0.447	64	1.298e-10											0								-	3	FALSE	T
contig3_unlikely_viral_cat_2_159	contig3_unlikely_viral_cat_2	contig3_unlikely_viral_cat_2	159	98654	99028	1	D													Prohead core protein serine protease [PF03420.13]				0								-	3	FALSE	T
contig3_unlikely_viral_cat_2_160	contig3_unlikely_viral_cat_2	contig3_unlikely_viral_cat_2	160	99100	100305	1	C	K07496	mev:Metev_1391 IS605 OrfB family transposase; K07496 putative transposase	FALSE	0.46	309	3.963e-90	YP_009223851.1	YP_009223851.1 transposase [Geobacillus virus E3]	FALSE	0.411	264	2.7e-76	Probable transposase [PF01385.19]; Putative transposase DNA-binding domain [PF07282.11]; Helix-turn-helix domain [PF12323.8]		sp|P54992|YSNA_STRPR Putative transposase in snaA-snaB intergenic region; Xr	Xr	0								1	3	TRUE	VT
contig3_unlikely_viral_cat_2_161	contig3_unlikely_viral_cat_2	contig3_unlikely_viral_cat_2	161	100365	100637	1	C	K07461	bpb:bpr_I0296 GIY-YIG domain-containing protein; K07461 putative endonuclease	FALSE	0.564	88	3.676e-19							GIY-YIG catalytic domain [PF01541.24]		sp|O10332|Y079_NPVOP UPF0213 protein ORF82; Xu	Xu	0								-	3	FALSE	T
contig3_unlikely_viral_cat_2_162	contig3_unlikely_viral_cat_2	contig3_unlikely_viral_cat_2	162	100634	101572	1	C	K05521	tid:Thein_0106 ADP-ribosylation/Crystallin J1; K05521 ADP-ribosylglycohydrolase [EC:3.2.-.-]	FALSE	0.55	321	6.994e-96	YP_009599845.1	YP_009599845.1 ADP-ribosylglycohydrolase [Serratia phage BF]	FALSE	0.464	258	2.021e-75	ADP-ribosylglycohydrolase [PF03747.14]		sp|A8GG79|TRI1_SERP5 ADP-ribosylarginine hydrolase Tri1; Xu	Xu	0								2	3	FALSE	T
contig3_unlikely_viral_cat_2_163	contig3_unlikely_viral_cat_2	contig3_unlikely_viral_cat_2	163	101563	101865	1	E																	0								-	3	FALSE	T
contig3_unlikely_viral_cat_2_164	contig3_unlikely_viral_cat_2	contig3_unlikely_viral_cat_2	164	102146	103237	1	C		pmz:HMPREF0659_A7222 hypothetical protein	FALSE	0.365	64	2.175e-08							REase_MTES_1575 [PF18741.1]; Protein of unknown function (DUF559) [PF04480.12]				0								-	3	FALSE	T
contig3_unlikely_viral_cat_2_165	contig3_unlikely_viral_cat_2	contig3_unlikely_viral_cat_2	165	103719	104042	1	E																	0								-	3	FALSE	T
contig3_unlikely_viral_cat_2_166	contig3_unlikely_viral_cat_2	contig3_unlikely_viral_cat_2	166	104161	104412	1	E																	0								-	3	FALSE	T
contig3_unlikely_viral_cat_2_167	contig3_unlikely_viral_cat_2	contig3_unlikely_viral_cat_2	167	104477	104644	1	E																	0								-	3	FALSE	T
contig3_unlikely_viral_cat_2_168	contig3_unlikely_viral_cat_2	contig3_unlikely_viral_cat_2	168	105016	105687	1	C		mic:Mic7113_2047 HNH endonuclease	FALSE	0.377	134	7.671e-33	YP_009006725.1	YP_009006725.1 HNH endonuclease [Staphylococcus phage phiSA12]	FALSE	0.427	110	4.521e-26	HNH endonuclease [PF13392.6]		sp|Q6QGL2|TFLIV_BPT5 H-N-H endonuclease F-TflIV; Xh	Xh	1								2	3	FALSE	T
contig3_unlikely_viral_cat_2_169	contig3_unlikely_viral_cat_2	contig3_unlikely_viral_cat_2	169	106100	106282	1	E																	0								-	3	FALSE	T
contig3_unlikely_viral_cat_2_170	contig3_unlikely_viral_cat_2	contig3_unlikely_viral_cat_2	170	107509	108126	1	C		afs:AFR_06450 hypothetical protein	FALSE	0.285	63	1.253e-08	YP_009006725.1	YP_009006725.1 HNH endonuclease [Staphylococcus phage phiSA12]	FALSE	0.294	61	1.368e-09			sp|Q6QGL2|TFLIV_BPT5 H-N-H endonuclease F-TflIV; Xh	Xh	1								1	3	FALSE	T
contig3_unlikely_viral_cat_2_171	contig3_unlikely_viral_cat_2	contig3_unlikely_viral_cat_2	171	108215	108460	1	E																	0								-	3	FALSE	T
contig3_unlikely_viral_cat_2_172	contig3_unlikely_viral_cat_2	contig3_unlikely_viral_cat_2	172	108866	109435	-1	E																	0								-	3	FALSE	T
contig3_unlikely_viral_cat_2_173	contig3_unlikely_viral_cat_2	contig3_unlikely_viral_cat_2	173	110060	111205	1	C		lfc:LFE_1298 putative transposase	FALSE	0.215	88	1.105e-15	YP_008431298.1	YP_008431298.1 transposase [Staphylococcus phage vB_SauM_Remus]	FALSE	0.25	72	3.522e-12	Probable transposase [PF01385.19]; Putative transposase DNA-binding domain [PF07282.11]		sp|P54992|YSNA_STRPR Putative transposase in snaA-snaB intergenic region; Xr	Xr	0								1	3	TRUE	VT
contig3_unlikely_viral_cat_2_174	contig3_unlikely_viral_cat_2	contig3_unlikely_viral_cat_2	174	111572	111715	1	E																	0									3	FALSE	T
contig3_unlikely_viral_cat_2_175	contig3_unlikely_viral_cat_2	contig3_unlikely_viral_cat_2	175	112000	112440	1	E																	0								-	3	FALSE	T
contig3_unlikely_viral_cat_2_176	contig3_unlikely_viral_cat_2	contig3_unlikely_viral_cat_2	176	112531	112962	1	C		mic:Mic7113_6062 hypothetical protein	FALSE	0.352	77	3.07e-14									REFSEQ hypothetical protein; Xu	Xu	0								-	3	FALSE	T
contig3_unlikely_viral_cat_2_177	contig3_unlikely_viral_cat_2	contig3_unlikely_viral_cat_2	177	113640	114008	1	E																	0								-	3	FALSE	T
contig3_unlikely_viral_cat_2_178	contig3_unlikely_viral_cat_2	contig3_unlikely_viral_cat_2	178	114191	115432	1	C		bprs:CK3_17280 Subtilisin-like serine proteases	FALSE	0.258	103	2.514e-20							Subtilase family [PF00082.22]				0	MER1285904	S08A	MER1285904 - subfamily S8A non-peptidase homologues (Bdellovibrio sp. CG10_big_fil_rev_8_21_14_0_10_47_8) [S08.UNA]#S08A#{peptidase unit: 168-459}~source PIS10987~	FALSE	0.276	109	1.634e-23	1	4	FALSE	PT
contig3_unlikely_viral_cat_2_179	contig3_unlikely_viral_cat_2	contig3_unlikely_viral_cat_2	179	116163	116306	1	E																	0								-	4	FALSE	TF
contig3_unlikely_viral_cat_2_180	contig3_unlikely_viral_cat_2	contig3_unlikely_viral_cat_2	180	116293	116424	-1	E																	0									4	FALSE	TF
contig3_unlikely_viral_cat_2_181	contig3_unlikely_viral_cat_2	contig3_unlikely_viral_cat_2	181	116720	116938	1	E																	0								-	4	FALSE	TF
contig3_unlikely_viral_cat_2_182	contig3_unlikely_viral_cat_2	contig3_unlikely_viral_cat_2	182	117159	117848	1	C		csh:Closa_2775 HD superfamily hydrolase	FALSE	0.319	66	1.822e-09											0								2	4	FALSE	TF
contig3_unlikely_viral_cat_2_183	contig3_unlikely_viral_cat_2	contig3_unlikely_viral_cat_2	183	117773	118150	-1	E																	0								-	4	FALSE	TF
contig3_unlikely_viral_cat_2_184	contig3_unlikely_viral_cat_2	contig3_unlikely_viral_cat_2	184	118551	118877	1	E																	0								-	4	FALSE	TF
contig3_unlikely_viral_cat_2_185	contig3_unlikely_viral_cat_2	contig3_unlikely_viral_cat_2	185	118828	119115	1	E																	0								-	4	FALSE	TF
contig3_unlikely_viral_cat_2_186	contig3_unlikely_viral_cat_2	contig3_unlikely_viral_cat_2	186	119120	119434	1	E																	0								-	4	FALSE	TF
contig3_unlikely_viral_cat_2_187	contig3_unlikely_viral_cat_2	contig3_unlikely_viral_cat_2	187	119628	119861	1	E																	0								-	4	FALSE	TF
contig3_unlikely_viral_cat_2_188	contig3_unlikely_viral_cat_2	contig3_unlikely_viral_cat_2	188	119879	120661	1	C	K06217	mes:Meso_3920 PhoH-like protein; K06217 phosphate starvation-inducible protein PhoH and related proteins	FALSE	0.364	142	5.349e-35	YP_004782455.1	YP_004782455.1 PhoH-like protein [Salmonella phage 7-11]	FALSE	0.367	121	3.29e-29	PhoH-like protein [PF02562.16]		sp|P46343|PHOL_BACSU PhoH-like protein; Xh	Xh	0								2	4	FALSE	MKTF
contig3_unlikely_viral_cat_2_189	contig3_unlikely_viral_cat_2	contig3_unlikely_viral_cat_2	189	120650	120775	-1	E																	0									5	FALSE	TF

## Sheet: contig4_unlikelyViral
SUPPLEMENTARY TABLE 2. AMGS ANNOTATION TABLE.
ORF	fasta	scaffold	gene_position	start_position	end_position	strandedness	rank	kegg_id	kegg_hit	kegg_RBH	kegg_identity	kegg_bitScore	kegg_eVal	viral_id	viral_hit	viral_RBH	viral_identity	viral_bitScore	viral_eVal	peptidase_id	peptidase_family	peptidase_hit	peptidase_RBH	peptidase_identity	peptidase_bitScore	peptidase_eVal	pfam_hits	cazy_hits	vogdb_description	vogdb_categories	heme_regulatory_motif_count	virsorter_category	auxiliary_score	is_transposon	amg_flags
contig4_unlikely_viral_cat_2_1	contig4_unlikely_viral_cat_2	contig4_unlikely_viral_cat_2	1	2	541	-1	E																								0	2	5	FALSE	F
contig4_unlikely_viral_cat_2_2	contig4_unlikely_viral_cat_2	contig4_unlikely_viral_cat_2	2	550	1119	-1	E																								0	-	4	FALSE	F
contig4_unlikely_viral_cat_2_3	contig4_unlikely_viral_cat_2	contig4_unlikely_viral_cat_2	3	1176	1532	-1	E																								0	-	4	FALSE	F
contig4_unlikely_viral_cat_2_4	contig4_unlikely_viral_cat_2	contig4_unlikely_viral_cat_2	4	1532	1834	-1	E																								0	-	4	FALSE	F
contig4_unlikely_viral_cat_2_5	contig4_unlikely_viral_cat_2	contig4_unlikely_viral_cat_2	5	1838	2998	-1	E																								0	-	4	FALSE	F
contig4_unlikely_viral_cat_2_6	contig4_unlikely_viral_cat_2	contig4_unlikely_viral_cat_2	6	2998	3456	-1	E																								0	-	4	FALSE	F
contig4_unlikely_viral_cat_2_7	contig4_unlikely_viral_cat_2	contig4_unlikely_viral_cat_2	7	3456	4859	-1	C		hhd:HBHAL_2436 group 1 glycosyltransferase (EC:2.4.-.-)	FALSE	0.373	194	4.59e-50														Glycosyl transferase family 2 [PF00535.26]				0	-	4	FALSE	F
contig4_unlikely_viral_cat_2_8	contig4_unlikely_viral_cat_2	contig4_unlikely_viral_cat_2	8	4838	5302	-1	E																								0	-	4	FALSE	F
contig4_unlikely_viral_cat_2_9	contig4_unlikely_viral_cat_2	contig4_unlikely_viral_cat_2	9	5295	5726	-1	E																								0	-	4	FALSE
contig4_unlikely_viral_cat_2_10	contig4_unlikely_viral_cat_2	contig4_unlikely_viral_cat_2	10	5736	7055	-1	D																				Family of unknown function (DUF5309) [PF17236.2]				0	-	4	FALSE
contig4_unlikely_viral_cat_2_11	contig4_unlikely_viral_cat_2	contig4_unlikely_viral_cat_2	11	7078	7983	-1	E																								0	-	4	FALSE
contig4_unlikely_viral_cat_2_12	contig4_unlikely_viral_cat_2	contig4_unlikely_viral_cat_2	12	7983	10214	-1	E																						sp|P26744|PORTL_BPP22 Portal protein; XhXpXrXs	Xs;Xp;Xr;Xh	0	2	4	FALSE	V
contig4_unlikely_viral_cat_2_13	contig4_unlikely_viral_cat_2	contig4_unlikely_viral_cat_2	13	10284	11771	-1	C		hth:HTH_0882 phage protein	FALSE	0.25	155	7.774e-37	YP_009196076.1	YP_009196076.1 terminase large subunit [Mannheimia phage vB_MhM_3927AP2]	FALSE	0.229	121	1.793e-27								Terminase RNaseH-like domain [PF17289.2]		sp|P10310|TERL_BPT3 Terminase, large subunit gp19; XhXr	Xr;Xh	0	0	4	FALSE	V
contig4_unlikely_viral_cat_2_14	contig4_unlikely_viral_cat_2	contig4_unlikely_viral_cat_2	14	11734	11916	-1	E																								0	-	2	FALSE
contig4_unlikely_viral_cat_2_15	contig4_unlikely_viral_cat_2	contig4_unlikely_viral_cat_2	15	11873	12646	-1	E																								0	-	2	FALSE
contig4_unlikely_viral_cat_2_16	contig4_unlikely_viral_cat_2	contig4_unlikely_viral_cat_2	16	12603	12845	-1	E																								0	-	2	FALSE
contig4_unlikely_viral_cat_2_17	contig4_unlikely_viral_cat_2	contig4_unlikely_viral_cat_2	17	12826	13074	-1	E																								0	-	2	FALSE
contig4_unlikely_viral_cat_2_18	contig4_unlikely_viral_cat_2	contig4_unlikely_viral_cat_2	18	13074	13247	-1	E																								0	-	2	FALSE
contig4_unlikely_viral_cat_2_19	contig4_unlikely_viral_cat_2	contig4_unlikely_viral_cat_2	19	13453	13686	-1	E																								0		2	FALSE
contig4_unlikely_viral_cat_2_20	contig4_unlikely_viral_cat_2	contig4_unlikely_viral_cat_2	20	13646	13813	-1	E																								0	-	2	FALSE
contig4_unlikely_viral_cat_2_21	contig4_unlikely_viral_cat_2	contig4_unlikely_viral_cat_2	21	13806	14036	-1	E																								0	-	2	FALSE
contig4_unlikely_viral_cat_2_22	contig4_unlikely_viral_cat_2	contig4_unlikely_viral_cat_2	22	14033	14356	-1	C		pab:PAB0773 acetyltransferase	FALSE	0.572	118	2.838e-29														Bacterial transferase hexapeptide (six repeats) [PF00132.24]				0	-	2	FALSE	MK
contig4_unlikely_viral_cat_2_23	contig4_unlikely_viral_cat_2	contig4_unlikely_viral_cat_2	23	14349	15098	-1	C	K13016	geb:GM18_1433 oxidoreductase domain-containing protein; K13016 UDP-D-GlcNAcA oxidase [EC:1.1.1.-]	FALSE	0.414	215	3.576e-60														Oxidoreductase family, NAD-binding Rossmann fold [PF01408.22]				0	-	2	FALSE	MK
contig4_unlikely_viral_cat_2_24	contig4_unlikely_viral_cat_2	contig4_unlikely_viral_cat_2	24	15095	15325	-1	E																								0	-	2	FALSE
contig4_unlikely_viral_cat_2_25	contig4_unlikely_viral_cat_2	contig4_unlikely_viral_cat_2	25	15854	16189	1	E																								0	-	2	FALSE
contig4_unlikely_viral_cat_2_26	contig4_unlikely_viral_cat_2	contig4_unlikely_viral_cat_2	26	16258	16464	1	E																								0	-	2	FALSE
contig4_unlikely_viral_cat_2_27	contig4_unlikely_viral_cat_2	contig4_unlikely_viral_cat_2	27	16439	16684	1	E																								0	-	2	FALSE
contig4_unlikely_viral_cat_2_28	contig4_unlikely_viral_cat_2	contig4_unlikely_viral_cat_2	28	16685	16909	1	E																								0	2	2	FALSE
contig4_unlikely_viral_cat_2_29	contig4_unlikely_viral_cat_2	contig4_unlikely_viral_cat_2	29	17053	17427	1	E																								0	-	2	FALSE
contig4_unlikely_viral_cat_2_30	contig4_unlikely_viral_cat_2	contig4_unlikely_viral_cat_2	30	17591	17887	1	E																								0	-	2	FALSE
contig4_unlikely_viral_cat_2_31	contig4_unlikely_viral_cat_2	contig4_unlikely_viral_cat_2	31	18090	18407	1	E																								0	-	2	FALSE
contig4_unlikely_viral_cat_2_32	contig4_unlikely_viral_cat_2	contig4_unlikely_viral_cat_2	32	18397	18594	1	E																								0	-	2	FALSE
contig4_unlikely_viral_cat_2_33	contig4_unlikely_viral_cat_2	contig4_unlikely_viral_cat_2	33	18591	18737	1	E																								0	-	2	FALSE
contig4_unlikely_viral_cat_2_34	contig4_unlikely_viral_cat_2	contig4_unlikely_viral_cat_2	34	18939	19199	1	E																								0	-	2	FALSE
contig4_unlikely_viral_cat_2_35	contig4_unlikely_viral_cat_2	contig4_unlikely_viral_cat_2	35	19528	19743	1	E																								0	-	2	FALSE
contig4_unlikely_viral_cat_2_36	contig4_unlikely_viral_cat_2	contig4_unlikely_viral_cat_2	36	19743	20261	1	E																								0	-	2	FALSE
contig4_unlikely_viral_cat_2_37	contig4_unlikely_viral_cat_2	contig4_unlikely_viral_cat_2	37	20327	20578	1	E																								0	-	2	FALSE
contig4_unlikely_viral_cat_2_38	contig4_unlikely_viral_cat_2	contig4_unlikely_viral_cat_2	38	20578	20901	1	E																								0	-	2	FALSE
contig4_unlikely_viral_cat_2_39	contig4_unlikely_viral_cat_2	contig4_unlikely_viral_cat_2	39	20885	21220	1	E																								0	-	2	FALSE
contig4_unlikely_viral_cat_2_40	contig4_unlikely_viral_cat_2	contig4_unlikely_viral_cat_2	40	21230	21517	1	E																								0	-	2	FALSE
contig4_unlikely_viral_cat_2_41	contig4_unlikely_viral_cat_2	contig4_unlikely_viral_cat_2	41	21514	21795	1	E																								0		2	FALSE
contig4_unlikely_viral_cat_2_42	contig4_unlikely_viral_cat_2	contig4_unlikely_viral_cat_2	42	21804	22124	1	E																								0	-	2	FALSE
contig4_unlikely_viral_cat_2_43	contig4_unlikely_viral_cat_2	contig4_unlikely_viral_cat_2	43	22134	22301	1	E																								0	-	2	FALSE
contig4_unlikely_viral_cat_2_44	contig4_unlikely_viral_cat_2	contig4_unlikely_viral_cat_2	44	22294	22632	1	E																								0	-	2	FALSE
contig4_unlikely_viral_cat_2_45	contig4_unlikely_viral_cat_2	contig4_unlikely_viral_cat_2	45	22610	22810	1	E																								0	-	2	FALSE
contig4_unlikely_viral_cat_2_46	contig4_unlikely_viral_cat_2	contig4_unlikely_viral_cat_2	46	22876	24225	1	E																								0	-	2	FALSE
contig4_unlikely_viral_cat_2_47	contig4_unlikely_viral_cat_2	contig4_unlikely_viral_cat_2	47	24236	25072	1	E																								0	-	2	FALSE
contig4_unlikely_viral_cat_2_48	contig4_unlikely_viral_cat_2	contig4_unlikely_viral_cat_2	48	25069	25728	1	C		pbs:Plabr_3851 UBA/THIF-type NAD/FAD binding protein	FALSE	0.268	78	1.632e-13														ThiF family [PF00899.21]		REFSEQ thiamine biosynthesis protein ThiF; Xu	Xu	0	2	2	FALSE
contig4_unlikely_viral_cat_2_49	contig4_unlikely_viral_cat_2	contig4_unlikely_viral_cat_2	49	25865	26725	1	D																				AAA domain [PF13479.6]		sp|O31907|YORG_BACSU SPbeta prophage-derived uncharacterized protein YorG; Xu	Xu	0	2	2	FALSE
contig4_unlikely_viral_cat_2_50	contig4_unlikely_viral_cat_2	contig4_unlikely_viral_cat_2	50	26727	27290	1	E																								0	-	2	FALSE
contig4_unlikely_viral_cat_2_51	contig4_unlikely_viral_cat_2	contig4_unlikely_viral_cat_2	51	27290	29029	1	C		eat:EAT1b_0006 DNA primase small subunit	FALSE	0.205	71	4.838e-10														DnaB-like helicase C terminal domain [PF03796.15]; AAA domain [PF13481.6]		sp|P04530|VG41_BPT4 ATP-dependent helicase 41; XhXr	Xr;Xh	0	1	2	FALSE	V
contig4_unlikely_viral_cat_2_52	contig4_unlikely_viral_cat_2	contig4_unlikely_viral_cat_2	52	29026	29214	1	E																								0		2	FALSE
contig4_unlikely_viral_cat_2_53	contig4_unlikely_viral_cat_2	contig4_unlikely_viral_cat_2	53	29214	29507	1	E							YP_009639339.1	YP_009639339.1 hypothetical protein [Salinibacter virus M1EM1]	FALSE	0.433	81	2.647e-18												0	-	2	FALSE
contig4_unlikely_viral_cat_2_54	contig4_unlikely_viral_cat_2	contig4_unlikely_viral_cat_2	54	29594	29752	1	E																								0	-	2	FALSE
contig4_unlikely_viral_cat_2_55	contig4_unlikely_viral_cat_2	contig4_unlikely_viral_cat_2	55	29859	30347	1	C		vpk:M636_19840 hypothetical protein	FALSE	0.413	124	1.937e-30	YP_009304515.1	YP_009304515.1 putative serine/threonine protein phosphatase [Pseudomonas phage O4]	FALSE	0.511	151	4.373e-41										sp|Q05280|VG66_BPML5 Gene 66 protein; Xu	Xu	0	1	4	FALSE
contig4_unlikely_viral_cat_2_56	contig4_unlikely_viral_cat_2	contig4_unlikely_viral_cat_2	56	30418	30615	1	E																								0	-	4	FALSE
contig4_unlikely_viral_cat_2_57	contig4_unlikely_viral_cat_2	contig4_unlikely_viral_cat_2	57	30660	40388	-1	E																								0	-	5	FALSE	F

## Sheet: contig5_unlikelyViral
SUPPLEMENTARY TABLE 2. AMGS ANNOTATION TABLE.
ORF	fasta	scaffold	gene_position	start_position	end_position	strandedness	rank	kegg_id	kegg_hit	kegg_RBH	kegg_identity	kegg_bitScore	kegg_eVal	viral_id	viral_hit	viral_RBH	viral_identity	viral_bitScore	viral_eVal	peptidase_id	peptidase_family	peptidase_hit	peptidase_RBH	peptidase_identity	peptidase_bitScore	peptidase_eVal	pfam_hits	cazy_hits	vogdb_description	vogdb_categories	heme_regulatory_motif_count	virsorter_category	auxiliary_score	is_transposon	amg_flags
contig5_unlikely_viral_cat_2_1	contig5_unlikely_viral_cat_2	contig5_unlikely_viral_cat_2	1	222	890	1	C	K00799	pcr:Pcryo_1722 glutathione S-transferase-like protein; K00799 glutathione S-transferase [EC:2.5.1.18]	FALSE	0.76	345	8.524e-106														Glutathione S-transferase, N-terminal domain [PF02798.20]; Glutathione S-transferase, N-terminal domain [PF13417.6]; Glutathione S-transferase, C-terminal domain [PF00043.25]; Glutathione S-transferase, C-terminal domain [PF14497.6]				0	-	5	FALSE	MKF
contig5_unlikely_viral_cat_2_2	contig5_unlikely_viral_cat_2	contig5_unlikely_viral_cat_2	2	961	1209	1	C		pcr:Pcryo_1721 hypothetical protein	FALSE	0.904	112	1.389e-27																		0	-	4	FALSE	F
contig5_unlikely_viral_cat_2_3	contig5_unlikely_viral_cat_2	contig5_unlikely_viral_cat_2	3	1242	2345	1	A	K00784	pcr:Pcryo_1720 beta-lactamase-like protein; K00784 ribonuclease Z [EC:3.1.26.11]	TRUE	0.737	550	8.288e-174														Beta-lactamase superfamily domain [PF12706.7]; Metallo-beta-lactamase superfamily [PF00753.27]		sp|C0SP91|YYCJ_BACSU Putative metallo-hydrolase YycJ; Xu	Xu	0	-	4	FALSE	F
contig5_unlikely_viral_cat_2_4	contig5_unlikely_viral_cat_2	contig5_unlikely_viral_cat_2	4	2353	3312	-1	A	K06923	pcr:Pcryo_1719 hypothetical protein; K06923	TRUE	0.795	523	1.886e-165														Protein of unknown function (DUF815) [PF05673.13]				0	-	4	FALSE	F
contig5_unlikely_viral_cat_2_5	contig5_unlikely_viral_cat_2	contig5_unlikely_viral_cat_2	5	3339	4403	1	A	K08884	par:Psyc_1539 ppkA; protein kinase:Serine/threonine protein kinase (EC:2.7.11.1); K08884 serine/threonine protein kinase, bacterial [EC:2.7.11.1]	TRUE	0.566	359	4.392e-108	YP_009165318.1	YP_009165318.1 Protein kinase [Mollivirus sibericum]	FALSE	0.309	69	1.584e-11								Protein kinase domain [PF00069.25]; Protein tyrosine kinase [PF07714.17]; Kinase-like [PF14531.6]				0	1	4	FALSE	F
contig5_unlikely_viral_cat_2_6	contig5_unlikely_viral_cat_2	contig5_unlikely_viral_cat_2	6	4666	5211	-1	C	K01448	par:Psyc_0440 N-acetylmuramoyl-L-alanine amidase (EC:3.5.1.28); K01448 N-acetylmuramoyl-L-alanine amidase [EC:3.5.1.28]	FALSE	0.781	289	3.605e-87	YP_004009379.1	YP_004009379.1 putative N-acetylmuramoyl-L-alanine amidase [Acinetobacter phage Ac42]	FALSE	0.622	216	1.377e-63								N-acetylmuramoyl-L-alanine amidase [PF01520.18]				0	1	2	FALSE	F
contig5_unlikely_viral_cat_2_7	contig5_unlikely_viral_cat_2	contig5_unlikely_viral_cat_2	7	5275	5430	-1	E																								0		2	FALSE
contig5_unlikely_viral_cat_2_8	contig5_unlikely_viral_cat_2	contig5_unlikely_viral_cat_2	8	5491	5814	-1	C		par:Psyc_0441 hypothetical protein	FALSE	0.86	193	2.291e-55	YP_009017613.1	YP_009017613.1 phage holin [Psychrobacter phage Psymv2]	FALSE	0.842	188	2.444e-55								LydA holin phage, holin superfamily III [PF16083.5]		sp|Q3T4L9|HOLIN_BPPRD Holin; XhXp	Xp;Xh	0	1	2	FALSE
contig5_unlikely_viral_cat_2_9	contig5_unlikely_viral_cat_2	contig5_unlikely_viral_cat_2	9	5919	6551	-1	E																								0	-	2	FALSE
contig5_unlikely_viral_cat_2_10	contig5_unlikely_viral_cat_2	contig5_unlikely_viral_cat_2	10	6553	6834	-1	E																								0	-	2	FALSE
contig5_unlikely_viral_cat_2_11	contig5_unlikely_viral_cat_2	contig5_unlikely_viral_cat_2	11	6860	11479	-1	A		par:Psyc_0443 prophage LambdaSo, host specificity protein J	TRUE	0.796	1341	0	YP_009017610.1	YP_009017610.1 phage tail fiber host specificity protein [Psychrobacter phage Psymv2]	TRUE	0.55	1602	0								Putative phage tail protein [PF13550.6]				0	1	2	FALSE
contig5_unlikely_viral_cat_2_12	contig5_unlikely_viral_cat_2	contig5_unlikely_viral_cat_2	12	11479	12042	-1	C		par:Psyc_0444 phage protein tail protein	FALSE	0.764	293	2.03e-88	YP_009017609.1	YP_009017609.1 phage tail assembly protein [Psychrobacter phage Psymv2]	FALSE	0.759	295	7.352e-91								Bacteriophage lambda tail assembly protein I [PF06805.12]		sp|O64334|TIPI_BPN15 Tail tip assembly protein I; XhXs	Xs;Xh	0	1	2	FALSE	V
contig5_unlikely_viral_cat_2_13	contig5_unlikely_viral_cat_2	contig5_unlikely_viral_cat_2	13	12088	12840	-1	A		par:Psyc_0445 prophage LambdaSo, tail assembly protein K	TRUE	0.813	418	1.46e-130	YP_009017608.1	YP_009017608.1 phage tail assembly protein [Psychrobacter phage Psymv2]	TRUE	0.739	376	2.121e-117	MER0166972	C40	MER0166972 - family C40 unassigned peptidases (Psychrobacter arcticus) [C40.UPW]#C40#{peptidase unit: 112-199}~source YP_263742~	FALSE	0.846	156	3.571e-41	Prokaryotic homologs of the JAB domain [PF14464.6]		sp|O64333|TIPK_BPN15 Tail tip assembly protein K; XhXs	Xs;Xh	0	1	2	FALSE	VP
contig5_unlikely_viral_cat_2_14	contig5_unlikely_viral_cat_2	contig5_unlikely_viral_cat_2	14	12850	13644	-1	A		par:Psyc_0446 phage minor tail protein	TRUE	0.699	378	1.83e-116	YP_009017606.1	YP_009017606.1 phage minor tail [Psychrobacter phage Psymv2]	FALSE	0.681	236	9.328e-69								Phage minor tail protein L [PF05100.12]		sp|O64332|TIPL_BPN15 Tail tip protein L; XhXpXrXs	Xs;Xp;Xr;Xh	0	1	2	FALSE	V
contig5_unlikely_viral_cat_2_15	contig5_unlikely_viral_cat_2	contig5_unlikely_viral_cat_2	15	13665	14246	-1	C		abm:ABSDF2782 hypothetical protein	FALSE	0.545	85	3.124e-16																		0	-	2	FALSE
contig5_unlikely_viral_cat_2_16	contig5_unlikely_viral_cat_2	contig5_unlikely_viral_cat_2	16	14209	15276	-1	A		par:Psyc_0447 RNA-directed DNA polymerase	TRUE	0.865	638	8.091e-205	YP_009276859.1	YP_009276859.1 retron-type RNA-directed DNA polymerase [Bacillus phage BalMu-1]	FALSE	0.368	191	7.329e-52								Reverse transcriptase (RNA-dependent DNA polymerase) [PF00078.27]		REFSEQ gp20 protein; Xu	Xu	0	1	2	FALSE
contig5_unlikely_viral_cat_2_17	contig5_unlikely_viral_cat_2	contig5_unlikely_viral_cat_2	17	15349	15522	-1	E																								0		2	FALSE
contig5_unlikely_viral_cat_2_18	contig5_unlikely_viral_cat_2	contig5_unlikely_viral_cat_2	18	15556	15939	-1	C		par:Psyc_0448 hypothetical protein	FALSE	0.948	255	1.724e-76	YP_009167726.1	YP_009167726.1 gp19 protein [Vibrio phage VP585]	FALSE	0.419	78	1.58e-16								23S rRNA-intervening sequence protein [PF05635.11]		REFSEQ gp19 protein; Xu	Xu	0	2	2	FALSE
contig5_unlikely_viral_cat_2_19	contig5_unlikely_viral_cat_2	contig5_unlikely_viral_cat_2	19	15963	17360	-1	A		par:Psyc_0449 hypothetical protein	TRUE	0.739	638	1.142e-202	YP_009168525.1	YP_009168525.1 hypothetical protein [Campylobacter virus IBB35]	FALSE	0.248	100	7.795e-21												0	1	2	FALSE
contig5_unlikely_viral_cat_2_20	contig5_unlikely_viral_cat_2	contig5_unlikely_viral_cat_2	20	17372	17686	-1	C		par:Psyc_0450 LambdaSo, minor tail protein M	FALSE	0.89	195	4.077e-56	YP_009017604.1	YP_009017604.1 phage minor tail [Psychrobacter phage Psymv2]	FALSE	0.934	206	1.925e-61								Phage minor tail protein [PF05939.13]		sp|O64331|TIPM_BPN15 Tail tip protein M; XhXpXrXs	Xs;Xp;Xr;Xh	0	1	2	FALSE	V
contig5_unlikely_viral_cat_2_21	contig5_unlikely_viral_cat_2	contig5_unlikely_viral_cat_2	21	17761	20862	-1	A		par:Psyc_0452 pore-forming tail tip protein	TRUE	0.501	953	6.055e-301	YP_009173779.1	YP_009173779.1 tail tape measure protein [Pseudomonas virus D3]	FALSE	0.4	238	2.41e-62	MER0025057	M23B	MER0025057 - yomI g.p. ({Bacillus subtilis}) () [M23.A04]#M23B#{peptidase unit: 1489-1687}~source NP_046584~	FALSE	0.639	62	4.57e-08	Transglycosylase SLT domain [PF01464.20]	GH23 lysozyme type G (EC 3.2.1.17); peptidoglycan lyase (EC 4.2.2.n1) also known in the literature as peptidoglycan lytic transglycosylase; chitinase (EC 3.2.1.14) [GH23]	sp|P27380|EXLYS_BPPRD Transglycosylase; XhXpXrXs	Xs;Xp;Xr;Xh	0	1	2	FALSE	VAP
contig5_unlikely_viral_cat_2_22	contig5_unlikely_viral_cat_2	contig5_unlikely_viral_cat_2	22	20873	21196	-1	D																				Protein of unknown function (DUF4035) [PF13227.6]				0	-	2	FALSE
contig5_unlikely_viral_cat_2_23	contig5_unlikely_viral_cat_2	contig5_unlikely_viral_cat_2	23	21226	21666	-1	E																								0	-	2	FALSE
contig5_unlikely_viral_cat_2_24	contig5_unlikely_viral_cat_2	contig5_unlikely_viral_cat_2	24	21748	22191	-1	C		par:Psyc_0456 hypothetical protein	FALSE	0.345	76	4.843e-14	YP_009017600.1	YP_009017600.1 hypothetical phage protein [Psychrobacter phage Psymv2]	FALSE	0.424	109	3.981e-27								Lambda phage tail tube protein, TTP [PF16461.5]				0	-	2	FALSE
contig5_unlikely_viral_cat_2_25	contig5_unlikely_viral_cat_2	contig5_unlikely_viral_cat_2	25	22204	22566	-1	C		par:Psyc_0457 hypothetical protein	FALSE	0.339	67	3.404e-11																		0	-	2	FALSE
contig5_unlikely_viral_cat_2_26	contig5_unlikely_viral_cat_2	contig5_unlikely_viral_cat_2	26	22569	23051	-1	C		par:Psyc_0458 hypothetical protein	FALSE	0.413	111	5.763e-26	YP_009017598.1	YP_009017598.1 DUF646 domain-containing protein [Psychrobacter phage Psymv2]	FALSE	0.325	79	1.492e-16												0	1	2	FALSE
contig5_unlikely_viral_cat_2_27	contig5_unlikely_viral_cat_2	contig5_unlikely_viral_cat_2	27	23048	23374	-1	C		ppf:Pput_4110 phage head-tail adaptor	FALSE	0.456	88	1.125e-18	YP_009017595.1	YP_009017595.1 phage head-tail adaptor [Psychrobacter phage Psymv2]	FALSE	0.649	140	1.99e-38								Phage head-tail joining protein [PF05521.11]		sp|O48446|HCP16_BPSPP Head completion protein gp16; XpXrXs	Xp;Xs;Xr	0	1	2	FALSE	V
contig5_unlikely_viral_cat_2_28	contig5_unlikely_viral_cat_2	contig5_unlikely_viral_cat_2	28	23383	23673	-1	C		abm:ABSDF1033 hypothetical protein	FALSE	0.545	100	3.607e-23	YP_002284342.1	YP_002284342.1 hypothetical protein PAJU2_gp08 [Pseudomonas phage PAJU2]	FALSE	0.342	71	1.314e-14								Phage gp6-like head-tail connector protein [PF05135.13]		REFSEQ hypothetical protein; Xu	Xu	0	1	2	FALSE
contig5_unlikely_viral_cat_2_29	contig5_unlikely_viral_cat_2	contig5_unlikely_viral_cat_2	29	23654	24949	-1	A		abm:ABSDF1032 portal protein	TRUE	0.513	400	4.947e-121	YP_002274267.1	YP_002274267.1 putative phage portal protein [Stx2-converting phage 1717]	FALSE	0.466	345	1.776e-103								Phage portal protein [PF04860.12]		sp|Q4Z9G3|PORTL_BPTWO Probable portal protein; XpXrXs	Xp;Xs;Xr	0	0	2	FALSE	V
contig5_unlikely_viral_cat_2_30	contig5_unlikely_viral_cat_2	contig5_unlikely_viral_cat_2	30	24955	25266	-1	E																								0	-	1	FALSE
contig5_unlikely_viral_cat_2_31	contig5_unlikely_viral_cat_2	contig5_unlikely_viral_cat_2	31	25392	26744	-1	A		abm:ABSDF1030 bacteriophage protein; major head protein/prohead protease	TRUE	0.466	371	1.208e-110	YP_002274188.1	YP_002274188.1 putative major head protein/prohead proteinase [Enterobacteria phage YYZ-2008]	FALSE	0.284	186	5.9e-49								Phage capsid family [PF05065.13]		sp|O64210|CAPSD_BPMD2 Probable major capsid protein gp17; Xs	Xs	0	1	1	FALSE	V
contig5_unlikely_viral_cat_2_32	contig5_unlikely_viral_cat_2	contig5_unlikely_viral_cat_2	32	26741	27397	-1	C		ppf:Pput_4115 peptidase U35, phage prohead HK97	FALSE	0.579	175	4.481e-47	YP_002284337.1	YP_002284337.1 structural protein [Pseudomonas phage PAJU2]	FALSE	0.489	189	2.475e-53	MER0144774	S78	MER0144774 - family S78 non-peptidase homologues () [S78.UNW]#S78#{peptidase unit: 6-201}~source BAG74987~	FALSE	0.489	188	1.358e-52	Caudovirus prohead serine protease [PF04586.17]		sp|D3WAC4|PRO_BPLP2 Probable capsid maturation protease; XhXs	Xs;Xh	0	1	1	FALSE	VP
contig5_unlikely_viral_cat_2_33	contig5_unlikely_viral_cat_2	contig5_unlikely_viral_cat_2	33	27452	27661	-1	E																								0	-	1	FALSE
contig5_unlikely_viral_cat_2_34	contig5_unlikely_viral_cat_2	contig5_unlikely_viral_cat_2	34	27729	28067	-1	E																						REFSEQ hypothetical protein; Xu	Xu	0	-	1	FALSE
contig5_unlikely_viral_cat_2_35	contig5_unlikely_viral_cat_2	contig5_unlikely_viral_cat_2	35	28135	29853	-1	A		abm:ABSDF1028 terminase	TRUE	0.595	660	4.826e-208	YP_355415.1	YP_355415.1 gp79 [Burkholderia phage Bcep176]	TRUE	0.528	554	5.176e-173								Phage Terminase [PF03354.15]		sp|Q05219|VG13_BPML5 Gene 13 protein; Xu	Xu	0	0	2	FALSE
contig5_unlikely_viral_cat_2_36	contig5_unlikely_viral_cat_2	contig5_unlikely_viral_cat_2	36	29863	30324	-1	E																								0	-	2	FALSE
contig5_unlikely_viral_cat_2_37	contig5_unlikely_viral_cat_2	contig5_unlikely_viral_cat_2	37	30476	30778	-1	C		abm:ABSDF1025 nuclease	FALSE	0.619	121	1.634e-30	YP_009173790.1	YP_009173790.1 putative HNH endonuclease [Pseudomonas virus D3]	FALSE	0.493	86	9.275e-20								HNH endonuclease [PF01844.23]; HNH endonuclease [PF14279.6]		REFSEQ Gp60; Xu	Xu	1	1	2	FALSE
contig5_unlikely_viral_cat_2_38	contig5_unlikely_viral_cat_2	contig5_unlikely_viral_cat_2	38	30922	31314	-1	C		par:Psyc_0467 hypothetical protein	FALSE	0.531	131	3.229e-33																		0	-	2	FALSE
contig5_unlikely_viral_cat_2_39	contig5_unlikely_viral_cat_2	contig5_unlikely_viral_cat_2	39	31296	31583	-1	E																								0	-	2	FALSE
contig5_unlikely_viral_cat_2_40	contig5_unlikely_viral_cat_2	contig5_unlikely_viral_cat_2	40	31938	33638	-1	A	K06919	par:Psyc_0468 hypothetical protein; K06919 putative DNA primase/helicase	TRUE	0.854	1002	0	YP_002321451.1	YP_002321451.1 putative primase [Stenotrophomonas phage S1]	FALSE	0.328	214	3.927e-57										REFSEQ highly derived D5-like helicase-primase; Xu	Xu	0	1	2	FALSE
contig5_unlikely_viral_cat_2_41	contig5_unlikely_viral_cat_2	contig5_unlikely_viral_cat_2	41	33638	34648	-1	A	K06919	par:Psyc_0469 bacteriophage DNA primase; K06919 putative DNA primase/helicase	TRUE	0.873	614	7.465e-197	YP_008130298.1	YP_008130298.1 putative DNA primase [Serratia phage Eta]	FALSE	0.285	121	1.314e-28								Zinc-binding domain of primase-helicase [PF08273.12]; Toprim domain [PF13362.6]		REFSEQ DNA primase; Xu	Xu	0	2	2	FALSE
contig5_unlikely_viral_cat_2_42	contig5_unlikely_viral_cat_2	contig5_unlikely_viral_cat_2	42	34638	35138	-1	C		par:Psyc_0470 hypothetical protein	FALSE	0.537	172	8.768e-47														Phage regulatory protein CII (CP76) [PF06892.11]				0	-	2	FALSE
contig5_unlikely_viral_cat_2_43	contig5_unlikely_viral_cat_2	contig5_unlikely_viral_cat_2	43	35180	35440	-1	C		par:Psyc_0471 hypothetical protein	FALSE	0.803	144	8.905e-39	YP_009007118.1	YP_009007118.1 Putative repressor [Pseudomonas phage vB_PaeP_Tr60_Ab31]	FALSE	0.49	60	4.462e-11								Putative antitoxin of bacterial toxin-antitoxin system, YdaS/YdaT [PF15943.5]				0	1	2	FALSE
contig5_unlikely_viral_cat_2_44	contig5_unlikely_viral_cat_2	contig5_unlikely_viral_cat_2	44	35567	36250	1	A		par:Psyc_0472 Cro/CI family transcriptional regulator	TRUE	0.834	386	8.487e-120	YP_007010584.1	YP_007010584.1 putative repressor protein [Acinetobacter phage YMC/09/02/B1251]	FALSE	0.363	149	2.755e-39	MER0287143	S24	MER0287143 - family S24 unassigned peptidases (Acinetobacter baumannii) [S24.UPW]#S24#{peptidase unit: 123-248}~source YP_005798595~	FALSE	0.551	135	4.547e-34	Helix-turn-helix domain [PF12844.7]; Bacteriophage CI repressor helix-turn-helix domain [PF07022.13]; Helix-turn-helix domain [PF13560.6]; Helix-turn-helix [PF01381.22]		sp|P03034|RPC1_LAMBD Repressor protein cI; Xp	Xp	0	1	2	FALSE	P
contig5_unlikely_viral_cat_2_45	contig5_unlikely_viral_cat_2	contig5_unlikely_viral_cat_2	45	36250	36375	1	E																								0		2	FALSE
contig5_unlikely_viral_cat_2_46	contig5_unlikely_viral_cat_2	contig5_unlikely_viral_cat_2	46	36510	36734	1	C		par:Psyc_0473 hypothetical protein	FALSE	0.526	68	1.364e-12																		0	-	2	FALSE
contig5_unlikely_viral_cat_2_47	contig5_unlikely_viral_cat_2	contig5_unlikely_viral_cat_2	47	36731	37450	1	C		par:Psyc_0474 hypothetical protein	FALSE	0.321	161	7.998e-42																		0	-	2	FALSE
contig5_unlikely_viral_cat_2_48	contig5_unlikely_viral_cat_2	contig5_unlikely_viral_cat_2	48	37443	37796	1	C		par:Psyc_0475 hypothetical protein	FALSE	0.726	174	1.967e-48																		0	-	2	FALSE
contig5_unlikely_viral_cat_2_49	contig5_unlikely_viral_cat_2	contig5_unlikely_viral_cat_2	49	37796	38317	1	C		par:Psyc_0476 hypothetical protein	FALSE	0.763	271	6.841e-81																		0	-	2	FALSE
contig5_unlikely_viral_cat_2_50	contig5_unlikely_viral_cat_2	contig5_unlikely_viral_cat_2	50	38314	38526	1	E																								0	-	2	FALSE
contig5_unlikely_viral_cat_2_51	contig5_unlikely_viral_cat_2	contig5_unlikely_viral_cat_2	51	38510	38728	1	E																								0	-	2	FALSE
contig5_unlikely_viral_cat_2_52	contig5_unlikely_viral_cat_2	contig5_unlikely_viral_cat_2	52	38732	38932	1	C		par:Psyc_0478 phage TraR/DksA family protein	FALSE	0.965	136	1.853e-36	YP_009017570.1	YP_009017570.1 TraR/DksA family protein [Psychrobacter phage Psymv2]	FALSE	0.6	76	3.869e-17								Prokaryotic dksA/traR C4-type zinc finger [PF01258.17]		sp|P41039|YBII_ECOLI Uncharacterized protein YbiI; Xu	Xu	0		2	FALSE
contig5_unlikely_viral_cat_2_53	contig5_unlikely_viral_cat_2	contig5_unlikely_viral_cat_2	53	38932	39045	1	E																								0		2	FALSE
contig5_unlikely_viral_cat_2_54	contig5_unlikely_viral_cat_2	contig5_unlikely_viral_cat_2	54	39048	39269	1	E																								0	-	2	FALSE
contig5_unlikely_viral_cat_2_55	contig5_unlikely_viral_cat_2	contig5_unlikely_viral_cat_2	55	39271	39612	1	E							YP_009017567.1	YP_009017567.1 hypothetical phage protein [Psychrobacter phage Psymv2]	FALSE	0.557	61	9.718e-11												0	-	2	FALSE
contig5_unlikely_viral_cat_2_56	contig5_unlikely_viral_cat_2	contig5_unlikely_viral_cat_2	56	39612	40592	1	C		abm:ABSDF1381 phage integrase	FALSE	0.46	250	5.536e-71	YP_009017566.1	YP_009017566.1 phage integrase [Psychrobacter phage Psymv2]	FALSE	0.348	187	6.367e-51								Phage integrase family [PF00589.22]		sp|O10330|VLF1_NPVOP Very late expression factor 1; Xr	Xr	0	1	4	FALSE	V
contig5_unlikely_viral_cat_2_57	contig5_unlikely_viral_cat_2	contig5_unlikely_viral_cat_2	57	41076	42830	-1	A	K07712	sde:Sde_0499 response regulator receiver domain-containing protein; K07712 two-component system, NtrC family, nitrogen regulation response regulator GlnG	TRUE	0.516	529	9.416e-163														Sigma-54 interaction domain [PF00158.26]; Sigma-54 interaction domain [PF14532.6]; Response regulator receiver domain [PF00072.24]; PAS domain [PF13426.7]; AAA domain (dynein-related subfamily) [PF07728.14]				0	2	4	FALSE	F
contig5_unlikely_viral_cat_2_58	contig5_unlikely_viral_cat_2	contig5_unlikely_viral_cat_2	58	42917	44305	-1	A	K07708	pcr:Pcryo_1716 signal transduction histidine kinase, nitrogen specific, NtrB; K07708 two-component system, NtrC family, nitrogen regulation sensor histidine kinase GlnL [EC:2.7.13.3]	TRUE	0.721	670	8.588e-214														Histidine kinase-, DNA gyrase B-, and HSP90-like ATPase [PF02518.26]				0	-	4	FALSE	F
contig5_unlikely_viral_cat_2_59	contig5_unlikely_viral_cat_2	contig5_unlikely_viral_cat_2	59	44439	46067	1	A	K14441	par:Psyc_1536 rimO; ribosomal protein S12 methylthiotransferase; K14441 ribosomal protein S12 methylthiotransferase [EC:2.-.-.-]	TRUE	0.862	952	0														Uncharacterized protein family UPF0004 [PF00919.20]; TRAM domain [PF18693.1]; Radical SAM superfamily [PF04055.21]				0	-	5	FALSE	F

## Sheet: contig6_unlikelyViral
SUPPLEMENTARY TABLE 2. AMGS ANNOTATION TABLE.
ORF	fasta	scaffold	gene_position	start_position	end_position	strandedness	rank	kegg_id	kegg_hit	kegg_RBH	kegg_identity	kegg_bitScore	kegg_eVal	viral_id	viral_hit	viral_RBH	viral_identity	viral_bitScore	viral_eVal	peptidase_id	peptidase_family	peptidase_hit	peptidase_RBH	peptidase_identity	peptidase_bitScore	peptidase_eVal	pfam_hits	cazy_hits	vogdb_description	vogdb_categories	heme_regulatory_motif_count	virsorter_category	auxiliary_score	is_transposon	amg_flags
contig6_unlikely_viral_cat_2_1	contig6_unlikely_viral_cat_2	contig6_unlikely_viral_cat_2	1	2	1270	1	C	K11754	kol:Kole_0510 FolC bifunctional protein; K11754 dihydrofolate synthase / folylpolyglutamate synthase [EC:6.3.2.12 6.3.2.17]	FALSE	0.437	332	1.165e-97							Mur ligase middle domain [PF08245.12]; Mur ligase family, glutamate ligase domain [PF02875.21]				0								-	5	FALSE	F
contig6_unlikely_viral_cat_2_2	contig6_unlikely_viral_cat_2	contig6_unlikely_viral_cat_2	2	1257	3287	1	C	K04744	geo:Geob_1869 organic solvent tolerance protein; K04744 LPS-assembly protein	FALSE	0.292	293	7.092e-81							LPS transport system D [PF04453.14]; OstA-like protein [PF13100.6]				0								-	4	FALSE	F
contig6_unlikely_viral_cat_2_3	contig6_unlikely_viral_cat_2	contig6_unlikely_viral_cat_2	3	3380	4108	1	A	K00973	nde:NIDE3016 rfbA; glucose-1-phosphate thymidylyltransferase (EC:2.7.7.24); K00973 glucose-1-phosphate thymidylyltransferase [EC:2.7.7.24]	TRUE	0.754	369	9.495e-114	YP_009012397.1	YP_009012397.1 Phi92_gp066 [Enterobacteria phage phi92]	FALSE	0.466	205	1.664e-58	Nucleotidyl transferase [PF00483.23]; MobA-like NTP transferase domain [PF12804.7]; 2-C-methyl-D-erythritol 4-phosphate cytidylyltransferase [PF01128.19]		sp|Q5UNV4|UNAP_MIMIV Probable UDP-N-acetylglucosamine pyrophosphorylase; Xh	Xh	0								2	4	FALSE	F
contig6_unlikely_viral_cat_2_4	contig6_unlikely_viral_cat_2	contig6_unlikely_viral_cat_2	4	4126	4581	1	C		dti:Desti_0472 dTDP-4-dehydrorhamnose 3,5-epimerase-like enzyme	FALSE	0.723	221	4.578e-64							dTDP-4-dehydrorhamnose 3,5-epimerase [PF00908.17]; WxcM-like, C-terminal [PF05523.11]				0								1	4	FALSE	F
contig6_unlikely_viral_cat_2_5	contig6_unlikely_viral_cat_2	contig6_unlikely_viral_cat_2	5	4574	5587	1	A	K01710	gth:Geoth_0303 dTDP-glucose 4,6-dehydratase (EC:4.2.1.46); K01710 dTDP-glucose 4,6-dehydratase [EC:4.2.1.46]	TRUE	0.702	470	8.964e-147	YP_009012398.1	YP_009012398.1 Phi92_gp067 [Enterobacteria phage phi92]	FALSE	0.481	287	4.565e-85	GDP-mannose 4,6 dehydratase [PF16363.5]; NAD dependent epimerase/dehydratase family [PF01370.21]; 3-beta hydroxysteroid dehydrogenase/isomerase family [PF01073.19]; RmlD substrate binding domain [PF04321.17]; Polysaccharide biosynthesis protein [PF02719.15]; Male sterility protein [PF07993.12]; short chain dehydrogenase [PF00106.25]; NmrA-like family [PF05368.13]		sp|Q9EQC1|3BHS7_MOUSE 3 beta-hydroxysteroid dehydrogenase type 7; Xh	Xh	0								2	3	FALSE	MKF
contig6_unlikely_viral_cat_2_6	contig6_unlikely_viral_cat_2	contig6_unlikely_viral_cat_2	6	5584	6426	1	C		hhl:Halha_2245 dTDP-4-dehydrorhamnose reductase	FALSE	0.494	253	7.426e-73	YP_009012395.1	YP_009012395.1 Phi92_gp064 [Enterobacteria phage phi92]	FALSE	0.366	153	5.626e-40	RmlD substrate binding domain [PF04321.17]; NAD dependent epimerase/dehydratase family [PF01370.21]; GDP-mannose 4,6 dehydratase [PF16363.5]; 3-beta hydroxysteroid dehydrogenase/isomerase family [PF01073.19]; Polysaccharide biosynthesis protein [PF02719.15]		sp|Q9EQC1|3BHS7_MOUSE 3 beta-hydroxysteroid dehydrogenase type 7; Xh	Xh	0								1	3	FALSE	MK
contig6_unlikely_viral_cat_2_7	contig6_unlikely_viral_cat_2	contig6_unlikely_viral_cat_2	7	6483	7145	1	C	K03269	hmr:Hipma_0938 metallophosphoesterase; K03269 UDP-2,3-diacylglucosamine hydrolase [EC:3.6.1.54]	FALSE	0.323	112	3.612e-25											0								2	3	FALSE
contig6_unlikely_viral_cat_2_8	contig6_unlikely_viral_cat_2	contig6_unlikely_viral_cat_2	8	7336	8220	1	A	K01491	sat:SYN_02873 methylenetetrahydrofolate dehydrogenase (NADP+) / methenyltetrahydrofolate cyclohydrolase (EC:1.5.1.5 3.5.4.9); K01491 methylenetetrahydrofolate dehydrogenase (NADP+) / methenyltetrahydrofolate cyclohydrolase [EC:1.5.1.5 3.5.4.9]	TRUE	0.747	444	1.386e-138							Tetrahydrofolate dehydrogenase/cyclohydrolase, NAD(P)-binding domain [PF02882.19]; Tetrahydrofolate dehydrogenase/cyclohydrolase, catalytic domain [PF00763.23]				0								2	3	FALSE	MKF
contig6_unlikely_viral_cat_2_9	contig6_unlikely_viral_cat_2	contig6_unlikely_viral_cat_2	9	8254	9111	1	C	K00548	dor:Desor_3513 Pterin binding enzyme; K00548 5-methyltetrahydrofolate--homocysteine methyltransferase [EC:2.1.1.13]	FALSE	0.434	212	1.79e-58							Pterin binding enzyme [PF00809.22]; CO dehydrogenase/acetyl-CoA synthase delta subunit [PF03599.16]				0								-	3	FALSE	MF
contig6_unlikely_viral_cat_2_10	contig6_unlikely_viral_cat_2	contig6_unlikely_viral_cat_2	10	9249	11237	1	A		dku:Desku_0057 ferredoxin	TRUE	0.447	526	1.659e-160							C-terminal domain of RACo the ASKHA domain [PF14574.6]; RACo middle region [PF17651.1]; 2Fe-2S iron-sulfur cluster binding domain [PF00111.27]; RACo linker region [PF17650.1]				0								-	3	FALSE	F
contig6_unlikely_viral_cat_2_11	contig6_unlikely_viral_cat_2	contig6_unlikely_viral_cat_2	11	11258	12526	-1	C		cpb:Cphamn1_1145 TetR family transcriptional regulator	FALSE	0.462	343	1.833e-101	YP_009199114.1	YP_009199114.1 putative recombinase XerD [Brevibacillus phage Jenst]	FALSE	0.222	73	1.484e-12	Phage integrase family [PF00589.22]; Phage integrase, N-terminal SAM-like domain [PF13495.6]		sp|O10330|VLF1_NPVOP Very late expression factor 1; Xr	Xr	0								1	5	FALSE	VF
